# Supplementary material for: Integration of multiomics analysis to reveal the major pathways of vitamin A deficiency aggravates acute respiratory distress syndrome in neonatal rats
Source: Sci Rep. 2023 Dec 19;13:22643. doi: 10.1038/s41598-023-47664-x (PMC10730519; doi:10.1038/s41598-023-47664-x)
Supplement: Supplementary file 1 — Supplementary Information 1. [file 41598_2023_47664_MOESM1_ESM.xlsx]

## Sheet: Sheet1
Table	Title	Legend
Supplementary 1	Transcriptomics data	Transcriptomics data analysis of differential molecules
Supplementary 2	Proteomics data	Proteomics data analysis of differences, pathways and molecules in each group
Supplementary 3	Metabolomics data	Metabolomics analysis of differential metabolites in each group
