# Supplementary material for: Integration of multiomics analysis to reveal the major pathways of vitamin A deficiency aggravates acute respiratory distress syndrome in neonatal rats
Source: Sci Rep. 2023 Dec 19;13:22643. doi: 10.1038/s41598-023-47664-x (PMC10730519; doi:10.1038/s41598-023-47664-x)
Supplement: Supplementary file 2 — Supplementary Information 2. [file 41598_2023_47664_MOESM2_ESM.xlsx]

## Sheet: Diff.FC1.2.pvalue0.05.anno.all.
ID	Accession	Gene Name	Description	VAD1	VAD2	VAD3	VAN1	VAN2	VAN3	Imputation(VitAfu)	Imputation(VitAzheng)	Keep(VAD)	Keep(VAN)	FC(VAD_VAN)	pValue(VAD_VAN)	Sig(VAD_VAV)	GO_CC	GO_MF	GO_BP	KEGG
A0A0G2QC15_RAT	A0A0G2QC15	Htatip2	HIV-1 Tat interactive protein 2	100.6	116.6	107.9	100.1	92.4	92.7	108.367	95.0667	108.367	95.0667	1.1399	0.06496	0	GO:0005737,cytoplasm;GO:0005829,cytosol;GO:0005635,nuclear envelope	GO:0004674,protein serine/threonine kinase activity	GO:0051170,import into nucleus;GO:0043068,positive regulation of programmed cell death;GO:0045944,positive regulation of transcription by RNA polymerase II;GO:0046777,protein autophosphorylation;GO:0045765,regulation of angiogenesis
F1LQM9_RAT	F1LQM9	Xpo7	Exportin 7	1772.2	1682.3	1725.4	1659.5	1646.7	1662.1	1726.63	1656.1	1726.63	1656.1	1.04259	0.055659	0	GO:0005737,cytoplasm;GO:0005643,nuclear pore;GO:0005634,nucleus	GO:0005049,nuclear export signal receptor activity;GO:0031267,small GTPase binding	GO:0006611,protein export from nucleus
D4A5W8_RAT	D4A5W8	Pgs1	CDP-diacylglycerol--glycerol-3-phosphate 3-phosphatidyltransferase	60.1	76.9	77.3	54.8	61.4	60.9	71.4333	59.0333	71.4333	59.0333	1.21005	0.109822	0	GO:0005783,endoplasmic reticulum;GO:0005743,mitochondrial inner membrane;GO:0005739,mitochondrion	GO:0005524,ATP binding;GO:0008444,CDP-diacylglycerol-glycerol-3-phosphate 3-phosphatidyltransferase activity	GO:0032049,cardiolipin biosynthetic process
AFAP1_RAT	Q8VH46	Afap1	Actin filament-associated protein 1	1474.5	1396.5	1577.4	1362	1258.8	1348.1	1482.8	1322.97	1482.8	1322.97	1.12081	0.060279	0	GO:0005884,actin filament;GO:0005829,cytosol;GO:0015629,actin cytoskeleton;GO:0005925,focal adhesion	GO:0003779,actin binding;GO:0042169,SH2 domain binding;GO:0017124,SH3 domain binding	GO:0071260,cellular response to mechanical stimulus;GO:0051493,regulation of cytoskeleton organization;GO:0009966,regulation of signal transduction;GO:0007165,signal transduction
BYST_RAT	Q80WL2	Bysl	Bystin	84.4	77.9	82.5	75.4	73.8	80.5	81.6	76.5667	81.6	76.5667	1.06574	0.145948	0	GO:0045177,apical part of cell;GO:0042995,cell projection;GO:0005737,cytoplasm;GO:0005881,cytoplasmic microtubule;GO:0005730,nucleolus;GO:0048471,perinuclear region of cytoplasm;GO:0030688,preribosome, small subunit precursor;GO:0005694,chromosome;GO:0005654,nucleoplasm	GO:0030515,snoRNA binding	GO:0001825,blastocyst formation;GO:0007420,brain development;GO:0008283,cell population proliferation;GO:0071363,cellular response to growth factor stimulus;GO:0071347,cellular response to interleukin-1;GO:0071222,cellular response to lipopolysaccharide;GO:0071407,cellular response to organic cyclic compound;GO:0001701,in utero embryonic development;GO:0000462,maturation of SSU-rRNA from tricistr…
D4A997_RAT	D4A997	Htatsf1	HIV TAT specific factor 1 (Predicted)	1448.3	1166.9	1275.5	1580	1584.4	1470.3	1296.9	1544.9	1296.9	1544.9	0.839472	0.051138	0	GO:0005654,nucleoplasm;GO:0005686,U2 snRNP;GO:0005684,U2-type spliceosomal complex	GO:0003723,RNA binding	GO:0000398,mRNA splicing, via spliceosome
CLD3_RAT	Q63400	Cldn3	Claudin-3	46.7	49.1	52.9	45.2	50.6	52.6	49.5667	49.4667	49.5667	49.4667	1.00202	0.973723	0	GO:0043296,apical junction complex;GO:0016327,apicolateral plasma membrane;GO:0005923,bicellular tight junction;GO:0005911,cell-cell junction;GO:0005737,cytoplasm;GO:0016021,integral component of membrane;GO:0016328,lateral plasma membrane;GO:0005886,plasma membrane;GO:0032991,protein-containing complex;GO:0070160,tight junction	GO:0042802,identical protein binding;GO:0005198,structural molecule activity	GO:0031532,actin cytoskeleton reorganization;GO:0070830,bicellular tight junction assembly;GO:0016338,calcium-independent cell-cell adhesion via plasma membrane cell-adhesion molecules;GO:0007155,cell adhesion;GO:0034331,cell junction maintenance;GO:0003382,epithelial cell morphogenesis;GO:0014045,establishment of endothelial blood-brain barrier;GO:0030336,negative regulation of cell migration;GO…	rno:65130,path:rno04514,Cell adhesion molecules (CAMs);rno:65130,path:rno04530,Tight junction;rno:65130,path:rno04670,Leukocyte transendothelial migration;rno:65130,path:rno05160,Hepatitis C
MACOI_RAT	Q4V7D3	Maco1	Macoilin	508.4	415.7	423.6	414.5	414.5	413.1	449.233	414.033	449.233	414.033	1.08502	0.301189	0	GO:0030424,axon;GO:0016021,integral component of membrane;GO:0043005,neuron projection;GO:0044306,neuron projection terminus;GO:0031965,nuclear membrane;GO:0005634,nucleus;GO:0030867,rough endoplasmic reticulum membrane;GO:0045202,synapse	GO:0051015,actin filament binding;GO:0008017,microtubule binding	GO:0007420,brain development;GO:0006935,chemotaxis;GO:0023041,neuronal signal transduction
G3V649_RAT	G3V649	Adarb1	Adenosine deaminase, RNA-specific, B1, isoform CRA_d	122.1	119.7	116.3	114.6	124.4	121.7	119.367	120.233	119.367	120.233	0.992792	0.809859	0	GO:0005737,cytoplasm;GO:0005730,nucleolus;GO:0005654,nucleoplasm;GO:0005634,nucleus;GO:0045202,synapse;GO:0005829,cytosol	GO:0003726,double-stranded RNA adenosine deaminase activity;GO:0003725,double-stranded RNA binding;GO:0042802,identical protein binding;GO:0046872,metal ion binding;GO:0003723,RNA binding;GO:0008251,tRNA-specific adenosine deaminase activity;GO:0004000,adenosine deaminase activity	GO:0006382,adenosine to inosine editing;GO:0016553,base conversion or substitution editing;GO:0007420,brain development;GO:0021610,facial nerve morphogenesis;GO:0021618,hypoglossal nerve morphogenesis;GO:0060384,innervation;GO:0061744,motor behavior;GO:0097049,motor neuron apoptotic process;GO:0016556,mRNA modification;GO:0006397,mRNA processing;GO:0035264,multicellular organism growth;GO:0060415…
TMOD2_RAT	P70566	Tmod2	Tropomodulin-2	108.4	96.1	106.5	84.2	109.9	92.7	103.667	95.6	103.667	95.6	1.08438	0.394885	0	GO:0005856,cytoskeleton;GO:0030426,growth cone;GO:0030016,myofibril;GO:0043005,neuron projection;GO:0005865,striated muscle thin filament;GO:0045202,synapse	GO:0003779,actin binding;GO:0005523,tropomyosin binding	GO:0007015,actin filament organization;GO:0007611,learning or memory;GO:0006936,muscle contraction;GO:0030239,myofibril assembly;GO:0007270,neuron-neuron synaptic transmission;GO:0051694,pointed-end actin filament capping;GO:0045745,positive regulation of G protein-coupled receptor signaling pathway
Q497A2_RAT	Q497A2	Slc35b2	D-serine modulator-1	84.9	80.8	91.8	94.9	98.6	89	85.8333	94.1667	85.8333	94.1667	0.911504	0.121846	0	GO:0005794,Golgi apparatus;GO:0030176,integral component of endoplasmic reticulum membrane;GO:0030173,integral component of Golgi membrane;GO:0016020,membrane	GO:0046964,3'-phosphoadenosine 5'-phosphosulfate transmembrane transporter activity;GO:0022857,transmembrane transporter activity	GO:0046963,3'-phosphoadenosine 5'-phosphosulfate transport
D3ZLT1_RAT	D3ZLT1	Ndufb7	Complex I-B18	113.1	118	121.7	117.2	125.8	122.1	117.6	121.7	117.6	121.7	0.966311	0.309116	0	GO:0005758,mitochondrial intermembrane space;GO:0005747,mitochondrial respiratory chain complex I	GO:0008137,NADH dehydrogenase (ubiquinone) activity	GO:0032981,mitochondrial respiratory chain complex I assembly	rno:361385,path:rno00190,Oxidative phosphorylation;rno:361385,path:rno04723,Retrograde endocannabinoid signaling;rno:361385,path:rno04714,Thermogenesis;rno:361385,path:rno05010,Alzheimer disease;rno:361385,path:rno05012,Parkinson disease;rno:361385,path:rno05016,Huntington disease;rno:361385,path:rno04932,Non-alcoholic fatty liver disease (NAFLD)
D3ZBG8_RAT	D3ZBG8	Tent4b	PAP associated domain containing 5 (Predicted)	92.8	102.6	94.9	99.1	97.7	93.4	96.7667	96.7333	96.7667	96.7333	1.00035	0.992727	0	GO:0005737,cytoplasm;GO:0005730,nucleolus;GO:0031499,TRAMP complex	GO:0070568,guanylyltransferase activity;GO:0004652,polynucleotide adenylyltransferase activity;GO:0003723,RNA binding	GO:0033500,carbohydrate homeostasis;GO:0071044,histone mRNA catabolic process;GO:0010587,miRNA catabolic process;GO:0006378,mRNA polyadenylation;GO:0043629,ncRNA polyadenylation;GO:0043630,ncRNA polyadenylation involved in polyadenylation-dependent ncRNA catabolic process;GO:0060212,negative regulation of nuclear-transcribed mRNA poly(A) tail shortening;GO:0032211,negative regulation of telomere …	rno:307745,path:rno03018,RNA degradation
CAP2_RAT	P52481	Cap2	Adenylyl cyclase-associated protein 2	64.9	53.6	57.2	62.3	67.7	60	58.5667	63.3333	58.5667	63.3333	0.924737	0.303352	0	GO:0005737,cytoplasm;GO:0005886,plasma membrane;GO:0014069,postsynaptic density	GO:0003779,actin binding;GO:0008179,adenylate cyclase binding;GO:0042802,identical protein binding	GO:0030036,actin cytoskeleton organization;GO:0019933,cAMP-mediated signaling;GO:0000902,cell morphogenesis;GO:0007010,cytoskeleton organization;GO:0045761,regulation of adenylate cyclase activity
LMBD1_RAT	Q6AZ61	Lmbrd1	Lysosomal cobalamin transport escort protein LMBD1	105.1	108.6	99.5	115.3	99.4	123.9	104.4	112.867	104.4	112.867	0.924985	0.330484	0	GO:0045334,clathrin-coated endocytic vesicle;GO:0005789,endoplasmic reticulum membrane;GO:0016021,integral component of membrane;GO:0005765,lysosomal membrane;GO:0005764,lysosome;GO:0005886,plasma membrane	GO:0031419,cobalamin binding;GO:0005158,insulin receptor binding	GO:0038016,insulin receptor internalization;GO:0046325,negative regulation of glucose import;GO:0046627,negative regulation of insulin receptor signaling pathway;GO:0051898,negative regulation of protein kinase B signaling;GO:0061462,protein localization to lysosome	rno:246046,path:rno04977,Vitamin digestion and absorption
PEBP1_RAT	P31044	Pebp1	Phosphatidylethanolamine-binding protein 1	712.1	724.5	703.4	705.9	713.3	754.5	713.333	724.567	713.333	724.567	0.984496	0.528876	0	GO:0045177,apical part of cell;GO:0043679,axon terminus;GO:0009986,cell surface;GO:0005737,cytoplasm;GO:0005615,extracellular space;GO:0005794,Golgi apparatus;GO:0005741,mitochondrial outer membrane;GO:0005739,mitochondrion;GO:0043005,neuron projection;GO:0043025,neuronal cell body;GO:0005791,rough endoplasmic reticulum;GO:0008021,synaptic vesicle	GO:0005524,ATP binding;GO:0019899,enzyme binding;GO:0019900,kinase binding;GO:0008289,lipid binding;GO:0051019,mitogen-activated protein kinase binding;GO:0019901,protein kinase binding;GO:0033612,receptor serine/threonine kinase binding;GO:0004867,serine-type endopeptidase inhibitor activity;GO:0005102,signaling receptor binding	GO:0007568,aging;GO:0042755,eating behavior;GO:0021766,hippocampus development;GO:0000165,MAPK cascade;GO:0043409,negative regulation of MAPK cascade;GO:0001933,negative regulation of protein phosphorylation;GO:0060409,positive regulation of acetylcholine metabolic process;GO:0043950,positive regulation of cAMP-mediated signaling;GO:0045840,positive regulation of mitotic nuclear division;GO:00015…
TIMP1_RAT	P30120	Timp1	Metalloproteinase inhibitor 1	54.7	60.1	51.7	39	37.4	30.4	55.5	35.6	55.5	35.6	1.55899	0.005271	1	GO:0005604,basement membrane;GO:0031012,extracellular matrix;GO:0005615,extracellular space	GO:0005125,cytokine activity;GO:0008083,growth factor activity;GO:0008191,metalloendopeptidase inhibitor activity;GO:0030414,peptidase inhibitor activity;GO:0002020,protease binding;GO:0008270,zinc ion binding	GO:0007568,aging;GO:0051216,cartilage development;GO:0001775,cell activation;GO:0071492,cellular response to UV-A;GO:0002248,connective tissue replacement involved in inflammatory response wound healing;GO:0043066,negative regulation of apoptotic process;GO:0043086,negative regulation of catalytic activity;GO:0010951,negative regulation of endopeptidase activity;GO:0051045,negative regulation of …	rno:116510,path:rno04066,HIF-1 signaling pathway
D4A8S8_RAT	D4A8S8	Rsph4a	Radial spoke head protein 4 homolog A	107.2	117.2	98.4	108.1	114.4	100.7	107.6	107.733	107.6	107.733	0.998762	0.985122	0	GO:0005930,axoneme;GO:0005929,cilium;GO:0001535,radial spoke head		GO:0035082,axoneme assembly;GO:0003341,cilium movement;GO:0060294,cilium movement involved in cell motility;GO:0120221,maintenance of ciliary planar beating movement pattern;GO:0062177,radial spoke assembly
D3ZJF8_RAT	D3ZJF8	Fcgbp	Fc fragment of IgG-binding protein	232.2	165.7	121.7	140.2	126.1	139	173.2	135.1	173.2	135.1	1.28201	0.305272	0	GO:0031012,extracellular matrix;GO:0005615,extracellular space
A0A0G2K0P0_RAT	A0A0G2K0P0	Akap8l	A-kinase-anchoring protein 8-like	139.2	140.1	136.1	130.3	139.7	136.6	138.467	135.533	138.467	135.533	1.02164	0.386285	0	GO:0000785,chromatin;GO:0005737,cytoplasm;GO:0016363,nuclear matrix;GO:0005634,nucleus;GO:1990904,ribonucleoprotein complex;GO:0016607,nuclear speck	GO:0003677,DNA binding;GO:0042826,histone deacetylase binding;GO:0005521,lamin binding;GO:0034237,protein kinase A regulatory subunit binding;GO:0016301,kinase activity	GO:0044839,cell cycle G2/M phase transition;GO:0007076,mitotic chromosome condensation;GO:0006397,mRNA processing;GO:0051081,nuclear envelope disassembly;GO:0031065,positive regulation of histone deacetylation;GO:0045944,positive regulation of transcription by RNA polymerase II;GO:0033127,regulation of histone phosphorylation;GO:0010793,regulation of mRNA export from nucleus
A0A0G2K6Z8_RAT	A0A0G2K6Z8	Plekha7	Pleckstrin homology domain-containing A7	74.3	79.7	69.5	73.7	69.3	86.4	74.5	76.4667	74.5	76.4667	0.974281	0.756128	0	GO:0005911,cell-cell junction;GO:0005813,centrosome;GO:0046930,pore complex;GO:0005915,zonula adherens;GO:0005829,cytosol;GO:0005654,nucleoplasm	GO:0070097,delta-catenin binding	GO:0044331,cell-cell adhesion mediated by cadherin;GO:0090136,epithelial cell-cell adhesion;GO:0046931,pore complex assembly;GO:0045218,zonula adherens maintenance
ABHD5_RAT	Q6QA69	Abhd5	1-acylglycerol-3-phosphate O-acyltransferase ABHD5	63.7	52.9	52.6	54	59.8	71.8	56.4	61.8667	56.4	61.8667	0.911638	0.440331	0	GO:0005829,cytosol;GO:0005811,lipid droplet;GO:0005739,mitochondrion;GO:0005654,nucleoplasm	GO:0003841,1-acylglycerol-3-phosphate O-acyltransferase activity;GO:0052689,carboxylic ester hydrolase activity;GO:0042171,lysophosphatidic acid acyltransferase activity	GO:0030154,cell differentiation;GO:0006631,fatty acid metabolic process;GO:0055088,lipid homeostasis;GO:0006629,lipid metabolic process;GO:0010891,negative regulation of sequestering of triglyceride;GO:0006654,phosphatidic acid biosynthetic process;GO:0050996,positive regulation of lipid catabolic process;GO:0051006,positive regulation of lipoprotein lipase activity;GO:0010898,positive regulation…	rno:316122,path:rno04923,Regulation of lipolysis in adipocytes
B2RYQ1_RAT	B2RYQ1	Actr6	ARP6 actin-related protein 6 homolog (Yeast)	88.5	77.2	88.7	85.1	84.8	80.8	84.8	83.5667	84.8	83.5667	1.01476	0.775662	0	GO:0005634,nucleus;GO:0000812,Swr1 complex	GO:0031491,nucleosome binding	GO:0043486,histone exchange
B2RZ44_RAT	B2RZ44	Naa20	N(alpha)-acetyltransferase 20, NatB catalytic subunit	104.1	117.4	126.8	116.9	116.5	101.9	116.1	111.767	116.1	111.767	1.03877	0.626321	0	GO:0005737,cytoplasm;GO:0005829,cytosol;GO:0031416,NatB complex;GO:0005634,nucleus	GO:0004596,peptide alpha-N-acetyltransferase activity	GO:0017196,N-terminal peptidyl-methionine acetylation
Q5XIP2_RAT	Q5XIP2	Pigk	GPI-anchor transamidase	125.6	112.6	123.4	117	126.9	128.1	120.533	124	120.533	124	0.972043	0.551557	0	GO:0042765,GPI-anchor transamidase complex	GO:0003923,GPI-anchor transamidase activity	GO:0016255,attachment of GPI anchor to protein;GO:0034394,protein localization to cell surface	rno:295543,path:rno00563,Glycosylphosphatidylinositol (GPI)-anchor biosynthesis
CO5_RAT	P08650	C5	Complement C5 (Fragment)	2669.1	2992.6	3010.8	2873.7	2728.1	3096.3	2890.83	2899.37	2890.83	2899.37	0.997057	0.958525	0	GO:0005615,extracellular space;GO:0005579,membrane attack complex	GO:0031714,C5a anaphylatoxin chemotactic receptor binding;GO:0004866,endopeptidase inhibitor activity	GO:0006874,cellular calcium ion homeostasis;GO:0006935,chemotaxis;GO:0006957,complement activation, alternative pathway;GO:0006958,complement activation, classical pathway;GO:0097273,creatinine homeostasis;GO:0032835,glomerulus development;GO:0042593,glucose homeostasis;GO:0001701,in utero embryonic development;GO:0006954,inflammatory response;GO:0090594,inflammatory response to wounding;GO:00018…
G3V7R8_RAT	G3V7R8	Dimt1	rRNA adenine N(6)-methyltransferase	316.1	305.5	296.3	244.1	293.8	274.4	305.967	270.767	305.967	270.767	1.13	0.086358	0	GO:0005829,cytosol;GO:0005759,mitochondrial matrix;GO:0005730,nucleolus;GO:0005654,nucleoplasm	GO:0003723,RNA binding;GO:0000179,rRNA (adenine-N6,N6-)-dimethyltransferase activity	GO:2000234,positive regulation of rRNA processing;GO:0031167,rRNA methylation
Q5I0I1_RAT	Q5I0I1	Riok2	Non-specific serine/threonine protein kinase	140.1	142.7	153.1	133.7	142.1	145.4	145.3	140.4	145.3	140.4	1.0349	0.406112	0	GO:0005737,cytoplasm;GO:0005829,cytosol;GO:0005634,nucleus;GO:0030688,preribosome, small subunit precursor	GO:0005524,ATP binding;GO:0046872,metal ion binding;GO:0004672,protein kinase activity;GO:0106310,protein serine kinase activity;GO:0106311,protein threonine kinase activity	GO:0030490,maturation of SSU-rRNA;GO:2000208,positive regulation of ribosomal small subunit export from nucleus;GO:2000234,positive regulation of rRNA processing;GO:0046777,protein autophosphorylation;GO:0030071,regulation of mitotic metaphase/anaphase transition;GO:0042274,ribosomal small subunit biogenesis	rno:308201,path:rno03008,Ribosome biogenesis in eukaryotes
CACL1_RAT	Q5XI53	Cacul1	CDK2-associated and cullin domain-containing protein 1	227.8	228.5	226	196.6	184.5	192.8	227.433	191.3	227.433	191.3	1.18888	0.000584	0		GO:0019901,protein kinase binding;GO:0031625,ubiquitin protein ligase binding	GO:0000082,G1/S transition of mitotic cell cycle;GO:0008284,positive regulation of cell population proliferation;GO:0045860,positive regulation of protein kinase activity;GO:0006511,ubiquitin-dependent protein catabolic process
M0RBY8_RAT	M0RBY8	Brap	BRCA1-associated protein	175	167	157.7	178.5	189	175.9	166.567	181.133	166.567	181.133	0.91958	0.08532	0	GO:0005737,cytoplasm;GO:0005829,cytosol;GO:0031965,nuclear membrane;GO:0005654,nucleoplasm;GO:0000151,ubiquitin ligase complex	GO:0042802,identical protein binding;GO:0008139,nuclear localization sequence binding;GO:0003676,nucleic acid binding;GO:0061630,ubiquitin protein ligase activity;GO:0004842,ubiquitin-protein transferase activity;GO:0008270,zinc ion binding	GO:0000165,MAPK cascade;GO:0009968,negative regulation of signal transduction;GO:0016567,protein ubiquitination;GO:0007265,Ras protein signal transduction
CAH5B_RAT	Q66HG6	Ca5b	Carbonic anhydrase 5B, mitochondrial	172.1	181.5	180.9	159.3	193.3	162.6	178.167	171.733	178.167	171.733	1.03746	0.597824	0	GO:0005737,cytoplasm;GO:0005739,mitochondrion	GO:0004089,carbonate dehydratase activity;GO:0016836,hydro-lyase activity;GO:0008270,zinc ion binding	GO:0006730,one-carbon metabolic process;GO:0009617,response to bacterium	rno:302669,path:rno00910,Nitrogen metabolism
G3V926_RAT	G3V926	Chuk	Inhibitor of nuclear factor kappa-B kinase subunit alpha	93.3	85.4	85	72	84.1	74.3	87.9	76.8	87.9	76.8	1.14453	0.07289	0	GO:0035631,CD40 receptor complex;GO:0005737,cytoplasm;GO:0009898,cytoplasmic side of plasma membrane;GO:0005829,cytosol;GO:0008385,IkappaB kinase complex;GO:0043231,intracellular membrane-bounded organelle;GO:0005654,nucleoplasm	GO:0005524,ATP binding;GO:0008384,IkappaB kinase activity;GO:0046982,protein heterodimerization activity;GO:0042803,protein homodimerization activity;GO:0004672,protein kinase activity;GO:0004674,protein serine/threonine kinase activity;GO:0044877,protein-containing complex binding;GO:0097110,scaffold protein binding;GO:1990459,transferrin receptor binding	GO:0071276,cellular response to cadmium ion;GO:0034614,cellular response to reactive oxygen species;GO:0071356,cellular response to tumor necrosis factor;GO:0098586,cellular response to virus;GO:0051607,defense response to virus;GO:0007249,I-kappaB kinase/NF-kappaB signaling;GO:0007595,lactation;GO:0060749,mammary gland alveolus development;GO:0033598,mammary gland epithelial cell proliferation;G…	rno:309361,path:rno04014,Ras signaling pathway;rno:309361,path:rno04010,MAPK signaling pathway;rno:309361,path:rno04064,NF-kappa B signaling pathway;rno:309361,path:rno04668,TNF signaling pathway;rno:309361,path:rno04068,FoxO signaling pathway;rno:309361,path:rno04151,PI3K-Akt signaling pathway;rno:309361,path:rno04150,mTOR signaling pathway;rno:309361,path:rno04210,Apoptosis;rno:309361,path:rno0…
A0A0G2K6R0_RAT	A0A0G2K6R0	Tnrc6b	Trinucleotide repeat-containing adaptor 6B	146.1	146.7	154.1	141.5	153.8	132.4	148.967	142.567	148.967	142.567	1.04489	0.394394	0	GO:0005654,nucleoplasm;GO:0000932,P-body;GO:0005829,cytosol	GO:0003676,nucleic acid binding	GO:0035195,gene silencing by miRNA;GO:0031047,gene silencing by RNA;GO:0035278,miRNA mediated inhibition of translation;GO:1905618,positive regulation of miRNA mediated inhibition of translation;GO:1900153,positive regulation of nuclear-transcribed mRNA catabolic process, deadenylation-dependent decay;GO:0060213,positive regulation of nuclear-transcribed mRNA poly(A) tail shortening
CNDH2_RAT	Q4V8I2	Ncaph2	Condensin-2 complex subunit H2	93.5	95.9	88.4	89.6	92.8	94.2	92.6	92.2	92.6	92.2	1.00434	0.88504	0	GO:0005694,chromosome;GO:0000793,condensed chromosome;GO:0000796,condensin complex;GO:0005634,nucleus;GO:0030054,cell junction;GO:0045171,intercellular bridge;GO:0005654,nucleoplasm	GO:0003682,chromatin binding	GO:0051309,female meiosis chromosome separation;GO:0007143,female meiotic nuclear division;GO:0010032,meiotic chromosome condensation;GO:0007076,mitotic chromosome condensation;GO:0051306,mitotic sister chromatid separation;GO:0033077,T cell differentiation in thymus
SNP47_RAT	Q6P6S0	Snap47	Synaptosomal-associated protein 47	145.9	142.4	129.6	133.6	123.6	135.7	139.3	130.967	139.3	130.967	1.06363	0.250287	0	GO:0032279,asymmetric synapse;GO:0030425,dendrite;GO:0098978,glutamatergic synapse;GO:0098686,hippocampal mossy fiber to CA3 synapse;GO:0016020,membrane;GO:0043025,neuronal cell body;GO:0048471,perinuclear region of cytoplasm;GO:0005886,plasma membrane;GO:0014069,postsynaptic density;GO:0031201,SNARE complex;GO:0030672,synaptic vesicle membrane	GO:0005484,SNAP receptor activity;GO:0019905,syntaxin binding	GO:0098967,exocytic insertion of neurotransmitter receptor to postsynaptic membrane;GO:0006887,exocytosis;GO:0060291,long-term synaptic potentiation;GO:0031629,synaptic vesicle fusion to presynaptic active zone membrane;GO:0016082,synaptic vesicle priming;GO:0006906,vesicle fusion;GO:0099003,vesicle-mediated transport in synapse
ATG12_RAT	Q2TBJ5	Atg12	Ubiquitin-like protein ATG12	213.8	209.1	213.4	199.9	203.6	209.7	212.1	204.4	212.1	204.4	1.03767	0.075609	0	GO:0034274,Atg12-Atg5-Atg16 complex;GO:0005776,autophagosome;GO:0016020,membrane;GO:0034045,phagophore assembly site membrane;GO:0032991,protein-containing complex		GO:0000045,autophagosome assembly;GO:0006914,autophagy;GO:0000422,autophagy of mitochondrion;GO:0044804,autophagy of nucleus;GO:0006501,C-terminal protein lipidation;GO:0045087,innate immune response	rno:361321,path:rno04068,FoxO signaling pathway;rno:361321,path:rno04140,Autophagy - animal;rno:361321,path:rno04136,Autophagy - other;rno:361321,path:rno04621,NOD-like receptor signaling pathway;rno:361321,path:rno04622,RIG-I-like receptor signaling pathway
D3ZAC0_RAT	D3ZAC0	Itga2b	Integrin subunit alpha 2b	129.3	134.2	139.4	140.7	129.7	145.5	134.3	138.633	134.3	138.633	0.968742	0.475678	0	GO:0009986,cell surface;GO:0009897,external side of plasma membrane;GO:0070062,extracellular exosome;GO:0005925,focal adhesion;GO:0008305,integrin complex	GO:0050840,extracellular matrix binding;GO:0070051,fibrinogen binding;GO:0042802,identical protein binding	GO:0007160,cell-matrix adhesion;GO:0007229,integrin-mediated signaling pathway;GO:0070527,platelet aggregation;GO:0002687,positive regulation of leukocyte migration
D4AE24_RAT	D4AE24	Rps6kb2	Ribosomal protein S6 kinase	168.6	207.2	139.7	143.3	132.8	129.7	171.833	135.267	171.833	135.267	1.27033	0.141214	0	GO:0005737,cytoplasm;GO:0005634,nucleus;GO:0005840,ribosome	GO:0005524,ATP binding;GO:0042277,peptide binding;GO:0004672,protein kinase activity;GO:0106310,protein serine kinase activity;GO:0004674,protein serine/threonine kinase activity;GO:0106311,protein threonine kinase activity;GO:0004711,ribosomal protein S6 kinase activity	GO:0018105,peptidyl-serine phosphorylation;GO:0045948,positive regulation of translational initiation;GO:0043491,protein kinase B signaling;GO:0006468,protein phosphorylation;GO:0031929,TOR signaling	rno:361696,path:rno04012,ErbB signaling pathway;rno:361696,path:rno04350,TGF-beta signaling pathway;rno:361696,path:rno04371,Apelin signaling pathway;rno:361696,path:rno04066,HIF-1 signaling pathway;rno:361696,path:rno04151,PI3K-Akt signaling pathway;rno:361696,path:rno04152,AMPK signaling pathway;rno:361696,path:rno04150,mTOR signaling pathway;rno:361696,path:rno04140,Autophagy - animal;rno:3616…
D3ZPY0_RAT	D3ZPY0	Wtap	Female-lethal(2)D homolog	278.4	279.4	275.5	267	291.5	254.4	277.767	270.967	277.767	270.967	1.0251	0.568387	0	GO:0005737,cytoplasm;GO:0031965,nuclear membrane;GO:0016607,nuclear speck;GO:0005654,nucleoplasm;GO:0005634,nucleus;GO:0036396,RNA N6-methyladenosine methyltransferase complex	GO:0042802,identical protein binding	GO:0080009,mRNA methylation;GO:0006397,mRNA processing;GO:0000381,regulation of alternative mRNA splicing, via spliceosome;GO:0008380,RNA splicing
UFM1_RAT	Q5BJP3	Ufm1	Ubiquitin-fold modifier 1	207.5	152.9	177.9	200.1	197.4	183.6	179.433	193.7	179.433	193.7	0.926347	0.438225	0	GO:0005737,cytoplasm;GO:0005783,endoplasmic reticulum;GO:0005634,nucleus		GO:0007420,brain development;GO:0043066,negative regulation of apoptotic process;GO:0042308,negative regulation of protein import into nucleus;GO:1990592,protein K69-linked ufmylation;GO:0071569,protein ufmylation;GO:0033146,regulation of intracellular estrogen receptor signaling pathway;GO:0034976,response to endoplasmic reticulum stress;GO:0061709,reticulophagy
A0A0G2JZX5_RAT	A0A0G2JZX5	Iqsec2	IQ motif and Sec7 domain ArfGEF 2	132.8	124.6	139.9	135.8	127.1	140.8	132.433	134.567	132.433	134.567	0.984147	0.738618	0	GO:0098978,glutamatergic synapse;GO:0098684,photoreceptor ribbon synapse;GO:0098839,postsynaptic density membrane;GO:0099092,postsynaptic density, intracellular component;GO:0098831,presynaptic active zone cytoplasmic component;GO:0098685,Schaffer collateral - CA1 synapse	GO:0005085,guanyl-nucleotide exchange factor activity	GO:0050804,modulation of chemical synaptic transmission;GO:1900454,positive regulation of long-term synaptic depression;GO:0051968,positive regulation of synaptic transmission, glutamatergic;GO:0098696,regulation of neurotransmitter receptor localization to postsynaptic specialization membrane;GO:0030036,actin cytoskeleton organization;GO:0032012,regulation of ARF protein signal transduction	rno:685244,path:rno04144,Endocytosis
M3K7_RAT	P0C8E4	Map3k7	Mitogen-activated protein kinase kinase kinase 7	249.8	234.6	243.7	237.4	261.1	247	242.7	248.5	242.7	248.5	0.97666	0.51732	0	GO:0005671,Ada2/Gcn5/Ada3 transcription activator complex;GO:0005737,cytoplasm;GO:0005886,plasma membrane;GO:0014069,postsynaptic density	GO:0005524,ATP binding;GO:0042802,identical protein binding;GO:0000287,magnesium ion binding;GO:0004708,MAP kinase kinase activity;GO:0004709,MAP kinase kinase kinase activity;GO:0008349,MAP kinase kinase kinase kinase activity;GO:0004672,protein kinase activity;GO:0106310,protein serine kinase activity;GO:0004674,protein serine/threonine kinase activity;GO:0106311,protein threonine kinase activi…	GO:0000187,activation of MAPK activity;GO:0000186,activation of MAPKK activity;GO:0007250,activation of NF-kappaB-inducing kinase activity;GO:0001525,angiogenesis;GO:0043276,anoikis;GO:0060348,bone development;GO:0043966,histone H3 acetylation;GO:0007252,I-kappaB phosphorylation;GO:0007254,JNK cascade;GO:0000165,MAPK cascade;GO:2001234,negative regulation of apoptotic signaling pathway;GO:0060546…	rno:100910771,path:rno04010,MAPK signaling pathway;rno:100910771,path:rno04310,Wnt signaling pathway;rno:100910771,path:rno04064,NF-kappa B signaling pathway;rno:100910771,path:rno04668,TNF signaling pathway;rno:100910771,path:rno04152,AMPK signaling pathway;rno:100910771,path:rno04140,Autophagy - animal;rno:100910771,path:rno04520,Adherens junction;rno:100910771,path:rno04620,Toll-like receptor …
NTM1A_RAT	Q5BJX0	Ntmt1	N-terminal Xaa-Pro-Lys N-methyltransferase 1	266.3	259.4	266.9	224.2	254.7	257.1	264.2	245.333	264.2	245.333	1.0769	0.15732	0	GO:0005737,cytoplasm;GO:0005829,cytosol;GO:0005654,nucleoplasm;GO:0005634,nucleus	GO:0042054,histone methyltransferase activity;GO:0008168,methyltransferase activity;GO:0071885,N-terminal protein N-methyltransferase activity;GO:0008276,protein methyltransferase activity	GO:0007059,chromosome segregation;GO:0016571,histone methylation;GO:0018011,N-terminal peptidyl-alanine methylation;GO:0018012,N-terminal peptidyl-alanine trimethylation;GO:0018013,N-terminal peptidyl-glycine methylation;GO:0018016,N-terminal peptidyl-proline dimethylation;GO:0035568,N-terminal peptidyl-proline methylation;GO:0035572,N-terminal peptidyl-serine dimethylation;GO:0035570,N-terminal …
TOM20_RAT	Q62760	Tomm20	Mitochondrial import receptor subunit TOM20 homolog	175	192.9	167.9	203.2	173.7	188.4	178.6	188.433	178.6	188.433	0.947815	0.43355	0	GO:0031307,integral component of mitochondrial outer membrane;GO:0044233,mitochondria-associated endoplasmic reticulum membrane;GO:0005740,mitochondrial envelope;GO:0005741,mitochondrial outer membrane;GO:0005742,mitochondrial outer membrane translocase complex;GO:0005739,mitochondrion	GO:0030943,mitochondrion targeting sequence binding;GO:0015450,P-P-bond-hydrolysis-driven protein transmembrane transporter activity;GO:0051082,unfolded protein binding	GO:0030150,protein import into mitochondrial matrix;GO:0006626,protein targeting to mitochondrion;GO:1905242,response to 3,3',5-triiodo-L-thyronine;GO:0014850,response to muscle activity;GO:0016031,tRNA import into mitochondrion
G3V778_RAT	G3V778	Pdk4	Protein-serine/threonine kinase	231.9	203.4	190.9	243.2	226.7	247.6	208.733	239.167	208.733	239.167	0.872753	0.090454	0	GO:0005759,mitochondrial matrix;GO:0005739,mitochondrion	GO:0005524,ATP binding;GO:0004672,protein kinase activity;GO:0004740,pyruvate dehydrogenase (acetyl-transferring) kinase activity	GO:0006086,acetyl-CoA biosynthetic process from pyruvate;GO:0071398,cellular response to fatty acid;GO:0009267,cellular response to starvation;GO:0042593,glucose homeostasis;GO:0006006,glucose metabolic process;GO:0008286,insulin receptor signaling pathway;GO:2000811,negative regulation of anoikis;GO:0006468,protein phosphorylation;GO:0072593,reactive oxygen species metabolic process;GO:0010510,r…
F1LR29_RAT	F1LR29	Frmd6	FERM domain-containing protein 6	123.1	108.6	110.8	110.8	113.4	127.1	114.167	117.1	114.167	117.1	0.97495	0.687418	0	GO:0043296,apical junction complex;GO:0005737,cytoplasm;GO:0005856,cytoskeleton;GO:0005886,plasma membrane		GO:0031032,actomyosin structure organization;GO:0003383,apical constriction;GO:0034613,cellular protein localization;GO:0032970,regulation of actin filament-based process	rno:257646,path:rno04390,Hippo signaling pathway;rno:257646,path:rno04392,Hippo signaling pathway - multiple species
M0R868_RAT	M0R868	Chst2	Sulfotransferase	278.6	281.5	291.9	270.5	287.4	292.3	284	283.4	284	283.4	1.00212	0.941933	0	GO:0005829,cytosol;GO:0000139,Golgi membrane;GO:0016021,integral component of membrane;GO:0005654,nucleoplasm;GO:0005802,trans-Golgi network	GO:0001517,N-acetylglucosamine 6-O-sulfotransferase activity;GO:0008146,sulfotransferase activity	GO:0005975,carbohydrate metabolic process;GO:0006044,N-acetylglucosamine metabolic process;GO:0006790,sulfur compound metabolic process	rno:367145,path:rno00533,Glycosaminoglycan biosynthesis - keratan sulfate
A0A0G2K4B4_RAT	A0A0G2K4B4	Acpp	Acid phosphatase, prostate	176.4	175.9	167.9	179.2	196.4	232.5	173.4	202.7	173.4	202.7	0.855451	0.139995	0	GO:0005615,extracellular space;GO:0030175,filopodium;GO:0016021,integral component of membrane;GO:0005886,plasma membrane;GO:0012506,vesicle membrane	GO:0008253,5'-nucleotidase activity;GO:0052642,lysophosphatidic acid phosphatase activity;GO:0042803,protein homodimerization activity;GO:0042131,thiamine phosphate phosphatase activity	GO:0046085,adenosine metabolic process;GO:0009117,nucleotide metabolic process;GO:0060168,positive regulation of adenosine receptor signaling pathway;GO:0006144,purine nucleobase metabolic process;GO:0051930,regulation of sensory perception of pain;GO:0006772,thiamine metabolic process
G3V810_RAT	G3V810	Mtmr10	Myotubularin-related protein 10	175	178.5	176.7	209.7	197.6	206.1	176.733	204.467	176.733	204.467	0.864363	0.001742	0	GO:0005737,cytoplasm	GO:0004438,phosphatidylinositol-3-phosphatase activity	GO:0046856,phosphatidylinositol dephosphorylation
NDRG3_RAT	Q6AYR2	Ndrg3	Protein NDRG3	155.6	139.5	154.6	173.5	169.4	170.5	149.9	171.133	149.9	171.133	0.875925	0.016557	0	GO:0005737,cytoplasm		GO:0007165,signal transduction
RGPA2_RAT	P86411	Ralgapa2	Ral GTPase-activating protein subunit alpha-2	422.3	409.1	411.9	420.1	425.1	399.7	414.433	414.967	414.433	414.967	0.998715	0.954295	0	GO:0005737,cytoplasm;GO:0005634,nucleus;GO:0005829,cytosol;GO:0005886,plasma membrane	GO:0005096,GTPase activator activity;GO:0046982,protein heterodimerization activity	GO:0090630,activation of GTPase activity;GO:0032484,Ral protein signal transduction;GO:0060178,regulation of exocyst localization;GO:0032880,regulation of protein localization;GO:0051056,regulation of small GTPase mediated signal transduction
D3ZT90_RAT	D3ZT90	Gcdh	Glutaryl-CoA dehydrogenase	287.3	302.6	293.5	264.6	265.5	246.4	294.467	258.833	294.467	258.833	1.13767	0.009585	0	GO:0005739,mitochondrion	GO:0000062,fatty-acyl-CoA binding;GO:0050660,flavin adenine dinucleotide binding;GO:0004361,glutaryl-CoA dehydrogenase activity	GO:0006637,acyl-CoA metabolic process;GO:0033539,fatty acid beta-oxidation using acyl-CoA dehydrogenase;GO:0019395,fatty acid oxidation;GO:0046949,fatty-acyl-CoA biosynthetic process	rno:364975,path:rno00071,Fatty acid degradation;rno:364975,path:rno00310,Lysine degradation;rno:364975,path:rno00380,Tryptophan metabolism
HB2B_RAT	P29826	RT1-Bb	Rano class II histocompatibility antigen, B-1 beta chain	175.8	188.3	188	203.8	184.2	220.6	184.033	202.867	184.033	202.867	0.907164	0.170772	0	GO:0009986,cell surface;GO:0005769,early endosome;GO:0009897,external side of plasma membrane;GO:0005794,Golgi apparatus;GO:0016021,integral component of membrane;GO:0042613,MHC class II protein complex;GO:0005771,multivesicular body;GO:0005886,plasma membrane;GO:0005615,extracellular space;GO:0042612,MHC class I protein complex;GO:0005764,lysosome;GO:0001772,immunological synapse;GO:0031902,late…	GO:0042605,peptide antigen binding;GO:1990405,protein antigen binding;GO:0044877,protein-containing complex binding;GO:0015643,toxic substance binding;GO:0008134,transcription factor binding;GO:0031625,ubiquitin protein ligase binding;GO:0042609,CD4 receptor binding;GO:0032395,MHC class II receptor activity;GO:0030247,polysaccharide binding;GO:0042608,T cell receptor binding;GO:0023026,MHC class …	GO:0019882,antigen processing and presentation;GO:0019886,antigen processing and presentation of exogenous peptide antigen via MHC class II;GO:0048002,antigen processing and presentation of peptide antigen;GO:0002344,B cell affinity maturation;GO:0071549,cellular response to dexamethasone stimulus;GO:0071385,cellular response to glucocorticoid stimulus;GO:0071346,cellular response to interferon-g…	rno:24737,path:rno04514,Cell adhesion molecules (CAMs);rno:24737,path:rno04144,Endocytosis;rno:24737,path:rno04145,Phagosome;rno:24737,path:rno04218,Cellular senescence;rno:24737,path:rno04650,Natural killer cell mediated cytotoxicity;rno:24737,path:rno04612,Antigen processing and presentation;rno:24737,path:rno05203,Viral carcinogenesis;rno:24737,path:rno05320,Autoimmune thyroid disease;rno:2473…
D3ZMP6_RAT	D3ZMP6	Nop10	Nucleolar protein 10	141.4	133.7	131.2	165.8	156.7	167.3	135.433	163.267	135.433	163.267	0.829522	0.003516	-1	GO:0031429,box H/ACA snoRNP complex;GO:0090661,box H/ACA telomerase RNP complex;GO:0016604,nuclear body;GO:0005697,telomerase holoenzyme complex	GO:0034513,box H/ACA snoRNA binding;GO:0003723,RNA binding;GO:0070034,telomerase RNA binding	GO:0031118,rRNA pseudouridine synthesis;GO:0000454,snoRNA guided rRNA pseudouridine synthesis;GO:0031120,snRNA pseudouridine synthesis;GO:0007004,telomere maintenance via telomerase	rno:691534,path:rno03008,Ribosome biogenesis in eukaryotes
A0A0G2JZE8_RAT	A0A0G2JZE8	Toe1	Target of EGR1, exonuclease	229	205.1	212.8	225.5	221.7	216.4	215.633	221.2	215.633	221.2	0.974834	0.500318	0	GO:0015030,Cajal body;GO:0005737,cytoplasm	GO:0000175,3'-5'-exoribonuclease activity;GO:0046872,metal ion binding;GO:0004535,poly(A)-specific ribonuclease activity;GO:0003723,RNA binding;GO:0017069,snRNA binding	GO:0090503,RNA phosphodiester bond hydrolysis, exonucleolytic;GO:0034472,snRNA 3'-end processing
D4A8C8_RAT	D4A8C8	Paxbp1	PAX3 and PAX7-binding protein 1	174.2	180.4	190.8	172.4	176.4	178.3	181.8	175.7	181.8	175.7	1.03472	0.301437	0	GO:0005634,nucleus	GO:0003677,DNA binding;GO:0008134,transcription factor binding	GO:0000398,mRNA splicing, via spliceosome;GO:0031062,positive regulation of histone methylation;GO:2000288,positive regulation of myoblast proliferation;GO:0045944,positive regulation of transcription by RNA polymerase II;GO:0014842,regulation of skeletal muscle satellite cell proliferation
D3ZQQ2_RAT	D3ZQQ2	Wiz	WIZ zinc finger	212.1	224.3	228.7	217.9	221.2	233	221.7	224.033	221.7	224.033	0.989585	0.747259	0	GO:0005634,nucleus	GO:0000981,DNA-binding transcription factor activity, RNA polymerase II-specific;GO:1990226,histone methyltransferase binding;GO:0044877,protein-containing complex binding;GO:0000978,RNA polymerase II cis-regulatory region sequence-specific DNA binding;GO:0001226,RNA polymerase II transcription corepressor binding;GO:0070984,SET domain binding	GO:0010571,positive regulation of nuclear cell cycle DNA replication;GO:0050821,protein stabilization;GO:0006357,regulation of transcription by RNA polymerase II
M0R623_RAT	M0R623	Gtpbp4	Nucleolar GTP-binding protein 1	362.1	364.8	358.2	336.6	341.9	326.8	361.7	335.1	361.7	335.1	1.07938	0.005264	0	GO:0005737,cytoplasm;GO:0005730,nucleolus;GO:0005634,nucleus;GO:0048471,perinuclear region of cytoplasm;GO:0005829,cytosol;GO:0031965,nuclear membrane;GO:0005654,nucleoplasm	GO:0005525,GTP binding;GO:0003924,GTPase activity	GO:0000463,maturation of LSU-rRNA from tricistronic rRNA transcript (SSU-rRNA, 5.8S rRNA, LSU-rRNA);GO:0030336,negative regulation of cell migration;GO:0008285,negative regulation of cell population proliferation;GO:0022408,negative regulation of cell-cell adhesion;GO:0033342,negative regulation of collagen binding;GO:0008156,negative regulation of DNA replication;GO:0031397,negative regulation o…	rno:114300,path:rno03008,Ribosome biogenesis in eukaryotes
F1M037_RAT	F1M037	RGD1308428	Similar to RIKEN cDNA 4931406P16	157.7	147.4	146.1	153.8	158.4	148.7	150.4	153.633	150.4	153.633	0.978954	0.522274	0	GO:0000932,P-body	GO:1905762,CCR4-NOT complex binding;GO:0031267,small GTPase binding	GO:0016601,Rac protein signal transduction
Q6AY49_RAT	Q6AY49	Tusc3	Tumor suppressor candidate 3	277.7	273.9	263.1	273	277	291.3	271.567	280.433	271.567	280.433	0.968382	0.278061	0	GO:0016021,integral component of membrane;GO:0008250,oligosaccharyltransferase complex;GO:0005739,mitochondrion	GO:0015095,magnesium ion transmembrane transporter activity;GO:0062062,oligosaccharyltransferase complex binding	GO:0050890,cognition;GO:0018279,protein N-linked glycosylation via asparagine;GO:0015693,magnesium ion transport	rno:290783,path:rno00510,N-Glycan biosynthesis;rno:290783,path:rno00513,Various types of N-glycan biosynthesis;rno:290783,path:rno04141,Protein processing in endoplasmic reticulum
D3ZYT2_RAT	D3ZYT2	Mrps5	Mitochondrial ribosomal protein S5	201.5	259.4	227.1	260.8	242.7	263	229.333	255.5	229.333	255.5	0.897586	0.218518	0	GO:0005763,mitochondrial small ribosomal subunit	GO:0003723,RNA binding;GO:0003735,structural constituent of ribosome	GO:0006412,translation	rno:296134,path:rno03010,Ribosome
B1WBV4_RAT	B1WBV4	Plekhf2	Pleckstrin homology and FYVE domain-containing 2	255	218.7	220.8	236.5	232.2	238.8	231.5	235.833	231.5	235.833	0.981625	0.734679	0	GO:0030133,transport vesicle	GO:0046872,metal ion binding;GO:0035091,phosphatidylinositol binding
O88754_RAT	O88754	Hbg1	Epsilon 3 globin	582.6	476.9	553.2	621.4	666.6	878.1	537.567	722.033	537.567	722.033	0.744518	0.096217	0	GO:0031838,haptoglobin-hemoglobin complex;GO:0005833,hemoglobin complex	GO:0020037,heme binding;GO:0031721,hemoglobin alpha binding;GO:0046872,metal ion binding;GO:0043177,organic acid binding;GO:0019825,oxygen binding;GO:0005344,oxygen carrier activity;GO:0044877,protein-containing complex binding	GO:0098869,cellular oxidant detoxification;GO:0042744,hydrogen peroxide catabolic process;GO:0000122,negative regulation of transcription by RNA polymerase II
A0A0G2K4P5_RAT	A0A0G2K4P5	Nkap	NF-kappa-B-activating protein	242.1	234.4	229	230.6	238	230.6	235.167	233.067	235.167	233.067	1.00901	0.667138	0	GO:0005634,nucleus;GO:0005829,cytosol;GO:0005654,nucleoplasm	GO:0003682,chromatin binding;GO:0031490,chromatin DNA binding	GO:0030851,granulocyte differentiation;GO:0071425,hematopoietic stem cell proliferation;GO:0030097,hemopoiesis;GO:0000122,negative regulation of transcription by RNA polymerase II;GO:0045892,negative regulation of transcription, DNA-templated;GO:0007219,Notch signaling pathway;GO:0046638,positive regulation of alpha-beta T cell differentiation;GO:0010468,regulation of gene expression;GO:0019827,s…
D3ZX01_RAT	D3ZX01	Rps4y2	40S ribosomal protein S4	351.6	471	432	360.8	370.5	372.8	418.2	368.033	418.2	368.033	1.13631	0.228791	0	GO:0022627,cytosolic small ribosomal subunit	GO:0003723,RNA binding;GO:0019843,rRNA binding;GO:0003735,structural constituent of ribosome	GO:0006412,translation
D3ZW58_RAT	D3ZW58	Casc4	Golgi membrane protein 2	240.4	254.8	257.1	216.2	234.4	235	250.767	228.533	250.767	228.533	1.09729	0.051375	0	GO:0005794,Golgi apparatus;GO:0016021,integral component of membrane
M0RA15_RAT	M0RA15		Uncharacterized protein	238.4	219.7	211.1	234.6	238.9	220.9	223.067	231.467	223.067	231.467	0.96371	0.436038	0	GO:0005829,cytosol;GO:0005654,nucleoplasm	GO:0035064,methylated histone binding	GO:0007049,cell cycle;GO:0007276,gamete generation;GO:0006355,regulation of transcription, DNA-templated
TBB3_RAT	Q4QRB4	Tubb3	Tubulin beta-3 chain	145.1	145.2	142.1	160.4	139.8	150.3	144.133	150.167	144.133	150.167	0.959822	0.373908	0	GO:0030424,axon;GO:0071944,cell periphery;GO:0005737,cytoplasm;GO:0030425,dendrite;GO:0030175,filopodium;GO:0030426,growth cone;GO:0030027,lamellipodium;GO:0005874,microtubule;GO:0015630,microtubule cytoskeleton;GO:0043025,neuronal cell body	GO:0005525,GTP binding;GO:0003924,GTPase activity;GO:1990890,netrin receptor binding;GO:0042277,peptide binding;GO:0005200,structural constituent of cytoskeleton	GO:0007411,axon guidance;GO:1990791,dorsal root ganglion development;GO:0000226,microtubule cytoskeleton organization;GO:0000278,mitotic cell cycle;GO:0038007,netrin-activated signaling pathway;GO:0030182,neuron differentiation	rno:246118,path:rno04145,Phagosome;rno:246118,path:rno04540,Gap junction
B0BN78_RAT	B0BN78	Taf7	RCG49239	222.6	230.3	198	197.5	178	183.3	216.967	186.267	216.967	186.267	1.16482	0.053788	0	GO:0005737,cytoplasm;GO:0071339,MLL1 complex;GO:0005634,nucleus;GO:0005669,transcription factor TFIID complex;GO:0033276,transcription factor TFTC complex;GO:0005667,transcription regulator complex	GO:0061628,H3K27me3 modified histone binding;GO:0035035,histone acetyltransferase binding;GO:0106140,P-TEFb complex binding;GO:0046982,protein heterodimerization activity;GO:0016251,RNA polymerase II general transcription initiation factor activity;GO:0001097,TFIIH-class transcription factor complex binding;GO:0046966,thyroid hormone receptor binding;GO:0008134,transcription factor binding;GO:000…	GO:0006352,DNA-templated transcription, initiation;GO:0030520,intracellular estrogen receptor signaling pathway;GO:0035067,negative regulation of histone acetylation;GO:0090241,negative regulation of histone H4 acetylation;GO:0045344,negative regulation of MHC class I biosynthetic process;GO:0045347,negative regulation of MHC class II biosynthetic process;GO:0006469,negative regulation of protein…	rno:307485,path:rno03022,Basal transcription factors
D4A6C4_RAT	D4A6C4	Rin2	Ras and Rab interactor 2	136.8	142.6	120.5	115.7	131.4	140.1	133.3	129.067	133.3	129.067	1.0328	0.686049	0		GO:0005096,GTPase activator activity	GO:0010595,positive regulation of endothelial cell migration;GO:1904906,positive regulation of endothelial cell-matrix adhesion via fibronectin;GO:2001214,positive regulation of vasculogenesis;GO:0007165,signal transduction
G3V684_RAT	G3V684	Med15	Mediator of RNA polymerase II transcription subunit 15	286.9	299.2	294.8	329.1	305.4	341.1	293.633	325.2	293.633	325.2	0.902932	0.046548	0	GO:0016592,mediator complex;GO:0005654,nucleoplasm	GO:0003712,transcription coregulator activity	GO:0006357,regulation of transcription by RNA polymerase II;GO:0019827,stem cell population maintenance
Q5RK25_RAT	Q5RK25	Pmm1	Phosphomannomutase	530.4	487.6	493.1	479.6	514.5	514.1	503.7	502.733	503.7	502.733	1.00192	0.959147	0	GO:0005737,cytoplasm;GO:0005829,cytosol;GO:0043025,neuronal cell body	GO:0046872,metal ion binding;GO:0004615,phosphomannomutase activity	GO:1990830,cellular response to leukemia inhibitory factor;GO:0009298,GDP-mannose biosynthetic process;GO:0006013,mannose metabolic process;GO:0006487,protein N-linked glycosylation	rno:300089,path:rno00051,Fructose and mannose metabolism;rno:300089,path:rno00520,Amino sugar and nucleotide sugar metabolism
A0A0H2UHZ7_RAT	A0A0H2UHZ7	Per1	Period circadian protein homolog 1	285.6	259.7	262.1	237.9	247.8	251.5	269.133	245.733	269.133	245.733	1.09522	0.063856	0	GO:0005737,cytoplasm;GO:0005634,nucleus;GO:0005829,cytosol;GO:0005654,nucleoplasm	GO:0031490,chromatin DNA binding;GO:0070888,E-box binding;GO:0019900,kinase binding;GO:0000978,RNA polymerase II cis-regulatory region sequence-specific DNA binding;GO:0001222,transcription corepressor binding;GO:0008134,transcription factor binding;GO:0000976,transcription regulatory region sequence-specific DNA binding;GO:0031625,ubiquitin protein ligase binding	GO:0032922,circadian regulation of gene expression;GO:0097167,circadian regulation of translation;GO:0007623,circadian rhythm;GO:0043153,entrainment of circadian clock by photoperiod;GO:0043966,histone H3 acetylation;GO:0070932,histone H3 deacetylation;GO:0043967,histone H4 acetylation;GO:2000323,negative regulation of glucocorticoid receptor signaling pathway;GO:0043124,negative regulation of I-…	rno:287422,path:rno04710,Circadian rhythm;rno:287422,path:rno04713,Circadian entrainment
A0A0G2K6T8_RAT	A0A0G2K6T8		Ig-like domain-containing protein	201.5	264.5	259.1	227.5	224.4	264.9	241.7	238.933	241.7	238.933	1.01158	0.913766	0	GO:0005615,extracellular space		GO:0006955,immune response
D3ZFY7_RAT	D3ZFY7	Psd3	Pleckstrin and Sec7 domain-containing 3	178.4	169.9	162	168.3	163.6	157.1	170.1	163	170.1	163	1.04356	0.283888	0	GO:0016020,membrane;GO:0032587,ruffle membrane	GO:0005085,guanyl-nucleotide exchange factor activity;GO:0005543,phospholipid binding	GO:0032012,regulation of ARF protein signal transduction
COX1_RAT	P05503	Mtco1	Cytochrome c oxidase subunit 1	222.7	137.6	224.4	155.4	196.4	134.1	194.9	161.967	194.9	161.967	1.20333	0.387449	0	GO:0016021,integral component of membrane;GO:0005743,mitochondrial inner membrane;GO:0005750,mitochondrial respiratory chain complex III;GO:0005751,mitochondrial respiratory chain complex IV;GO:0005739,mitochondrion;GO:0045277,respiratory chain complex IV	GO:0004129,cytochrome-c oxidase activity;GO:0020037,heme binding;GO:0046872,metal ion binding	GO:0009060,aerobic respiration;GO:0007568,aging;GO:0021549,cerebellum development;GO:0015990,electron transport coupled proton transport;GO:0006123,mitochondrial electron transport, cytochrome c to oxygen;GO:0022904,respiratory electron transport chain;GO:0046688,response to copper ion;GO:0051602,response to electrical stimulus;GO:0006979,response to oxidative stress	rno:26195,path:rno00190,Oxidative phosphorylation;rno:26195,path:rno04260,Cardiac muscle contraction;rno:26195,path:rno04714,Thermogenesis;rno:26195,path:rno05010,Alzheimer disease;rno:26195,path:rno05012,Parkinson disease;rno:26195,path:rno05016,Huntington disease;rno:26195,path:rno04932,Non-alcoholic fatty liver disease (NAFLD)
D4A456_RAT	D4A456	Lrch2	Leucine-rich repeats and calponin homology domain-containing 2	213.5	206.8	214.7	217.3	190.9	177.4	211.667	195.2	211.667	195.2	1.08436	0.241002	0
Q9R175_RAT	Q9R175	Ifitm2	Interferon-induced transmembrane protein 2	173.3	153.1	184.2	191.9	207.6	242.7	170.2	214.067	170.2	214.067	0.795079	0.066948	0	GO:0016021,integral component of membrane;GO:0005886,plasma membrane;GO:0032991,protein-containing complex		GO:0051607,defense response to virus;GO:0007507,heart development;GO:0046597,negative regulation of viral entry into host cell;GO:0045071,negative regulation of viral genome replication;GO:0035455,response to interferon-alpha;GO:0035456,response to interferon-beta;GO:0034341,response to interferon-gamma;GO:0009615,response to virus;GO:0060337,type I interferon signaling pathway
A0A096MJR6_RAT	A0A096MJR6		Poly [ADP-ribose] polymerase (Fragment)	187.7	223.5	210.5	183.9	206	182.5	207.233	190.8	207.233	190.8	1.08613	0.272887	0	GO:0005634,nucleus	GO:0003950,NAD+ ADP-ribosyltransferase activity	GO:0006471,protein ADP-ribosylation
NQO2_RAT	Q6AY80	Nqo2	Ribosyldihydronicotinamide dehydrogenase [quinone]	459.8	669	691.4	492.3	480.7	471.1	606.733	481.367	606.733	481.367	1.26044	0.165509	0	GO:0005829,cytosol;GO:0005654,nucleoplasm	GO:0031404,chloride ion binding;GO:0001512,dihydronicotinamide riboside quinone reductase activity;GO:0009055,electron transfer activity;GO:0071949,FAD binding;GO:1904408,melatonin binding;GO:0003955,NAD(P)H dehydrogenase (quinone) activity;GO:0016491,oxidoreductase activity;GO:0016661,oxidoreductase activity, acting on other nitrogenous compounds as donors;GO:0042803,protein homodimerization act…	GO:0007613,memory;GO:0070374,positive regulation of ERK1 and ERK2 cascade;GO:0043525,positive regulation of neuron apoptotic process;GO:2000379,positive regulation of reactive oxygen species metabolic process;GO:1904707,positive regulation of vascular associated smooth muscle cell proliferation
ASGL1_RAT	Q8VI04	Asrgl1	Isoaspartyl peptidase/L-asparaginase	538.2	546.1	525.1	485.7	472.4	452.8	536.467	470.3	536.467	470.3	1.14069	0.004313	0	GO:0005737,cytoplasm;GO:0001917,photoreceptor inner segment	GO:0004067,asparaginase activity;GO:0008798,beta-aspartyl-peptidase activity	GO:0033345,asparagine catabolic process via L-aspartate	rno:246307,path:rno00250,Alanine, aspartate and glutamate metabolism
M0RAK2_RAT	M0RAK2	LOC684270	RCG22622	195.9	184	206.1	221.9	217	188.7	195.333	209.2	195.333	209.2	0.933716	0.317753	0	GO:0005737,cytoplasm;GO:0005634,nucleus		GO:0031648,protein destabilization
MET18_RAT	Q4KM84	Mettl18	Histidine protein methyltransferase 1 homolog	162.6	160.3	170.9	168.3	164.9	162.9	164.6	165.367	164.6	165.367	0.995364	0.841093	0	GO:0032991,protein-containing complex	GO:0031072,heat shock protein binding;GO:0018064,protein-histidine N-methyltransferase activity	GO:0042038,peptidyl-histidine methylation, to form tele-methylhistidine
E9PTN4_RAT	E9PTN4	Srpk1	SRSF protein kinase 1	491.9	494	505.3	456.7	489.4	465.5	497.067	470.533	497.067	470.533	1.05639	0.066856	0	GO:0000785,chromatin;GO:0005737,cytoplasm;GO:0005829,cytosol;GO:0016607,nuclear speck;GO:0005634,nucleus;GO:0005886,plasma membrane	GO:0005524,ATP binding;GO:0000287,magnesium ion binding;GO:0004707,MAP kinase activity;GO:0004674,protein serine/threonine kinase activity	GO:0007059,chromosome segregation;GO:0035556,intracellular signal transduction;GO:0045071,negative regulation of viral genome replication;GO:0045070,positive regulation of viral genome replication;GO:0006468,protein phosphorylation;GO:0010468,regulation of gene expression;GO:0050684,regulation of mRNA processing;GO:0000245,spliceosomal complex assembly
KPCL_RAT	Q64617	Prkch	Protein kinase C eta type	201.3	185.8	200.8	203	209.8	194.8	195.967	202.533	195.967	202.533	0.967577	0.381454	0	GO:0005911,cell-cell junction;GO:0005737,cytoplasm;GO:0005829,cytosol;GO:0016020,membrane;GO:0005886,plasma membrane	GO:0005524,ATP binding;GO:0004698,calcium-dependent protein kinase C activity;GO:0004699,calcium-independent protein kinase C activity;GO:0019899,enzyme binding;GO:0046872,metal ion binding;GO:0106310,protein serine kinase activity;GO:0004674,protein serine/threonine kinase activity;GO:0106311,protein threonine kinase activity;GO:0031267,small GTPase binding	GO:0035556,intracellular signal transduction;GO:0034351,negative regulation of glial cell apoptotic process;GO:0018105,peptidyl-serine phosphorylation;GO:0050861,positive regulation of B cell receptor signaling pathway;GO:0060252,positive regulation of glial cell proliferation;GO:0045618,positive regulation of keratinocyte differentiation;GO:0010744,positive regulation of macrophage derived foam …	rno:81749,path:rno04270,Vascular smooth muscle contraction;rno:81749,path:rno04750,Inflammatory mediator regulation of TRP channels
RT25_RAT	Q4QR80	Mrps25	28S ribosomal protein S25, mitochondrial	214.2	213.4	215	208.7	210.5	195.5	214.2	204.9	214.2	204.9	1.04539	0.121914	0	GO:0005763,mitochondrial small ribosomal subunit;GO:0005739,mitochondrion	GO:0003735,structural constituent of ribosome
KPCI_RAT	F1M7Y5	Prkci	Protein kinase C iota type	740.2	692.9	680.9	724	692.2	709.5	704.667	708.567	704.667	708.567	0.994496	0.857018	0	GO:0045177,apical part of cell;GO:0016324,apical plasma membrane;GO:0031252,cell leading edge;GO:0005737,cytoplasm;GO:0005829,cytosol;GO:0005768,endosome;GO:0098978,glutamatergic synapse;GO:0000139,Golgi membrane;GO:0045171,intercellular bridge;GO:0015630,microtubule cytoskeleton;GO:0005634,nucleus;GO:0005886,plasma membrane;GO:0098685,Schaffer collateral - CA1 synapse;GO:0043220,Schmidt-Lanterma…	GO:0005524,ATP binding;GO:0004698,calcium-dependent protein kinase C activity;GO:0046872,metal ion binding;GO:0005543,phospholipid binding;GO:0004672,protein kinase activity;GO:0004697,protein kinase C activity;GO:0106310,protein serine kinase activity;GO:0004674,protein serine/threonine kinase activity;GO:0106311,protein threonine kinase activity	GO:0007015,actin filament organization;GO:0016477,cell migration;GO:0045216,cell-cell junction organization;GO:0034613,cellular protein localization;GO:0032869,cellular response to insulin stimulus;GO:0035089,establishment of apical/basal cell polarity;GO:0042462,eye photoreceptor cell development;GO:0048194,Golgi vesicle budding;GO:0035556,intracellular signal transduction;GO:0034351,negative re…	rno:84006,path:rno04015,Rap1 signaling pathway;rno:84006,path:rno04390,Hippo signaling pathway;rno:84006,path:rno04144,Endocytosis;rno:84006,path:rno04530,Tight junction;rno:84006,path:rno04611,Platelet activation;rno:84006,path:rno04910,Insulin signaling pathway;rno:84006,path:rno05165,Human papillomavirus infection
D3ZM21_RAT	D3ZM21	Comtd1	Catechol-O-methyltransferase domain containing 1 (Predicted), isoform CRA_a	331.6	276.7	301.9	306.1	315.3	291.6	303.4	304.333	303.4	304.333	0.996933	0.959564	0	GO:0016021,integral component of membrane	GO:0008171,O-methyltransferase activity;GO:0008757,S-adenosylmethionine-dependent methyltransferase activity	GO:0032259,methylation
F1M2D4_RAT	F1M2D4	Arhgap23	Rho GTPase-activating protein 23	235.8	222.9	224.7	204.9	211.1	195.4	227.8	203.8	227.8	203.8	1.11776	0.016966	0		GO:0005096,GTPase activator activity	GO:0007165,signal transduction
PP2BB_RAT	P20651	Ppp3cb	Serine/threonine-protein phosphatase 2B catalytic subunit beta isoform	473.3	483.8	499	448.4	488	483.9	485.367	473.433	485.367	473.433	1.02521	0.460163	0	GO:0005955,calcineurin complex;GO:0005737,cytoplasm;GO:0005829,cytosol;GO:0098978,glutamatergic synapse;GO:0005886,plasma membrane;GO:0032991,protein-containing complex;GO:0045202,synapse;GO:0030315,T-tubule;GO:0030018,Z disc	GO:0005509,calcium ion binding;GO:0004723,calcium-dependent protein serine/threonine phosphatase activity;GO:0005516,calmodulin binding;GO:0033192,calmodulin-dependent protein phosphatase activity;GO:0019899,enzyme binding;GO:0046983,protein dimerization activity;GO:0030346,protein phosphatase 2B binding;GO:0106306,protein serine phosphatase activity;GO:0004722,protein serine/threonine phosphatas…	GO:0007420,brain development;GO:0097720,calcineurin-mediated signaling;GO:0033173,calcineurin-NFAT signaling cascade;GO:0017156,calcium-ion regulated exocytosis;GO:0007507,heart development;GO:0031987,locomotion involved in locomotory behavior;GO:0001946,lymphangiogenesis;GO:0046716,muscle cell cellular homeostasis;GO:0001915,negative regulation of T cell mediated cytotoxicity;GO:0035774,positive…	rno:24675,path:rno04010,MAPK signaling pathway;rno:24675,path:rno04310,Wnt signaling pathway;rno:24675,path:rno04370,VEGF signaling pathway;rno:24675,path:rno04020,Calcium signaling pathway;rno:24675,path:rno04022,cGMP-PKG signaling pathway;rno:24675,path:rno04114,Oocyte meiosis;rno:24675,path:rno04218,Cellular senescence;rno:24675,path:rno04625,C-type lectin receptor signaling pathway;rno:24675,…
Q0ZFS7_RAT	Q0ZFS7	Gpat4	1-acylglycerol-3-phosphate O-acyltransferase 6 (Lysophosphatidic acid acyltransferase, zeta)	241.4	233.8	223.5	232.3	225.7	329.2	232.9	262.4	232.9	262.4	0.887576	0.43272	0	GO:0005783,endoplasmic reticulum;GO:0016021,integral component of membrane;GO:0016020,membrane	GO:0004366,glycerol-3-phosphate O-acyltransferase activity	GO:0006637,acyl-CoA metabolic process;GO:0046339,diacylglycerol metabolic process;GO:0006631,fatty acid metabolic process;GO:0002071,glandular epithelial cell maturation;GO:0007595,lactation;GO:0008610,lipid biosynthetic process;GO:0030879,mammary gland development;GO:0006656,phosphatidylcholine biosynthetic process;GO:0040014,regulation of multicellular organism growth;GO:0019432,triglyceride bi…	rno:290843,path:rno00561,Glycerolipid metabolism;rno:290843,path:rno00564,Glycerophospholipid metabolism
FUT8_RAT	Q6EV76	Fut8	Alpha-(1,6)-fucosyltransferase	372.3	372.4	358	357.5	360.8	347.5	367.567	355.267	367.567	355.267	1.03462	0.119772	0	GO:0032580,Golgi cisterna membrane;GO:0016021,integral component of membrane	GO:0046921,alpha-(1->6)-fucosyltransferase activity;GO:0008424,glycoprotein 6-alpha-L-fucosyltransferase activity;GO:0017124,SH3 domain binding	GO:0016477,cell migration;GO:0046368,GDP-L-fucose metabolic process;GO:0007229,integrin-mediated signaling pathway;GO:0036071,N-glycan fucosylation;GO:0006491,N-glycan processing;GO:0033578,protein glycosylation in Golgi;GO:0006487,protein N-linked glycosylation;GO:0018279,protein N-linked glycosylation via asparagine;GO:0043112,receptor metabolic process;GO:1900407,regulation of cellular respons…	rno:432392,path:rno00510,N-Glycan biosynthesis;rno:432392,path:rno00513,Various types of N-glycan biosynthesis;rno:432392,path:rno00533,Glycosaminoglycan biosynthesis - keratan sulfate;rno:432392,path:rno05202,Transcriptional misregulation in cancer
E9PTE5_RAT	E9PTE5	Zmym3	Zinc finger MYM-type-containing 3	413	374	396.2	401	410.2	414.8	394.4	408.667	394.4	408.667	0.96509	0.300264	0	GO:0005654,nucleoplasm	GO:0008270,zinc ion binding	GO:0007010,cytoskeleton organization;GO:0022604,regulation of cell morphogenesis
D4A1U4_RAT	D4A1U4	Cdan1	Codanin 1	437.7	425.3	434.6	421.3	439.4	429	432.533	429.9	432.533	429.9	1.00612	0.703259	0	GO:0005737,cytoplasm;GO:0005829,cytosol;GO:0012505,endomembrane system;GO:0005634,nucleus;GO:0005886,plasma membrane		GO:0031497,chromatin assembly;GO:0006325,chromatin organization;GO:0008156,negative regulation of DNA replication;GO:0008104,protein localization
B2RZ56_RAT	B2RZ56	Med27	Cofactor required for Sp1 transcriptional activation subunit 8	249	245.4	259.7	256.2	226.1	244.7	251.367	242.333	251.367	242.333	1.03728	0.407256	0	GO:0016592,mediator complex;GO:0005634,nucleus;GO:0005667,transcription regulator complex;GO:0000151,ubiquitin ligase complex	GO:0003713,transcription coactivator activity	GO:0016567,protein ubiquitination;GO:0006357,regulation of transcription by RNA polymerase II;GO:0019827,stem cell population maintenance	rno:296612,path:rno04919,Thyroid hormone signaling pathway
F1LU78_RAT	F1LU78	Senp6	SUMO-specific peptidase 6	176.9	192.5	212	188.9	181.5	194.2	193.8	188.2	193.8	188.2	1.02976	0.631479	0	GO:0005737,cytoplasm;GO:0005829,cytosol;GO:0005654,nucleoplasm;GO:0005634,nucleus	GO:0070139,SUMO-specific endopeptidase activity	GO:0016926,protein desumoylation;GO:0070646,protein modification by small protein removal;GO:0090234,regulation of kinetochore assembly;GO:0090169,regulation of spindle assembly
F1M6T6_RAT	F1M6T6	Ppp6r2	Protein phosphatase 6, regulatory subunit 2	40	46.4	40.6	37.8	36.7	68.6	42.3333	47.7	42.3333	47.7	0.887491	0.640876	0	GO:0005829,cytosol;GO:0005634,nucleus	GO:0019903,protein phosphatase binding;GO:0019888,protein phosphatase regulator activity	GO:0043666,regulation of phosphoprotein phosphatase activity
Q566D2_RAT	Q566D2	Tigar	RCG30218, isoform CRA_b	48.6	44.9	47.1	37.9	51.5	47.1	46.8667	45.5	46.8667	45.5	1.03004	0.758339	0	GO:0005737,cytoplasm;GO:0005829,cytosol;GO:0005741,mitochondrial outer membrane;GO:0005739,mitochondrion;GO:0005634,nucleus	GO:0004083,bisphosphoglycerate 2-phosphatase activity;GO:0004331,fructose-2,6-bisphosphate 2-phosphatase activity	GO:0071279,cellular response to cobalt ion;GO:0006974,cellular response to DNA damage stimulus;GO:0071456,cellular response to hypoxia;GO:0030388,fructose 1,6-bisphosphate metabolic process;GO:0006003,fructose 2,6-bisphosphate metabolic process;GO:0060576,intestinal epithelial cell development;GO:1904024,negative regulation of glucose catabolic process to lactate via pyruvate;GO:0045820,negative …	rno:502894,path:rno00051,Fructose and mannose metabolism;rno:502894,path:rno05230,Central carbon metabolism in cancer
A0A0G2K3S4_RAT	A0A0G2K3S4	Abca9	ATP-binding cassette subfamily A member 9	169	178.5	190.8	159.7	147.7	172	179.433	159.8	179.433	159.8	1.12286	0.105931	0	GO:0016021,integral component of membrane;GO:0043231,intracellular membrane-bounded organelle	GO:0005524,ATP binding;GO:0016887,ATPase activity;GO:0042626,ATPase-coupled transmembrane transporter activity;GO:0005319,lipid transporter activity	GO:0006869,lipid transport
F7EV94_RAT	F7EV94	Bckdha	2-oxoisovalerate dehydrogenase subunit alpha	672.9	697.1	662.2	654.4	663.1	714.2	677.4	677.233	677.4	677.233	1.00025	0.994137	0	GO:0005947,mitochondrial alpha-ketoglutarate dehydrogenase complex;GO:0005739,mitochondrion	GO:0047101,2-oxoisovalerate dehydrogenase (acylating) activity;GO:0003863,3-methyl-2-oxobutanoate dehydrogenase (2-methylpropanoyl-transferring) activity;GO:0003826,alpha-ketoacid dehydrogenase activity;GO:0046872,metal ion binding;GO:0044877,protein-containing complex binding	GO:0009083,branched-chain amino acid catabolic process;GO:0051591,response to cAMP;GO:0051384,response to glucocorticoid;GO:0007584,response to nutrient	rno:25244,path:rno00640,Propanoate metabolism;rno:25244,path:rno00280,Valine, leucine and isoleucine degradation
D3ZZK5_RAT	D3ZZK5	Zfp41	Zinc finger protein 41	352.3	345.5	352.1	331.6	354.6	354.7	349.967	346.967	349.967	346.967	1.00865	0.726748	0		GO:0000981,DNA-binding transcription factor activity, RNA polymerase II-specific;GO:0001227,DNA-binding transcription repressor activity, RNA polymerase II-specific;GO:0000977,RNA polymerase II transcription regulatory region sequence-specific DNA binding;GO:1990837,sequence-specific double-stranded DNA binding	GO:0000122,negative regulation of transcription by RNA polymerase II;GO:0006357,regulation of transcription by RNA polymerase II
D3ZUV9_RAT	D3ZUV9	Cnot3	CCR4-NOT transcription complex, subunit 3	770.2	794.3	723.6	764.1	712.2	753.5	762.7	743.267	762.7	743.267	1.02615	0.497908	0	GO:0030014,CCR4-NOT complex;GO:0030015,CCR4-NOT core complex;GO:0005634,nucleus;GO:0000932,P-body		GO:0000289,nuclear-transcribed mRNA poly(A) tail shortening;GO:0120162,positive regulation of cold-induced thermogenesis;GO:2000036,regulation of stem cell population maintenance;GO:0006355,regulation of transcription, DNA-templated;GO:0001829,trophectodermal cell differentiation	rno:308311,path:rno03018,RNA degradation
CBLB_RAT	Q8K4S7	Cblb	E3 ubiquitin-protein ligase CBL-B	194.1	186.1	174.9	185.2	181.1	183.5	185.033	183.267	185.033	183.267	1.00964	0.771842	0	GO:0005737,cytoplasm;GO:0045121,membrane raft;GO:0005886,plasma membrane;GO:0005829,cytosol;GO:0005654,nucleoplasm	GO:0005509,calcium ion binding;GO:0001784,phosphotyrosine residue binding;GO:0019901,protein kinase binding;GO:0030971,receptor tyrosine kinase binding;GO:0017124,SH3 domain binding;GO:0061630,ubiquitin protein ligase activity;GO:0047690,aspartyltransferase activity;GO:0004842,ubiquitin-protein transferase activity	GO:0006955,immune response;GO:0035556,intracellular signal transduction;GO:0046642,negative regulation of alpha-beta T cell proliferation;GO:0007175,negative regulation of epidermal growth factor-activated receptor activity;GO:0050860,negative regulation of T cell receptor signaling pathway;GO:0018193,peptidyl-amino acid modification;GO:0045732,positive regulation of protein catabolic process;GO:…	rno:171136,path:rno04120,Ubiquitin mediated proteolysis;rno:171136,path:rno04012,ErbB signaling pathway;rno:171136,path:rno04144,Endocytosis;rno:171136,path:rno04625,C-type lectin receptor signaling pathway;rno:171136,path:rno04660,T cell receptor signaling pathway;rno:171136,path:rno04910,Insulin signaling pathway;rno:171136,path:rno05162,Measles
ESRP2_RAT	B2RYJ8	Esrp2	Epithelial splicing regulatory protein 2	215.4	271.6	214.3	274.8	213.4	258.5	233.767	248.9	233.767	248.9	0.939199	0.596714	0	GO:0005654,nucleoplasm;GO:0005634,nucleus;GO:1990904,ribonucleoprotein complex	GO:0003729,mRNA binding;GO:0003723,RNA binding	GO:0000380,alternative mRNA splicing, via spliceosome;GO:0060445,branching involved in salivary gland morphogenesis;GO:0060441,epithelial tube branching involved in lung morphogenesis;GO:0050679,positive regulation of epithelial cell proliferation;GO:0043484,regulation of RNA splicing
D4A0W1_RAT	D4A0W1	Emc4	ER membrane protein complex subunit 4	261.4	266.1	250.8	254.9	262.8	275.8	259.433	264.5	259.433	264.5	0.980844	0.540929	0	GO:0072546,EMC complex;GO:0030176,integral component of endoplasmic reticulum membrane;GO:0016021,integral component of membrane	GO:0032977,membrane insertase activity	GO:0045050,protein insertion into ER membrane by stop-transfer membrane-anchor sequence;GO:0071816,tail-anchored membrane protein insertion into ER membrane
TRAF6_RAT	B5DF45	Traf6	TNF receptor-associated factor 6	248	231	236.7	246.3	244.7	253.7	238.567	248.233	238.567	248.233	0.961058	0.165897	0	GO:0035631,CD40 receptor complex;GO:0005938,cell cortex;GO:0005737,cytoplasm;GO:0009898,cytoplasmic side of plasma membrane;GO:0005829,cytosol;GO:0005811,lipid droplet;GO:0005634,nucleus;GO:0048471,perinuclear region of cytoplasm;GO:0005886,plasma membrane;GO:0032991,protein-containing complex	GO:0042826,histone deacetylase binding;GO:0042802,identical protein binding;GO:0031435,mitogen-activated protein kinase kinase kinase binding;GO:0043422,protein kinase B binding;GO:0019901,protein kinase binding;GO:0047485,protein N-terminus binding;GO:0031996,thioesterase binding;GO:0005164,tumor necrosis factor receptor binding;GO:0031624,ubiquitin conjugating enzyme binding;GO:0061630,ubiquiti…	GO:0007250,activation of NF-kappaB-inducing kinase activity;GO:0032147,activation of protein kinase activity;GO:0009887,animal organ morphogenesis;GO:0019886,antigen processing and presentation of exogenous peptide antigen via MHC class II;GO:0046849,bone remodeling;GO:0045453,bone resorption;GO:0048468,cell development;GO:0071345,cellular response to cytokine stimulus;GO:0006974,cellular respons…	rno:311245,path:rno04120,Ubiquitin mediated proteolysis;rno:311245,path:rno04010,MAPK signaling pathway;rno:311245,path:rno04064,NF-kappa B signaling pathway;rno:311245,path:rno04144,Endocytosis;rno:311245,path:rno04140,Autophagy - animal;rno:311245,path:rno04620,Toll-like receptor signaling pathway;rno:311245,path:rno04621,NOD-like receptor signaling pathway;rno:311245,path:rno04622,RIG-I-like r…
A0A0G2K2B7_RAT	A0A0G2K2B7	Wdr20	WD repeat domain 20	249.4	237.4	234.3	207.3	226.6	225.2	240.367	219.7	240.367	219.7	1.09407	0.055666	0
MLRV_RAT	P08733	Myl2	Myosin regulatory light chain 2, ventricular/cardiac muscle isoform	145.2	172.1	191	370.7	204	178.8	169.433	251.167	169.433	251.167	0.674585	0.255606	0	GO:0031672,A band;GO:0097512,cardiac myofibril;GO:0043292,contractile fiber;GO:0005856,cytoskeleton;GO:0030016,myofibril;GO:0016459,myosin complex;GO:0015629,actin cytoskeleton	GO:0003785,actin monomer binding;GO:0005509,calcium ion binding	GO:0060048,cardiac muscle contraction;GO:0055003,cardiac myofibril assembly;GO:0061049,cell growth involved in cardiac muscle cell development;GO:0060047,heart contraction;GO:0007507,heart development;GO:0003007,heart morphogenesis;GO:0042694,muscle cell fate specification;GO:0048747,muscle fiber development;GO:0030308,negative regulation of cell growth;GO:0098735,positive regulation of the force…	rno:363925,path:rno04371,Apelin signaling pathway;rno:363925,path:rno04510,Focal adhesion;rno:363925,path:rno04530,Tight junction;rno:363925,path:rno04810,Regulation of actin cytoskeleton;rno:363925,path:rno04670,Leukocyte transendothelial migration;rno:363925,path:rno04260,Cardiac muscle contraction;rno:363925,path:rno04261,Adrenergic signaling in cardiomyocytes;rno:363925,path:rno05410,Hypertro…
D3ZJY1_RAT	D3ZJY1	Mrpl28	39S ribosomal protein L28, mitochondrial	247.5	241.6	236.2	314.4	252.4	241.2	241.767	269.333	241.767	269.333	0.897649	0.296797	0	GO:0005829,cytosol;GO:0005762,mitochondrial large ribosomal subunit;GO:0005761,mitochondrial ribosome	GO:0003735,structural constituent of ribosome		rno:497876,path:rno03010,Ribosome
E9PTA5_RAT	E9PTA5	Pign	GPI ethanolamine phosphate transferase 1	194.8	192	186	189.6	208.1	206.8	190.933	201.5	190.933	201.5	0.94756	0.179479	0	GO:0005829,cytosol;GO:0005789,endoplasmic reticulum membrane;GO:0016021,integral component of membrane;GO:0005886,plasma membrane	GO:0051377,mannose-ethanolamine phosphotransferase activity	GO:0006506,GPI anchor biosynthetic process
F1LVZ9_RAT	F1LVZ9	Hectd3	HECT domain E3 ubiquitin protein ligase 3	250.5	242.4	251	241.7	251.3	292	247.967	261.667	247.967	261.667	0.947643	0.431253	0	GO:0048471,perinuclear region of cytoplasm	GO:0019905,syntaxin binding;GO:0004842,ubiquitin-protein transferase activity	GO:0043161,proteasome-mediated ubiquitin-dependent protein catabolic process
SORL_RAT	P0DSP1	Sorl1	Sortilin-related receptor	301.3	300.9	313.9	293.4	306.4	302.9	305.367	300.9	305.367	300.9	1.01484	0.482121	0	GO:0009986,cell surface;GO:0005769,early endosome;GO:0031901,early endosome membrane;GO:0005783,endoplasmic reticulum;GO:0005789,endoplasmic reticulum membrane;GO:0005768,endosome;GO:0005615,extracellular space;GO:0005794,Golgi apparatus;GO:0031985,Golgi cisterna;GO:0000139,Golgi membrane;GO:0016021,integral component of membrane;GO:0016020,membrane;GO:0005771,multivesicular body;GO:0032585,multi…	GO:0001540,amyloid-beta binding;GO:0030169,low-density lipoprotein particle binding;GO:0042923,neuropeptide binding;GO:0031267,small GTPase binding;GO:0004888,transmembrane signaling receptor activity	GO:1990845,adaptive thermogenesis;GO:0016477,cell migration;GO:0008283,cell population proliferation;GO:0002024,diet induced thermogenesis;GO:0038020,insulin receptor recycling;GO:1902430,negative regulation of amyloid-beta formation;GO:1902960,negative regulation of aspartic-type endopeptidase activity involved in amyloid precursor protein catabolic process;GO:0030514,negative regulation of BMP …
CRKL_RAT	Q5U2U2	Crkl	Crk-like protein	896.4	925	938.2	928	947.5	884.4	919.867	919.967	919.867	919.967	0.999891	0.996646	0	GO:0005737,cytoplasm;GO:0098890,extrinsic component of postsynaptic membrane;GO:0031594,neuromuscular junction;GO:0032991,protein-containing complex;GO:0045202,synapse	GO:0042802,identical protein binding;GO:0001784,phosphotyrosine residue binding	GO:0095500,acetylcholine receptor signaling pathway;GO:0090630,activation of GTPase activity;GO:0000187,activation of MAPK activity;GO:0009887,animal organ morphogenesis;GO:0009952,anterior/posterior pattern specification;GO:0001783,B cell apoptotic process;GO:0001568,blood vessel development;GO:0060326,cell chemotaxis;GO:0035690,cellular response to drug;GO:0098761,cellular response to interleuk…	rno:100911248,path:rno04015,Rap1 signaling pathway;rno:100911248,path:rno04010,MAPK signaling pathway;rno:100911248,path:rno04012,ErbB signaling pathway;rno:100911248,path:rno04510,Focal adhesion;rno:100911248,path:rno04810,Regulation of actin cytoskeleton;rno:100911248,path:rno04666,Fc gamma R-mediated phagocytosis;rno:100911248,path:rno04062,Chemokine signaling pathway;rno:100911248,path:rno049…
OSTC_RAT	B0K025	Ostc	Oligosaccharyltransferase complex subunit OSTC	418.7	352	358.9	370.2	380.7	373	376.533	374.633	376.533	374.633	1.00507	0.933547	0	GO:0016021,integral component of membrane;GO:0008250,oligosaccharyltransferase complex		GO:0006486,protein glycosylation
TGT_RAT	Q4QR99	Qtrt1	Queuine tRNA-ribosyltransferase catalytic subunit 1	277.3	266.7	246.1	265.7	255.5	259.8	263.367	260.333	263.367	260.333	1.01165	0.768401	0	GO:0005737,cytoplasm;GO:0005741,mitochondrial outer membrane;GO:0005634,nucleus;GO:0032991,protein-containing complex	GO:0046872,metal ion binding;GO:0046982,protein heterodimerization activity;GO:0042803,protein homodimerization activity;GO:0008479,queuine tRNA-ribosyltransferase activity	GO:0006400,tRNA modification;GO:0101030,tRNA-guanine transglycosylation
D4A1Y5_RAT	D4A1Y5	Mthfd2	Methenyltetrahydrofolate cyclohydrolase	225	205.4	201.2	187.6	174.9	195.3	210.533	185.933	210.533	185.933	1.1323	0.059722	0	GO:0005739,mitochondrion	GO:0000287,magnesium ion binding;GO:0004477,methenyltetrahydrofolate cyclohydrolase activity;GO:0004487,methylenetetrahydrofolate dehydrogenase (NAD+) activity;GO:0004488,methylenetetrahydrofolate dehydrogenase (NADP+) activity;GO:0042301,phosphate ion binding	GO:0035999,tetrahydrofolate interconversion;GO:0046653,tetrahydrofolate metabolic process	rno:680308,path:rno00670,One carbon pool by folate
B5DEM7_RAT	B5DEM7	Supt4h1	Transcription elongation factor SPT4	237.1	220.5	240.2	250.2	249.8	251	232.6	250.333	232.6	250.333	0.929161	0.04435	0	GO:0032044,DSIF complex	GO:0046982,protein heterodimerization activity;GO:0000993,RNA polymerase II complex binding;GO:0008270,zinc ion binding	GO:0006325,chromatin organization;GO:0006397,mRNA processing;GO:0032785,negative regulation of DNA-templated transcription, elongation;GO:0000122,negative regulation of transcription by RNA polymerase II;GO:0034244,negative regulation of transcription elongation from RNA polymerase II promoter;GO:0032786,positive regulation of DNA-templated transcription, elongation;GO:0045944,positive regulation…
D3ZS55_RAT	D3ZS55	Sbspon	Similar to RPE-spondin (Predicted)	247.1	232.5	237.8	241	256.6	253.7	239.133	250.433	239.133	250.433	0.954878	0.152962	0
Q5M830_RAT	Q5M830	Rfc3	Replication factor C (Activator 1) 3	311.4	306.2	284.6	291.3	293.1	307.3	300.733	297.233	300.733	297.233	1.01178	0.734924	0	GO:0031390,Ctf18 RFC-like complex;GO:0005663,DNA replication factor C complex;GO:0005634,nucleus	GO:0003689,DNA clamp loader activity;GO:0017116,single-stranded DNA helicase activity	GO:0006281,DNA repair;GO:0006260,DNA replication;GO:0006261,DNA-dependent DNA replication;GO:1900264,positive regulation of DNA-directed DNA polymerase activity;GO:0046683,response to organophosphorus	rno:288414,path:rno03030,DNA replication;rno:288414,path:rno03420,Nucleotide excision repair;rno:288414,path:rno03430,Mismatch repair
A0A0G2JVT8_RAT	A0A0G2JVT8		Uncharacterized protein	296.2	330.2	326.3	313.3	294.3	307.8	317.567	305.133	317.567	305.133	1.04075	0.363481	0	GO:0005737,cytoplasm
KPCD2_RAT	Q5XIS9	Prkd2	Serine/threonine-protein kinase D2	431.1	428.4	411	411.6	419.5	447.4	423.5	426.167	423.5	426.167	0.993743	0.842159	0	GO:0005737,cytoplasm;GO:0005829,cytosol;GO:0005794,Golgi apparatus;GO:0005654,nucleoplasm;GO:0005634,nucleus;GO:0005886,plasma membrane	GO:0005524,ATP binding;GO:0004698,calcium-dependent protein kinase C activity;GO:0046872,metal ion binding;GO:0004672,protein kinase activity;GO:0005080,protein kinase C binding;GO:0106310,protein serine kinase activity;GO:0004674,protein serine/threonine kinase activity;GO:0106311,protein threonine kinase activity	GO:0002250,adaptive immune response;GO:0001525,angiogenesis;GO:0007155,cell adhesion;GO:0008219,cell death;GO:0035924,cellular response to vascular endothelial growth factor stimulus;GO:0035556,intracellular signal transduction;GO:0018105,peptidyl-serine phosphorylation;GO:0018107,peptidyl-threonine phosphorylation;GO:0045766,positive regulation of angiogenesis;GO:0043536,positive regulation of b…	rno:292658,path:rno04015,Rap1 signaling pathway;rno:292658,path:rno04925,Aldosterone synthesis and secretion
GRL1A_RAT	Q91XQ4	Polr2m	DNA-directed RNA polymerase II subunit GRINL1A	341.5	307.2	320.8	281.8	293	339.3	323.167	304.7	323.167	304.7	1.06061	0.412935	0	GO:0043025,neuronal cell body;GO:0005635,nuclear envelope;GO:0005665,RNA polymerase II, core complex;GO:0016591,RNA polymerase II, holoenzyme	GO:0003899,DNA-directed 5'-3' RNA polymerase activity	GO:0035556,intracellular signal transduction;GO:0051685,maintenance of ER location
D3ZL21_RAT	D3ZL21	LOC685619	Non-specific serine/threonine protein kinase	814	770.2	786.2	881.1	918.6	893	790.133	897.567	790.133	897.567	0.880306	0.003149	0	GO:0000408,EKC/KEOPS complex;GO:0005634,nucleus	GO:0005524,ATP binding;GO:0106310,protein serine kinase activity;GO:0004674,protein serine/threonine kinase activity;GO:0106311,protein threonine kinase activity	GO:0006468,protein phosphorylation;GO:0008033,tRNA processing;GO:0070525,tRNA threonylcarbamoyladenosine metabolic process
KDIS_RAT	Q9EQG6	Kidins220	Kinase D-interacting substrate of 220 kDa	512.2	524.7	512.2	484.1	480.5	466.2	516.367	476.933	516.367	476.933	1.08268	0.004572	0	GO:0005829,cytosol;GO:0016021,integral component of membrane;GO:0005770,late endosome;GO:0032991,protein-containing complex	GO:0030165,PDZ domain binding;GO:0019901,protein kinase binding;GO:0019887,protein kinase regulator activity	GO:1990090,cellular response to nerve growth factor stimulus;GO:0048813,dendrite morphogenesis;GO:0001701,in utero embryonic development;GO:0038180,nerve growth factor signaling pathway;GO:0010976,positive regulation of neuron projection development	rno:116478,path:rno04722,Neurotrophin signaling pathway
PLS3_RAT	Q6QBQ4	Plscr3	Phospholipid scramblase 3	304.6	297.1	293.5	282.1	302.5	288	298.4	290.867	298.4	290.867	1.0259	0.335446	0	GO:0005829,cytosol;GO:0016021,integral component of membrane;GO:0005743,mitochondrial inner membrane;GO:0005739,mitochondrion;GO:0005634,nucleus;GO:0005886,plasma membrane	GO:0005509,calcium ion binding;GO:0048306,calcium-dependent protein binding;GO:0032791,lead ion binding;GO:0000287,magnesium ion binding;GO:0045340,mercury ion binding;GO:0017128,phospholipid scramblase activity;GO:0043621,protein self-association;GO:0017124,SH3 domain binding	GO:0006915,apoptotic process;GO:0032049,cardiolipin biosynthetic process;GO:0071222,cellular response to lipopolysaccharide;GO:0042632,cholesterol homeostasis;GO:0042593,glucose homeostasis;GO:0017121,plasma membrane phospholipid scrambling;GO:0042981,regulation of apoptotic process;GO:0090199,regulation of release of cytochrome c from mitochondria
D3ZFC5_RAT	D3ZFC5	Atp11c	Phospholipid-transporting ATPase	281.6	278.2	290.4	256.3	265.6	286.3	283.4	269.4	283.4	269.4	1.05197	0.217811	0	GO:0005783,endoplasmic reticulum;GO:0005887,integral component of plasma membrane;GO:0005886,plasma membrane;GO:0055037,recycling endosome;GO:0005802,trans-Golgi network	GO:0005524,ATP binding;GO:0140326,ATPase-coupled intramembrane lipid transporter activity;GO:0000287,magnesium ion binding;GO:0090555,phosphatidylethanolamine flippase activity;GO:0140346,phosphatidylserine flippase activity	GO:0045332,phospholipid translocation;GO:0045579,positive regulation of B cell differentiation;GO:0002329,pre-B cell differentiation
D3ZZ21_RAT	D3ZZ21	Ndufb6	Complex I-B17	233.2	229.4	220.9	202	230.9	198.1	227.833	210.333	227.833	210.333	1.0832	0.185731	0	GO:0016021,integral component of membrane;GO:0031966,mitochondrial membrane;GO:0005747,mitochondrial respiratory chain complex I;GO:0005739,mitochondrion;GO:0005654,nucleoplasm		GO:0042775,mitochondrial ATP synthesis coupled electron transport;GO:0006120,mitochondrial electron transport, NADH to ubiquinone;GO:0032981,mitochondrial respiratory chain complex I assembly	rno:297990,path:rno00190,Oxidative phosphorylation;rno:297990,path:rno04723,Retrograde endocannabinoid signaling;rno:297990,path:rno04714,Thermogenesis;rno:297990,path:rno05010,Alzheimer disease;rno:297990,path:rno05012,Parkinson disease;rno:297990,path:rno05016,Huntington disease;rno:297990,path:rno04932,Non-alcoholic fatty liver disease (NAFLD)
NC2B_RAT	Q5XI68	Dr1	Protein Dr1	200.2	202.2	202.1	214.1	217.6	208.5	201.5	213.4	201.5	213.4	0.944236	0.012055	0	GO:0005671,Ada2/Gcn5/Ada3 transcription activator complex;GO:0017054,negative cofactor 2 complex;GO:0005634,nucleus;GO:0090575,RNA polymerase II transcription regulator complex	GO:0001046,core promoter sequence-specific DNA binding;GO:0046982,protein heterodimerization activity;GO:0016251,RNA polymerase II general transcription initiation factor activity;GO:0017025,TBP-class protein binding;GO:0003714,transcription corepressor activity	GO:0006338,chromatin remodeling;GO:0043966,histone H3 acetylation;GO:0000122,negative regulation of transcription by RNA polymerase II;GO:0045944,positive regulation of transcription by RNA polymerase II;GO:0051123,RNA polymerase II preinitiation complex assembly
Q5EAP4_RAT	Q5EAP4	Gna14	G protein subunit alpha 14	429.6	394.4	391	404.5	427.7	421.7	405	417.967	405	417.967	0.968977	0.411713	0	GO:0005834,heterotrimeric G-protein complex	GO:0001664,G protein-coupled receptor binding;GO:0031683,G-protein beta/gamma-subunit complex binding;GO:0003924,GTPase activity;GO:0019001,guanyl nucleotide binding;GO:0031826,type 2A serotonin receptor binding	GO:0001508,action potential;GO:0007188,adenylate cyclase-modulating G protein-coupled receptor signaling pathway;GO:0060158,phospholipase C-activating dopamine receptor signaling pathway	rno:309242,path:rno04020,Calcium signaling pathway;rno:309242,path:rno05146,Amoebiasis;rno:309242,path:rno05142,Chagas disease (American trypanosomiasis)
A0A0G2KA49_RAT	A0A0G2KA49	Slit2	Slit homolog 2 protein	291.4	277.6	274.3	289.7	294	287.6	281.1	290.433	281.1	290.433	0.967864	0.168865	0	GO:0005737,cytoplasm;GO:0005615,extracellular space;GO:0016021,integral component of membrane;GO:0005886,plasma membrane;GO:0005576,extracellular region	GO:0045499,chemorepellent activity;GO:0004963,follicle-stimulating hormone receptor activity;GO:0005095,GTPase inhibitor activity;GO:0043395,heparan sulfate proteoglycan binding;GO:0008201,heparin binding;GO:0042802,identical protein binding;GO:0043237,laminin-1 binding;GO:0042803,protein homodimerization activity;GO:0043394,proteoglycan binding;GO:0048495,Roundabout binding;GO:0005509,calcium io…	GO:0003180,aortic valve morphogenesis;GO:0061364,apoptotic process involved in luteolysis;GO:0048846,axon extension involved in axon guidance;GO:0007411,axon guidance;GO:0007409,axonogenesis;GO:0007420,brain development;GO:0048754,branching morphogenesis of an epithelial tube;GO:0002042,cell migration involved in sprouting angiogenesis;GO:0098609,cell-cell adhesion;GO:0071504,cellular response to…	rno:360272,path:rno04360,Axon guidance
G3V8U6_RAT	G3V8U6	Pola2	DNA polymerase alpha subunit B	268.3	241.6	232	265.8	258.9	252.3	247.3	259	247.3	259	0.954826	0.367906	0	GO:0005658,alpha DNA polymerase;GO:0005634,nucleus	GO:0003677,DNA binding;GO:0003887,DNA-directed DNA polymerase activity	GO:0006260,DNA replication;GO:0006270,DNA replication initiation;GO:0006269,DNA replication, synthesis of RNA primer;GO:0006606,protein import into nucleus
D3ZHK4_RAT	D3ZHK4	Rb1cc1	RB1-inducible coiled-coil 1	249.1	246.1	237.8	242.6	244.3	252.5	244.333	246.467	244.333	246.467	0.991344	0.664022	0	GO:1990316,Atg1/ULK1 kinase complex;GO:0000421,autophagosome membrane;GO:0005829,cytosol;GO:0019898,extrinsic component of membrane;GO:0005764,lysosome;GO:0031965,nuclear membrane;GO:0005634,nucleus;GO:0000407,phagophore assembly site;GO:0034045,phagophore assembly site membrane	GO:0060090,molecular adaptor activity;GO:0019901,protein kinase binding	GO:0000045,autophagosome assembly;GO:0006914,autophagy;GO:0000422,autophagy of mitochondrion;GO:0030242,autophagy of peroxisome;GO:0061723,glycophagy;GO:0007507,heart development;GO:0001889,liver development;GO:0043066,negative regulation of apoptotic process;GO:2001237,negative regulation of extrinsic apoptotic signaling pathway;GO:0034727,piecemeal microautophagy of the nucleus;GO:0045793,posit…	rno:312927,path:rno04140,Autophagy - animal;rno:312927,path:rno04211,Longevity regulating pathway;rno:312927,path:rno05017,Spinocerebellar ataxia
D3ZH44_RAT	D3ZH44	Syk	Tyrosine-protein kinase	217.2	254.9	249	236.9	246.4	240.6	240.367	241.3	240.367	241.3	0.996132	0.941884	0	GO:0019815,B cell receptor complex;GO:0005737,cytoplasm;GO:0005829,cytosol;GO:0032009,early phagosome;GO:0031234,extrinsic component of cytoplasmic side of plasma membrane;GO:0005634,nucleus;GO:0032991,protein-containing complex;GO:0042101,T cell receptor complex	GO:0005524,ATP binding;GO:0005178,integrin binding;GO:0016170,interleukin-15 receptor binding;GO:0004715,non-membrane spanning protein tyrosine kinase activity;GO:0019902,phosphatase binding;GO:0001784,phosphotyrosine residue binding;GO:0019904,protein domain specific binding;GO:0004672,protein kinase activity;GO:0019901,protein kinase binding;GO:0004674,protein serine/threonine kinase activity;G…	GO:0007257,activation of JUN kinase activity;GO:0000187,activation of MAPK activity;GO:0002250,adaptive immune response;GO:0001525,angiogenesis;GO:0050853,B cell receptor signaling pathway;GO:0043366,beta selection;GO:0048514,blood vessel morphogenesis;GO:0030154,cell differentiation;GO:0007166,cell surface receptor signaling pathway;GO:0071404,cellular response to low-density lipoprotein particl…	rno:25155,path:rno04064,NF-kappa B signaling pathway;rno:25155,path:rno04072,Phospholipase D signaling pathway;rno:25155,path:rno04151,PI3K-Akt signaling pathway;rno:25155,path:rno04611,Platelet activation;rno:25155,path:rno04625,C-type lectin receptor signaling pathway;rno:25155,path:rno04650,Natural killer cell mediated cytotoxicity;rno:25155,path:rno04662,B cell receptor signaling pathway;rno:…
MYG1_RAT	Q641W2	Myg1	MYG1 exonuclease	521	515.5	499.2	475.1	521.5	526.5	511.9	507.7	511.9	507.7	1.00827	0.823353	0	GO:0005737,cytoplasm;GO:0005759,mitochondrial matrix;GO:0005739,mitochondrion;GO:0005730,nucleolus;GO:0005654,nucleoplasm;GO:0005634,nucleus	GO:0004518,nuclease activity	GO:0035641,locomotory exploration behavior
A0A0G2JTK4_RAT	A0A0G2JTK4	Ppp6r1	Protein phosphatase 6, regulatory subunit 1	320.6	350.7	329.3	325.2	316	311.6	333.533	317.6	333.533	317.6	1.05017	0.179298	0	GO:0005829,cytosol;GO:0005634,nucleus	GO:0019903,protein phosphatase binding;GO:0019888,protein phosphatase regulator activity;GO:0031267,small GTPase binding	GO:0043666,regulation of phosphoprotein phosphatase activity
A0A0G2JTT6_RAT	A0A0G2JTT6	Herc1	HECT and RLD domain-containing E3 ubiquitin protein ligase family member 1	245.2	230.3	240.1	240.9	244.5	242	238.533	242.467	238.533	242.467	0.983778	0.431405	0		GO:0004842,ubiquitin-protein transferase activity	GO:0021702,cerebellar Purkinje cell differentiation;GO:0010507,negative regulation of autophagy;GO:0050885,neuromuscular process controlling balance;GO:0031175,neuron projection development
A0A0H2UHM4_RAT	A0A0H2UHM4	Odf2	Outer dense fiber protein 2	375.1	333.8	352.7	353.9	368.9	347.5	353.867	356.767	353.867	356.767	0.991871	0.840612	0	GO:0120103,centriolar subdistal appendage;GO:0005814,centriole;GO:0005813,centrosome;GO:0097539,ciliary transition fiber;GO:0005929,cilium;GO:0005737,cytoplasm;GO:0005874,microtubule;GO:0001520,outer dense fiber;GO:0036126,sperm flagellum;GO:0000922,spindle pole;GO:0005815,microtubule organizing center		GO:0010457,centriole-centriole cohesion;GO:0044782,cilium organization;GO:0007275,multicellular organism development;GO:0008104,protein localization;GO:0007286,spermatid development
MVD1_RAT	Q62967	Mvd	Diphosphomevalonate decarboxylase	333.3	333.6	328.6	341.4	311.9	337.9	331.833	330.4	331.833	330.4	1.00434	0.886724	0	GO:0005829,cytosol;GO:0005782,peroxisomal matrix;GO:0005777,peroxisome	GO:0005524,ATP binding;GO:0004163,diphosphomevalonate decarboxylase activity;GO:0030544,Hsp70 protein binding;GO:0042803,protein homodimerization activity	GO:0006695,cholesterol biosynthetic process;GO:0019287,isopentenyl diphosphate biosynthetic process, mevalonate pathway;GO:0008299,isoprenoid biosynthetic process;GO:0008284,positive regulation of cell population proliferation;GO:0042493,response to drug	rno:81726,path:rno00900,Terpenoid backbone biosynthesis
TM9S4_RAT	Q4KLL4	Tm9sf4	Transmembrane 9 superfamily member 4	747	771.1	786.2	836.3	854.7	891.7	768.1	860.9	768.1	860.9	0.892206	0.009552	0	GO:0005769,early endosome;GO:0005794,Golgi apparatus;GO:0016021,integral component of membrane;GO:0016020,membrane		GO:0007155,cell adhesion;GO:0006909,phagocytosis;GO:0070863,positive regulation of protein exit from endoplasmic reticulum;GO:2000010,positive regulation of protein localization to cell surface;GO:0072657,protein localization to membrane;GO:0051453,regulation of intracellular pH;GO:0001666,response to hypoxia;GO:0070072,vacuolar proton-transporting V-type ATPase complex assembly
B2RZ08_RAT	B2RZ08	Tmem263	RGD1563325 protein	454.3	388.6	462.2	413.1	410.3	378.7	435.033	400.7	435.033	400.7	1.08568	0.254131	0	GO:0016021,integral component of membrane
D4A944_RAT	D4A944	Snrnp40	Small nuclear ribonucleoprotein U5 subunit 40	655.4	610.3	637.2	697.4	691.9	661	634.3	683.433	634.3	683.433	0.928108	0.04701	0	GO:0071013,catalytic step 2 spliceosome;GO:0005829,cytosol;GO:0016607,nuclear speck;GO:0071007,U2-type catalytic step 2 spliceosome
C1QBP_RAT	O35796	C1qbp	Complement component 1 Q subcomponent-binding protein, mitochondrial	229.8	220.4	202	195.3	225.2	195	217.4	205.167	217.4	205.167	1.05963	0.397416	0	GO:0009986,cell surface;GO:0005737,cytoplasm;GO:0005829,cytosol;GO:0005615,extracellular space;GO:0098982,GABA-ergic synapse;GO:0098978,glutamatergic synapse;GO:0016020,membrane;GO:0005759,mitochondrial matrix;GO:0005739,mitochondrion;GO:0005730,nucleolus;GO:0005634,nucleus;GO:0005886,plasma membrane;GO:0098793,presynapse;GO:0048786,presynaptic active zone	GO:0031690,adrenergic receptor binding;GO:0001849,complement component C1q complex binding;GO:0005540,hyaluronic acid binding;GO:0030984,kininogen binding;GO:0097177,mitochondrial ribosome binding;GO:0003729,mRNA binding;GO:0005080,protein kinase C binding;GO:0003714,transcription corepressor activity;GO:0008134,transcription factor binding;GO:0008494,translation activator activity	GO:0006915,apoptotic process;GO:0006958,complement activation, classical pathway;GO:0006955,immune response;GO:0045087,innate immune response;GO:0042256,mature ribosome assembly;GO:0006397,mRNA processing;GO:0050687,negative regulation of defense response to virus;GO:0032689,negative regulation of interferon-gamma production;GO:0032695,negative regulation of interleukin-12 production;GO:0039534,n…
K1C17_RAT	Q6IFU8	Krt17	Keratin, type I cytoskeletal 17	409.7	407.7	401.2	581.9	393.7	420.1	406.2	465.233	406.2	465.233	0.87311	0.372821	0	GO:0071944,cell periphery;GO:0005737,cytoplasm;GO:0005882,intermediate filament;GO:0045095,keratin filament	GO:0005200,structural constituent of cytoskeleton;GO:0005198,structural molecule activity	GO:0031069,hair follicle morphogenesis;GO:0045109,intermediate filament organization;GO:0045103,intermediate filament-based process;GO:0031424,keratinization;GO:0002009,morphogenesis of an epithelium;GO:0030307,positive regulation of cell growth;GO:0051798,positive regulation of hair follicle development;GO:0045727,positive regulation of translation	rno:287702,path:rno04915,Estrogen signaling pathway;rno:287702,path:rno05150,Staphylococcus aureus infection
D4A5V8_RAT	D4A5V8	Mapk9	Mitogen-activated protein kinase	219	216.4	203.4	205.7	212.9	211.7	212.933	210.1	212.933	210.1	1.01349	0.622189	0	GO:0005737,cytoplasm;GO:0005829,cytosol;GO:0005739,mitochondrion;GO:0043005,neuron projection;GO:0005634,nucleus;GO:0043204,perikaryon	GO:0005524,ATP binding;GO:0008656,cysteine-type endopeptidase activator activity involved in apoptotic process;GO:0004705,JUN kinase activity;GO:0004707,MAP kinase activity;GO:0031435,mitogen-activated protein kinase kinase kinase binding;GO:0004672,protein kinase activity;GO:0106310,protein serine kinase activity;GO:0004712,protein serine/threonine/tyrosine kinase activity;GO:0106311,protein thr…	GO:0071474,cellular hyperosmotic response;GO:1904646,cellular response to amyloid-beta;GO:0071276,cellular response to cadmium ion;GO:0071363,cellular response to growth factor stimulus;GO:0071347,cellular response to interleukin-1;GO:0071222,cellular response to lipopolysaccharide;GO:0034614,cellular response to reactive oxygen species;GO:0071356,cellular response to tumor necrosis factor;GO:003…	rno:50658,path:rno04141,Protein processing in endoplasmic reticulum;rno:50658,path:rno04014,Ras signaling pathway;rno:50658,path:rno04010,MAPK signaling pathway;rno:50658,path:rno04012,ErbB signaling pathway;rno:50658,path:rno04310,Wnt signaling pathway;rno:50658,path:rno04668,TNF signaling pathway;rno:50658,path:rno04068,FoxO signaling pathway;rno:50658,path:rno04071,Sphingolipid signaling pathw…
D4A6W5_RAT	D4A6W5		Protein NDNF	246.1	264.4	273.5	236.3	256	239	261.333	243.767	261.333	243.767	1.07206	0.158416	0	GO:0005615,extracellular space	GO:0008201,heparin binding	GO:0001525,angiogenesis;GO:0044344,cellular response to fibroblast growth factor stimulus;GO:0071456,cellular response to hypoxia;GO:0030198,extracellular matrix organization;GO:2000352,negative regulation of endothelial cell apoptotic process;GO:0043524,negative regulation of neuron apoptotic process;GO:0001764,neuron migration;GO:0007263,nitric oxide mediated signal transduction;GO:0019800,pept…
PDK1_RAT	Q63065	Pdk1	[Pyruvate dehydrogenase (acetyl-transferring)] kinase isozyme 1, mitochondrial	243.6	240.5	238.3	266.4	272.5	259.2	240.8	266.033	240.8	266.033	0.90515	0.003664	0	GO:0005967,mitochondrial pyruvate dehydrogenase complex;GO:0005739,mitochondrion;GO:0045254,pyruvate dehydrogenase complex	GO:0005524,ATP binding;GO:0042802,identical protein binding;GO:0004672,protein kinase activity;GO:0004674,protein serine/threonine kinase activity;GO:0044877,protein-containing complex binding;GO:0004740,pyruvate dehydrogenase (acetyl-transferring) kinase activity	GO:0008283,cell population proliferation;GO:0007166,cell surface receptor signaling pathway;GO:0006006,glucose metabolic process;GO:0097411,hypoxia-inducible factor-1alpha signaling pathway;GO:0008631,intrinsic apoptotic signaling pathway in response to oxidative stress;GO:0018105,peptidyl-serine phosphorylation;GO:0006468,protein phosphorylation;GO:0010510,regulation of acetyl-CoA biosynthetic p…
A0A0H2UI27_RAT	A0A0H2UI27	2023-09-10	Septin	508.7	465.5	476.2	467.4	514	489.8	483.467	490.4	483.467	490.4	0.985862	0.729643	0	GO:0005856,cytoskeleton	GO:0005525,GTP binding
A0A0G2JZ66_RAT	A0A0G2JZ66	Pkn3	Protein SET	297.9	280.6	293.1	279.4	281.8	297.5	290.533	286.233	290.533	286.233	1.01502	0.604889	0	GO:0005634,nucleus	GO:0005524,ATP binding;GO:0004698,calcium-dependent protein kinase C activity	GO:0010631,epithelial cell migration;GO:0006334,nucleosome assembly;GO:0007165,signal transduction
D3ZD72_RAT	D3ZD72	Ncapg	Non-SMC condensin I complex, subunit G	683.8	667.7	646.6	665.3	634.6	696.6	666.033	665.5	666.033	665.5	1.0008	0.980854	0	GO:0000793,condensed chromosome;GO:0000779,condensed chromosome, centromeric region;GO:0000796,condensin complex;GO:0005737,cytoplasm		GO:0051301,cell division;GO:0007076,mitotic chromosome condensation
UBP11_RAT	Q5D006	Usp11	Ubiquitin carboxyl-terminal hydrolase 11	357.7	340.5	352.5	332.9	352.6	327.3	350.233	337.6	350.233	337.6	1.03742	0.242012	0	GO:0005694,chromosome;GO:0005829,cytosol;GO:0005654,nucleoplasm;GO:0005634,nucleus	GO:0004197,cysteine-type endopeptidase activity;GO:0001226,RNA polymerase II transcription corepressor binding;GO:0004843,thiol-dependent ubiquitin-specific protease activity	GO:0016579,protein deubiquitination;GO:0006511,ubiquitin-dependent protein catabolic process
CADH1_RAT	Q9R0T4	Cdh1	Cadherin-1	400.5	411.1	408.3	391.4	382.1	421.7	406.633	398.4	406.633	398.4	1.02067	0.542055	0	GO:0015629,actin cytoskeleton;GO:0005912,adherens junction;GO:0043296,apical junction complex;GO:0045177,apical part of cell;GO:0030424,axon;GO:0043679,axon terminus;GO:0016323,basolateral plasma membrane;GO:0016342,catenin complex;GO:0030054,cell junction;GO:0071944,cell periphery;GO:0009986,cell surface;GO:0005911,cell-cell junction;GO:0030864,cortical actin cytoskeleton;GO:0005737,cytoplasm;GO…	GO:0045294,alpha-catenin binding;GO:0030506,ankyrin binding;GO:0008013,beta-catenin binding;GO:0045296,cadherin binding;GO:0005509,calcium ion binding;GO:0050839,cell adhesion molecule binding;GO:0008092,cytoskeletal protein binding;GO:0045295,gamma-catenin binding;GO:0032794,GTPase activating protein binding;GO:0042802,identical protein binding;GO:0019904,protein domain specific binding;GO:00199…	GO:0031532,actin cytoskeleton reorganization;GO:0034332,adherens junction organization;GO:0070830,bicellular tight junction assembly;GO:0016339,calcium-dependent cell-cell adhesion via plasma membrane cell adhesion molecules;GO:0098609,cell-cell adhesion;GO:0044331,cell-cell adhesion mediated by cadherin;GO:0098742,cell-cell adhesion via plasma-membrane adhesion molecules;GO:0071230,cellular resp…	rno:83502,path:rno04015,Rap1 signaling pathway;rno:83502,path:rno04390,Hippo signaling pathway;rno:83502,path:rno04371,Apelin signaling pathway;rno:83502,path:rno04514,Cell adhesion molecules (CAMs);rno:83502,path:rno04520,Adherens junction;rno:83502,path:rno05200,Pathways in cancer;rno:83502,path:rno05226,Gastric cancer;rno:83502,path:rno05216,Thyroid cancer;rno:83502,path:rno05218,Melanoma;rno:…
SAM50_RAT	Q6AXV4	Samm50	Sorting and assembly machinery component 50 homolog	314.9	295.7	313.7	320.8	334.1	327.6	308.1	327.5	308.1	327.5	0.940763	0.056555	0	GO:0016021,integral component of membrane;GO:0005741,mitochondrial outer membrane;GO:0005739,mitochondrion;GO:0001401,SAM complex		GO:0034622,cellular protein-containing complex assembly;GO:0042407,cristae formation;GO:0033108,mitochondrial respiratory chain complex assembly;GO:0045040,protein insertion into mitochondrial outer membrane
A0A0G2K080_RAT	A0A0G2K080	Gdpd1	Lysophospholipase D GDPD1	229.5	223.1	223.2	222.3	221.5	222.1	225.267	221.967	225.267	221.967	1.01487	0.196316	0	GO:0005783,endoplasmic reticulum;GO:0005789,endoplasmic reticulum membrane;GO:0016021,integral component of membrane;GO:0016020,membrane;GO:0048471,perinuclear region of cytoplasm	GO:0004622,lysophospholipase activity;GO:0046872,metal ion binding;GO:0008081,phosphoric diester hydrolase activity	GO:0046475,glycerophospholipid catabolic process;GO:0070291,N-acylethanolamine metabolic process;GO:0006644,phospholipid metabolic process;GO:0006629,lipid metabolic process	rno:303407,path:rno00565,Ether lipid metabolism
M0R9I6_RAT	M0R9I6	Amt	Aminomethyltransferase	979.4	980.5	976.8	1008.4	971.7	1030.2	978.9	1003.43	978.9	1003.43	0.975551	0.224788	0	GO:0005739,mitochondrion	GO:0004047,aminomethyltransferase activity;GO:0008483,transaminase activity	GO:0019464,glycine decarboxylation via glycine cleavage system
Q5XIA6_RAT	Q5XIA6	Smpd1	Sphingomyelin phosphodiesterase	227.2	240.2	226.7	228.5	216.2	234.2	231.367	226.3	231.367	226.3	1.02239	0.504026	0	GO:0036019,endolysosome;GO:0005768,endosome;GO:0005615,extracellular space;GO:0016021,integral component of membrane;GO:0042599,lamellar body;GO:0005764,lysosome;GO:0005886,plasma membrane	GO:0061750,acid sphingomyelin phosphodiesterase activity;GO:0016798,hydrolase activity, acting on glycosyl bonds;GO:0008081,phosphoric diester hydrolase activity;GO:0004767,sphingomyelin phosphodiesterase activity;GO:0008270,zinc ion binding	GO:0071277,cellular response to calcium ion;GO:0034644,cellular response to UV;GO:0046513,ceramide biosynthetic process;GO:0006672,ceramide metabolic process;GO:0008203,cholesterol metabolic process;GO:0043407,negative regulation of MAP kinase activity;GO:0001778,plasma membrane repair;GO:0043065,positive regulation of apoptotic process;GO:0045807,positive regulation of endocytosis;GO:0035307,pos…	rno:308909,path:rno00600,Sphingolipid metabolism;rno:308909,path:rno04071,Sphingolipid signaling pathway;rno:308909,path:rno04142,Lysosome;rno:308909,path:rno04217,Necroptosis
ITB6_RAT	Q6AYF4	Itgb6	Integrin beta-6	533.4	536.3	524.9	564.3	565.2	536.1	531.533	555.2	531.533	555.2	0.957373	0.080053	0	GO:0009986,cell surface;GO:0005813,centrosome;GO:0009897,external side of plasma membrane;GO:0005925,focal adhesion;GO:0034685,integrin alphav-beta6 complex;GO:0005654,nucleoplasm;GO:0043235,receptor complex	GO:0005178,integrin binding;GO:0038023,signaling receptor activity	GO:0060348,bone development;GO:0060435,bronchiole development;GO:0033627,cell adhesion mediated by integrin;GO:0016477,cell migration;GO:0000902,cell morphogenesis;GO:0007160,cell-matrix adhesion;GO:0071479,cellular response to ionizing radiation;GO:0070166,enamel mineralization;GO:0010467,gene expression;GO:0060022,hard palate development;GO:0006955,immune response;GO:0006954,inflammatory respon…	rno:311061,path:rno04151,PI3K-Akt signaling pathway;rno:311061,path:rno04512,ECM-receptor interaction;rno:311061,path:rno04510,Focal adhesion;rno:311061,path:rno04810,Regulation of actin cytoskeleton;rno:311061,path:rno05410,Hypertrophic cardiomyopathy (HCM);rno:311061,path:rno05412,Arrhythmogenic right ventricular cardiomyopathy (ARVC);rno:311061,path:rno05414,Dilated cardiomyopathy (DCM);rno:31…
ARSB_RAT	P50430	Arsb	Arylsulfatase B	424.4	392.5	402.3	413.1	423.5	437.9	406.4	424.833	406.4	424.833	0.95661	0.195148	0	GO:0009986,cell surface;GO:0005794,Golgi apparatus;GO:0005764,lysosome;GO:0005739,mitochondrion;GO:0005791,rough endoplasmic reticulum	GO:0004065,arylsulfatase activity;GO:0046872,metal ion binding;GO:0003943,N-acetylgalactosamine-4-sulfatase activity;GO:0008484,sulfuric ester hydrolase activity	GO:0097065,anterior head development;GO:0006914,autophagy;GO:0007417,central nervous system development;GO:0061580,colon epithelial cell migration;GO:0010976,positive regulation of neuron projection development;GO:0010632,regulation of epithelial cell migration;GO:0043627,response to estrogen;GO:0051597,response to methylmercury;GO:0007584,response to nutrient;GO:0009268,response to pH	rno:25227,path:rno00531,Glycosaminoglycan degradation;rno:25227,path:rno04142,Lysosome
A0A0G2K959_RAT	A0A0G2K959		CULLIN_2 domain-containing protein	230.1	222.5	247.3	259.7	232.5	831.6	233.3	441.267	233.3	441.267	0.528705	0.347306	0	GO:1990393,3M complex;GO:0031467,Cul7-RING ubiquitin ligase complex;GO:0031461,cullin-RING ubiquitin ligase complex;GO:0005794,Golgi apparatus	GO:0031625,ubiquitin protein ligase binding	GO:0000226,microtubule cytoskeleton organization;GO:0016567,protein ubiquitination;GO:0007088,regulation of mitotic nuclear division;GO:0006511,ubiquitin-dependent protein catabolic process
D4A224_RAT	D4A224	Ric1	Protein RIC1 homolog	256.8	269.1	269	270	282.3	284.6	264.967	278.967	264.967	278.967	0.949815	0.083405	0	GO:0005829,cytosol;GO:0000139,Golgi membrane;GO:0016020,membrane;GO:0032991,protein-containing complex;GO:0034066,RIC1-RGP1 guanyl-nucleotide exchange factor complex	GO:0005085,guanyl-nucleotide exchange factor activity;GO:0031267,small GTPase binding	GO:1904888,cranial skeletal system development;GO:0006886,intracellular protein transport;GO:1903363,negative regulation of cellular protein catabolic process;GO:0043547,positive regulation of GTPase activity;GO:0003330,regulation of extracellular matrix constituent secretion;GO:0042147,retrograde transport, endosome to Golgi
CSK2B_RAT	P67874	Csnk2b	Casein kinase II subunit beta	617.5	598.5	606.8	648.1	633.9	676.2	607.6	652.733	607.6	652.733	0.930855	0.029357	0	GO:0042995,cell projection;GO:0000785,chromatin;GO:0005929,cilium;GO:0005737,cytoplasm;GO:0098978,glutamatergic synapse;GO:0016363,nuclear matrix;GO:0005634,nucleus;GO:0005886,plasma membrane;GO:0098794,postsynapse;GO:0005956,protein kinase CK2 complex;GO:0098685,Schaffer collateral - CA1 synapse	GO:0003682,chromatin binding;GO:0042802,identical protein binding;GO:0046872,metal ion binding;GO:0019904,protein domain specific binding;GO:0019887,protein kinase regulator activity;GO:0004674,protein serine/threonine kinase activity;GO:0043021,ribonucleoprotein complex binding;GO:0005102,signaling receptor binding;GO:0008134,transcription factor binding	GO:0033211,adiponectin-activated signaling pathway;GO:0061154,endothelial tube morphogenesis;GO:0097421,liver regeneration;GO:0043537,negative regulation of blood vessel endothelial cell migration;GO:0018107,peptidyl-threonine phosphorylation;GO:0032927,positive regulation of activin receptor signaling pathway;GO:0010862,positive regulation of pathway-restricted SMAD protein phosphorylation;GO:00…	rno:81650,path:rno03008,Ribosome biogenesis in eukaryotes;rno:81650,path:rno04310,Wnt signaling pathway;rno:81650,path:rno04064,NF-kappa B signaling pathway;rno:81650,path:rno04137,Mitophagy - animal;rno:81650,path:rno04520,Adherens junction;rno:81650,path:rno05235,PD-L1 expression and PD-1 checkpoint pathway in cancer;rno:81650,path:rno05162,Measles
A0A5H1ZRU4_RAT	A0A5H1ZRU4	Cadm1	Cell adhesion molecule 1	416.9	383.1	413	432.9	423.8	450.5	404.333	435.733	404.333	435.733	0.927938	0.076742	0	GO:0030424,axon;GO:0016323,basolateral plasma membrane;GO:0070852,cell body fiber;GO:0005911,cell-cell junction;GO:0030425,dendrite;GO:0098978,glutamatergic synapse;GO:0099055,integral component of postsynaptic membrane;GO:0099056,integral component of presynaptic membrane;GO:0043005,neuron projection;GO:0005886,plasma membrane;GO:0014069,postsynaptic density;GO:0098685,Schaffer collateral - CA1 …	GO:0050839,cell adhesion molecule binding;GO:0030165,PDZ domain binding;GO:0042803,protein homodimerization activity;GO:0005102,signaling receptor binding	GO:0060348,bone development;GO:0007420,brain development;GO:0016338,calcium-independent cell-cell adhesion via plasma membrane cell-adhesion molecules;GO:0007155,cell adhesion;GO:0008037,cell recognition;GO:0051606,detection of stimulus;GO:0007157,heterophilic cell-cell adhesion via plasma membrane cell adhesion molecules;GO:0007156,homophilic cell adhesion via plasma membrane adhesion molecules;…	rno:363058,path:rno04514,Cell adhesion molecules (CAMs)
D4A9Z2_RAT	D4A9Z2	Top3b	DNA topoisomerase	486.4	499	495.4	494.9	470.4	472.9	493.6	479.4	493.6	479.4	1.02962	0.175561	0	GO:0000793,condensed chromosome;GO:0005634,nucleus	GO:0003677,DNA binding;GO:0003916,DNA topoisomerase activity;GO:0003917,DNA topoisomerase type I (single strand cut, ATP-independent) activity	GO:0007059,chromosome segregation;GO:0006265,DNA topological change	rno:287930,path:rno03440,Homologous recombination;rno:287930,path:rno03460,Fanconi anemia pathway
CATC_RAT	P80067	Ctsc	Dipeptidyl peptidase 1	938.2	947	931.8	950.5	964.7	951	939	955.4	939	955.4	0.982834	0.062672	0	GO:0005813,centrosome;GO:0005737,cytoplasm;GO:0005783,endoplasmic reticulum;GO:0005615,extracellular space;GO:0005794,Golgi apparatus;GO:0005764,lysosome;GO:0005654,nucleoplasm	GO:0051087,chaperone binding;GO:0031404,chloride ion binding;GO:0004197,cysteine-type endopeptidase activity;GO:0008234,cysteine-type peptidase activity;GO:0008239,dipeptidyl-peptidase activity;GO:0042802,identical protein binding;GO:0016505,peptidase activator activity involved in apoptotic process;GO:0019902,phosphatase binding;GO:0043621,protein self-association;GO:0004252,serine-type endopept…	GO:0007568,aging;GO:0031642,negative regulation of myelination;GO:2001235,positive regulation of apoptotic signaling pathway;GO:1903980,positive regulation of microglial cell activation;GO:1903052,positive regulation of proteolysis involved in cellular protein catabolic process;GO:0006508,proteolysis;GO:0051603,proteolysis involved in cellular protein catabolic process;GO:0010033,response to orga…	rno:25423,path:rno04142,Lysosome;rno:25423,path:rno04210,Apoptosis
D4A333_RAT	D4A333	Ttc21b	Tetratricopeptide repeat domain 21B	343.9	342.5	330.4	331.8	344.5	347.1	338.933	341.133	338.933	341.133	0.993551	0.747605	0	GO:0005929,cilium;GO:0030991,intraciliary transport particle A	GO:0003682,chromatin binding	GO:0060020,Bergmann glial cell differentiation;GO:0021702,cerebellar Purkinje cell differentiation;GO:0021549,cerebellum development;GO:0030900,forebrain development;GO:0021798,forebrain dorsal/ventral pattern formation;GO:0035721,intraciliary retrograde transport;GO:1903999,negative regulation of eating behavior;GO:0090263,positive regulation of canonical Wnt signaling pathway;GO:0010628,positiv…
DLG2_RAT	Q63622	Dlg2	Disks large homolog 2	366.4	314.4	345.4	301.4	318.9	301	342.067	307.1	342.067	307.1	1.11386	0.09728	0	GO:0099031,anchored component of postsynaptic density membrane;GO:1904115,axon cytoplasm;GO:0016323,basolateral plasma membrane;GO:0030054,cell junction;GO:0005737,cytoplasm;GO:0030425,dendrite;GO:0098978,glutamatergic synapse;GO:0044224,juxtaparanode region of axon;GO:0016020,membrane;GO:0031594,neuromuscular junction;GO:0043005,neuron projection;GO:0043025,neuronal cell body;GO:0005634,nucleus;…	GO:0019900,kinase binding;GO:0030165,PDZ domain binding;GO:0008022,protein C-terminus binding;GO:0019903,protein phosphatase binding;GO:0044877,protein-containing complex binding;GO:0098919,structural constituent of postsynaptic density	GO:0099641,anterograde axonal protein transport;GO:0098609,cell-cell adhesion;GO:0035865,cellular response to potassium ion;GO:0007268,chemical synaptic transmission;GO:0045197,establishment or maintenance of epithelial cell apical/basal polarity;GO:0010923,negative regulation of phosphatase activity;GO:0045161,neuronal ion channel clustering;GO:0099645,neurotransmitter receptor localization to p…	rno:64053,path:rno04390,Hippo signaling pathway;rno:64053,path:rno04530,Tight junction;rno:64053,path:rno05165,Human papillomavirus infection
Q9Z1J7_RAT	Q9Z1J7	Slc1a5	Amino acid transporter	188.5	214.6	204.4	198.9	187.7	209.1	202.5	198.567	202.5	198.567	1.01981	0.708418	0	GO:0009925,basal plasma membrane;GO:0016021,integral component of membrane;GO:0005886,plasma membrane	GO:0015183,L-aspartate transmembrane transporter activity;GO:0015186,L-glutamine transmembrane transporter activity;GO:0015194,L-serine transmembrane transporter activity;GO:0015175,neutral amino acid transmembrane transporter activity;GO:0015293,symporter activity	GO:0010585,glutamine secretion;GO:0006868,glutamine transport;GO:0140009,L-aspartate import across plasma membrane;GO:1903803,L-glutamine import across plasma membrane;GO:0015825,L-serine transport;GO:0070207,protein homotrimerization;GO:0150104,transport across blood-brain barrier	rno:292657,path:rno04974,Protein digestion and absorption;rno:292657,path:rno05230,Central carbon metabolism in cancer
A0A0G2K3Q6_RAT	A0A0G2K3Q6	Aldoc	Fructose-bisphosphate aldolase	828.8	797.7	840.1	898.9	959.1	893.3	822.2	917.1	822.2	917.1	0.896522	0.018141	0	GO:0030424,axon;GO:0005737,cytoplasm;GO:0005829,cytosol;GO:0099524,postsynaptic cytosol	GO:0008092,cytoskeletal protein binding;GO:0004332,fructose-bisphosphate aldolase activity;GO:0042802,identical protein binding;GO:0044877,protein-containing complex binding	GO:0007568,aging;GO:0031100,animal organ regeneration;GO:0006915,apoptotic process;GO:0030855,epithelial cell differentiation;GO:0030388,fructose 1,6-bisphosphate metabolic process;GO:0006096,glycolytic process;GO:0001666,response to hypoxia;GO:0014070,response to organic cyclic compound;GO:0010243,response to organonitrogen compound	rno:24191,path:rno00010,Glycolysis / Gluconeogenesis;rno:24191,path:rno00030,Pentose phosphate pathway;rno:24191,path:rno00051,Fructose and mannose metabolism;rno:24191,path:rno04066,HIF-1 signaling pathway
F1LMI7_RAT	F1LMI7	Rnf123	E3 ubiquitin-protein ligase RNF123	194.9	202.5	200.1	181.2	186.7	192.4	199.167	186.767	199.167	186.767	1.06639	0.034478	0	GO:0005737,cytoplasm;GO:0005829,cytosol;GO:0031965,nuclear membrane	GO:0046872,metal ion binding;GO:0004842,ubiquitin-protein transferase activity	GO:0051603,proteolysis involved in cellular protein catabolic process
GLYR1_RAT	Q5RKH0	Glyr1	Putative oxidoreductase GLYR1	1105.4	1036.6	1065.6	1078.4	1172.2	1109.4	1069.2	1120	1069.2	1120	0.954643	0.209928	0	GO:0005829,cytosol;GO:0005654,nucleoplasm;GO:0000786,nucleosome	GO:0003682,chromatin binding;GO:0003677,DNA binding;GO:0042393,histone binding;GO:0035064,methylated histone binding;GO:0051287,NAD binding;GO:0050661,NADP binding;GO:0031491,nucleosome binding;GO:0016491,oxidoreductase activity	GO:0035066,positive regulation of histone acetylation;GO:0045944,positive regulation of transcription by RNA polymerase II
T132A_RAT	Q80WF4	Tmem132a	Transmembrane protein 132A	39.7	48.8	41	42.1	40.7	46.8	43.1667	43.2	43.1667	43.2	0.999228	0.992621	0	GO:0005783,endoplasmic reticulum;GO:0005789,endoplasmic reticulum membrane;GO:0005794,Golgi apparatus;GO:0000139,Golgi membrane;GO:0016021,integral component of membrane		GO:0007420,brain development;GO:0070301,cellular response to hydrogen peroxide;GO:0043069,negative regulation of programmed cell death
A0A0G2JZE7_RAT	A0A0G2JZE7	Arhgef40	Rho guanine nucleotide exchange factor 40	782.5	733	720.8	717.7	726.2	748.1	745.433	730.667	745.433	730.667	1.02021	0.519323	0	GO:0005829,cytosol;GO:0005886,plasma membrane	GO:0005085,guanyl-nucleotide exchange factor activity
B2RYT7_RAT	B2RYT7	Hdhd3	Haloacid dehalogenase-like hydrolase domain-containing protein 3	564.6	578.4	541.9	565.8	552.9	573.9	561.633	564.2	561.633	564.2	0.995451	0.844557	0		GO:0016787,hydrolase activity
A0A0H2UHA3_RAT	A0A0H2UHA3	Lrrc8d	Volume-regulated anion channel subunit LRRC8D	187.2	212	215.2	179.8	176.3	185	204.8	180.367	204.8	180.367	1.13546	0.056676	0	GO:0005737,cytoplasm;GO:0005789,endoplasmic reticulum membrane;GO:0016021,integral component of membrane;GO:0005887,integral component of plasma membrane;GO:0034702,ion channel complex;GO:0005886,plasma membrane	GO:0005225,volume-sensitive anion channel activity	GO:0098656,anion transmembrane transport;GO:0015810,aspartate transmembrane transport;GO:0001678,cellular glucose homeostasis;GO:0071470,cellular response to osmotic stress;GO:0034214,protein hexamerization;GO:0015734,taurine transport
A0A0G2JX37_RAT	A0A0G2JX37	Slc2a3	Solute carrier family 2, facilitated glucose transporter member 3	400.1	454.6	440.9	410	440.8	416.2	431.867	422.333	431.867	422.333	1.02257	0.640114	0	GO:0002080,acrosomal membrane;GO:0005901,caveola;GO:0042995,cell projection;GO:0005737,cytoplasm;GO:0098978,glutamatergic synapse;GO:0016021,integral component of membrane;GO:0005887,integral component of plasma membrane;GO:0099699,integral component of synaptic membrane;GO:0043204,perikaryon;GO:0005886,plasma membrane;GO:0030672,synaptic vesicle membrane	GO:0055056,D-glucose transmembrane transporter activity;GO:0033300,dehydroascorbic acid transmembrane transporter activity;GO:0016936,galactoside binding;GO:0005536,glucose binding;GO:0005355,glucose transmembrane transporter activity;GO:0019900,kinase binding;GO:0015145,monosaccharide transmembrane transporter activity;GO:0033222,xylose binding	GO:0021987,cerebral cortex development;GO:0070837,dehydroascorbic acid transport;GO:0046323,glucose import;GO:0098708,glucose import across plasma membrane;GO:1904659,glucose transmembrane transport;GO:0015749,monosaccharide transmembrane transport;GO:0043066,negative regulation of apoptotic process;GO:0009749,response to glucose;GO:1904016,response to Thyroglobulin triiodothyronine;GO:0150104,tr…
BABA2_RAT	Q6P7Q1	Babam2	BRISC and BRCA1-A complex member 2	398.5	389.2	406.1	410	436.4	435.5	397.933	427.3	397.933	427.3	0.931274	0.041766	0	GO:0070531,BRCA1-A complex;GO:0070552,BRISC complex;GO:0005737,cytoplasm;GO:0005829,cytosol;GO:0000152,nuclear ubiquitin ligase complex;GO:0005634,nucleus	GO:0031593,polyubiquitin modification-dependent protein binding;GO:0005164,tumor necrosis factor receptor binding	GO:0006915,apoptotic process;GO:0007049,cell cycle;GO:0051301,cell division;GO:0006974,cellular response to DNA damage stimulus;GO:0006325,chromatin organization;GO:0006302,double-strand break repair;GO:0043066,negative regulation of apoptotic process;GO:0045739,positive regulation of DNA repair;GO:0010212,response to ionizing radiation;GO:0072425,signal transduction involved in G2 DNA damage che…	rno:362704,path:rno03440,Homologous recombination
G3V6M8_RAT	G3V6M8	Nup37	Nucleoporin 37	855.3	792.3	812.9	831.9	823.2	821.6	820.167	825.567	820.167	825.567	0.993459	0.788416	0	GO:0000776,kinetochore;GO:0031080,nuclear pore outer ring;GO:0005654,nucleoplasm;GO:0046930,pore complex	GO:0015288,porin activity		rno:299706,path:rno03013,RNA transport
D3ZXK3_RAT	D3ZXK3	Tacc2	Transforming, acidic coiled-coil-containing protein 2	99.7	88.4	100.5	105.2	97.1	98.7	96.2	100.333	96.2	100.333	0.958804	0.422068	0	GO:0005737,cytoplasm;GO:0005829,cytosol;GO:0005815,microtubule organizing center;GO:0005654,nucleoplasm;GO:0005886,plasma membrane	GO:0035257,nuclear hormone receptor binding;GO:0019904,protein domain specific binding	GO:0030953,astral microtubule organization;GO:0008283,cell population proliferation;GO:0021987,cerebral cortex development;GO:0022027,interkinetic nuclear migration;GO:0000226,microtubule cytoskeleton organization;GO:0007052,mitotic spindle organization;GO:0022008,neurogenesis;GO:0032886,regulation of microtubule-based process
D3ZEM6_RAT	D3ZEM6	Trps1	Transcriptional repressor GATA-binding 1	337.6	396.6	374	362	344.9	377.9	369.4	361.6	369.4	361.6	1.02157	0.711689	0	GO:0000785,chromatin;GO:0005654,nucleoplasm;GO:0005634,nucleus;GO:0032991,protein-containing complex	GO:0001227,DNA-binding transcription repressor activity, RNA polymerase II-specific;GO:0019904,protein domain specific binding;GO:0000977,RNA polymerase II transcription regulatory region sequence-specific DNA binding;GO:0008270,zinc ion binding	GO:0002062,chondrocyte differentiation;GO:0001942,hair follicle development;GO:0000122,negative regulation of transcription by RNA polymerase II;GO:0045892,negative regulation of transcription, DNA-templated;GO:1902043,positive regulation of extrinsic apoptotic signaling pathway via death domain receptors;GO:0032330,regulation of chondrocyte differentiation;GO:0006357,regulation of transcription …
Q66HL0_RAT	Q66HL0	Nt5e	Ecto-5'-nucleotidase	1038.2	1029.6	975.9	976.8	1039.5	1066.4	1014.57	1027.57	1014.57	1027.57	0.987349	0.713174	0	GO:0031225,anchored component of membrane;GO:0009986,cell surface;GO:0009897,external side of plasma membrane;GO:0016021,integral component of membrane;GO:0016020,membrane;GO:0005886,plasma membrane;GO:0097060,synaptic membrane;GO:0005829,cytosol;GO:0005654,nucleoplasm	GO:0008253,5'-nucleotidase activity;GO:0008198,ferrous iron binding;GO:0000166,nucleotide binding;GO:0046872,metal ion binding	GO:0046086,adenosine biosynthetic process;GO:0046085,adenosine metabolic process;GO:0046032,ADP catabolic process;GO:0006196,AMP catabolic process;GO:0007420,brain development;GO:0007159,leukocyte cell-cell adhesion;GO:0050728,negative regulation of inflammatory response;GO:0046889,positive regulation of lipid biosynthetic process;GO:0010044,response to aluminum ion	rno:58813,path:rno00230,Purine metabolism;rno:58813,path:rno00240,Pyrimidine metabolism;rno:58813,path:rno00760,Nicotinate and nicotinamide metabolism
F1M4F3_RAT	F1M4F3	Mast4	Non-specific serine/threonine protein kinase	178.4	191.8	148.4	166.6	161.2	162.6	172.867	163.467	172.867	163.467	1.0575	0.507556	0		GO:0005524,ATP binding;GO:0000287,magnesium ion binding;GO:0106310,protein serine kinase activity;GO:0004674,protein serine/threonine kinase activity;GO:0106311,protein threonine kinase activity	GO:0007010,cytoskeleton organization;GO:0035556,intracellular signal transduction;GO:0018105,peptidyl-serine phosphorylation
D4AB55_RAT	D4AB55	Rgs12	Regulator of G-protein-signaling 12	529.3	538.1	513	493.7	492	510.8	526.8	498.833	526.8	498.833	1.05606	0.042127	0	GO:0097440,apical dendrite;GO:0005737,cytoplasm;GO:0005829,cytosol;GO:0030425,dendrite;GO:0043025,neuronal cell body;GO:0005634,nucleus;GO:0005886,plasma membrane;GO:0032991,protein-containing complex;GO:0045202,synapse;GO:0005730,nucleolus;GO:0005654,nucleoplasm	GO:0001965,G-protein alpha-subunit binding;GO:0005096,GTPase activator activity;GO:0030695,GTPase regulator activity	GO:0045744,negative regulation of G protein-coupled receptor signaling pathway;GO:0007165,signal transduction;GO:0038032,termination of G protein-coupled receptor signaling pathway
A0A0G2K8T0_RAT	A0A0G2K8T0	Asah1	Ceramidase	821.4	806.5	817.5	832.7	862.4	841	815.133	845.367	815.133	845.367	0.964236	0.03798	0	GO:0005615,extracellular space;GO:0005764,lysosome;GO:0005634,nucleus	GO:0102121,ceramidase activity;GO:0017064,fatty acid amide hydrolase activity;GO:0016810,hydrolase activity, acting on carbon-nitrogen (but not peptide) bonds;GO:0016811,hydrolase activity, acting on carbon-nitrogen (but not peptide) bonds, in linear amides;GO:0017040,N-acylsphingosine amidohydrolase activity	GO:0071356,cellular response to tumor necrosis factor;GO:0046513,ceramide biosynthetic process;GO:0046514,ceramide catabolic process;GO:0006631,fatty acid metabolic process;GO:0030216,keratinocyte differentiation;GO:0030324,lung development;GO:0045892,negative regulation of transcription, DNA-templated;GO:0062098,regulation of programmed necrotic cell death;GO:0050810,regulation of steroid biosyn…	rno:84431,path:rno00600,Sphingolipid metabolism;rno:84431,path:rno04071,Sphingolipid signaling pathway;rno:84431,path:rno04142,Lysosome
TRFE_RAT	P12346	Tf	Serotransferrin	1419.5	1907.7	1808.4	1946.5	1668	2028.2	1711.87	1880.9	1711.87	1880.9	0.910132	0.411659	0	GO:0016324,apical plasma membrane;GO:0045178,basal part of cell;GO:0009925,basal plasma membrane;GO:0005604,basement membrane;GO:0009986,cell surface;GO:0051286,cell tip;GO:0005905,clathrin-coated pit;GO:0031410,cytoplasmic vesicle;GO:0005769,early endosome;GO:0030139,endocytic vesicle;GO:0005768,endosome;GO:0005576,extracellular region;GO:0005615,extracellular space;GO:0031232,extrinsic componen…	GO:0008199,ferric iron binding;GO:0008198,ferrous iron binding;GO:0034986,iron chaperone activity;GO:1990459,transferrin receptor binding;GO:0005525,GTP binding	GO:0007015,actin filament organization;GO:0007257,activation of JUN kinase activity;GO:0006953,acute-phase response;GO:0019731,antibacterial humoral response;GO:0006915,apoptotic process;GO:0006879,cellular iron ion homeostasis;GO:0071320,cellular response to cAMP;GO:0071372,cellular response to follicle-stimulating hormone stimulus;GO:0071281,cellular response to iron ion;GO:0070371,ERK1 and ERK…	rno:24825,path:rno04066,HIF-1 signaling pathway;rno:24825,path:rno04216,Ferroptosis;rno:24825,path:rno04978,Mineral absorption
D3ZJG8_RAT	D3ZJG8	Zfp592	Zinc finger protein 592	281.4	275.2	263.4	280.5	257.1	280.8	273.333	272.8	273.333	272.8	1.00195	0.957747	0	GO:0005634,nucleus
D3ZXY2_RAT	D3ZXY2	Pdzd8	PDZ domain containing 8 (Predicted)	260.9	250.3	278.5	264.2	252.3	257.3	263.233	257.933	263.233	257.933	1.02055	0.584296	0	GO:0005789,endoplasmic reticulum membrane;GO:0044233,mitochondria-associated endoplasmic reticulum membrane;GO:0005739,mitochondrion	GO:0008289,lipid binding	GO:0007010,cytoskeleton organization;GO:0035556,intracellular signal transduction;GO:0006869,lipid transport;GO:0051560,mitochondrial calcium ion homeostasis;GO:1990456,mitochondrion-endoplasmic reticulum membrane tethering;GO:0022604,regulation of cell morphogenesis
CH3L1_RAT	Q9WTV1	Chi3l1	Chitinase-3-like protein 1	417.3	629.6	652.5	368.8	344	335.2	566.467	349.333	566.467	349.333	1.62156	0.045281	1	GO:0005737,cytoplasm;GO:0005783,endoplasmic reticulum;GO:0005576,extracellular region;GO:0005615,extracellular space;GO:0048471,perinuclear region of cytoplasm	GO:0030246,carbohydrate binding;GO:0008061,chitin binding	GO:0007250,activation of NF-kappaB-inducing kinase activity;GO:0006915,apoptotic process;GO:0005975,carbohydrate metabolic process;GO:0071347,cellular response to interleukin-1;GO:0071356,cellular response to tumor necrosis factor;GO:0006032,chitin catabolic process;GO:0006954,inflammatory response;GO:0030324,lung development;GO:0045766,positive regulation of angiogenesis;GO:0070374,positive regu…
DPEP2_RAT	Q5M872	Dpep2	Dipeptidase 2	242.9	163.8	176	251.6	327.6	279.2	194.233	286.133	194.233	286.133	0.678821	0.050147	0	GO:0031225,anchored component of membrane	GO:0016805,dipeptidase activity;GO:0008238,exopeptidase activity;GO:0046872,metal ion binding;GO:0070573,metallodipeptidase activity	GO:0006691,leukotriene metabolic process;GO:0006629,lipid metabolic process
D3ZTL8_RAT	D3ZTL8	Rapgef6	Rap guanine nucleotide exchange factor (GEF) 6 (Predicted), isoform CRA_a	245.5	205.5	226.9	220.7	233.1	221.5	225.967	225.1	225.967	225.1	1.00385	0.946913	0	GO:0016324,apical plasma membrane;GO:0030139,endocytic vesicle;GO:0005886,plasma membrane	GO:0030742,GTP-dependent protein binding;GO:0005096,GTPase activator activity;GO:0005085,guanyl-nucleotide exchange factor activity;GO:0070300,phosphatidic acid binding;GO:0031267,small GTPase binding	GO:0030033,microvillus assembly;GO:0043547,positive regulation of GTPase activity;GO:0072659,protein localization to plasma membrane;GO:0007264,small GTPase mediated signal transduction	rno:303141,path:rno04015,Rap1 signaling pathway;rno:303141,path:rno04530,Tight junction
D4AED2_RAT	D4AED2	Dda1	DET1- and DDB1-associated protein 1	327.7	340.5	330.5	341.4	315.3	320.5	332.9	325.733	332.9	325.733	1.022	0.4645	0	GO:0080008,Cul4-RING E3 ubiquitin ligase complex		GO:0032436,positive regulation of proteasomal ubiquitin-dependent protein catabolic process;GO:0000209,protein polyubiquitination
F1M2G3_RAT	F1M2G3	Rerg	RAS-like, estrogen-regulated, growth-inhibitor	115.7	109.3	117.6	115.9	111.3	123.1	114.2	116.767	114.2	116.767	0.978019	0.578795	0	GO:0005829,cytosol;GO:0001650,fibrillar center;GO:0005654,nucleoplasm;GO:0005634,nucleus;GO:0005886,plasma membrane	GO:0019003,GDP binding;GO:0005525,GTP binding;GO:0003924,GTPase activity	GO:0030308,negative regulation of cell growth;GO:0008285,negative regulation of cell population proliferation;GO:0007265,Ras protein signal transduction;GO:0009725,response to hormone
SIL1_RAT	Q6P6S4	Sil1	Nucleotide exchange factor SIL1	391.6	421.8	410.3	362.4	397.1	357.4	407.9	372.3	407.9	372.3	1.09562	0.080182	0	GO:0005783,endoplasmic reticulum;GO:0005788,endoplasmic reticulum lumen	GO:0000774,adenyl-nucleotide exchange factor activity	GO:0015031,protein transport	rno:291673,path:rno04141,Protein processing in endoplasmic reticulum
D3ZMI6_RAT	D3ZMI6	Olfm4	Olfactomedin 4	257.9	332.5	299.3	204.2	195.1	196.1	296.567	198.467	296.567	198.467	1.49429	0.010771	1	GO:0005829,cytosol;GO:0005615,extracellular space;GO:0045171,intercellular bridge;GO:0005654,nucleoplasm;GO:0048471,perinuclear region of cytoplasm;GO:0005886,plasma membrane;GO:0032991,protein-containing complex;GO:0042581,specific granule	GO:0045296,cadherin binding;GO:0005198,structural molecule activity	GO:0043124,negative regulation of I-kappaB kinase/NF-kappaB signaling;GO:0050777,negative regulation of immune response;GO:1900026,positive regulation of substrate adhesion-dependent cell spreading
G3V985_RAT	G3V985	Sco1	Similar to SCO cytochrome oxidase deficient homolog 1 (Yeast) (Predicted)	389.7	377.4	385.7	377.2	390.6	400.1	384.267	389.3	384.267	389.3	0.987071	0.542283	0	GO:0031305,integral component of mitochondrial inner membrane;GO:0005739,mitochondrion;GO:0030016,myofibril		GO:0006878,cellular copper ion homeostasis;GO:0033617,mitochondrial cytochrome c oxidase assembly;GO:1901799,negative regulation of proteasomal protein catabolic process
E9PSW6_RAT	E9PSW6	Lrch4	Leucine-rich repeats and calponin homology domain-containing 4	528.3	506.5	517.7	479.9	522.6	523.5	517.5	508.667	517.5	508.667	1.01737	0.603773	0	GO:0005737,cytoplasm;GO:0016021,integral component of membrane;GO:0016605,PML body		GO:0045892,negative regulation of transcription, DNA-templated
D3ZQI6_RAT	D3ZQI6	Xpo4	Exportin 4	378.7	407.1	386.9	450.7	423.3	429.3	390.9	434.433	390.9	434.433	0.899793	0.021307	0	GO:0005737,cytoplasm;GO:0005829,cytosol;GO:0005643,nuclear pore;GO:0005654,nucleoplasm	GO:0005049,nuclear export signal receptor activity	GO:0046827,positive regulation of protein export from nucleus;GO:0006611,protein export from nucleus
D4AAM1_RAT	D4AAM1	RGD1597339	RCG48016, isoform CRA_c	511.2	556.7	530.2	557.2	519	530.2	532.7	535.467	532.7	535.467	0.994833	0.881344	0
A0A0U1RRU5_RAT	A0A0U1RRU5	Tab1	RCG59826	279.7	284.3	282.9	300.5	321.1	302.2	282.3	307.933	282.3	307.933	0.916757	0.019056	0	GO:0005829,cytosol;GO:0016607,nuclear speck;GO:0005634,nucleus;GO:0032991,protein-containing complex	GO:0019209,kinase activator activity;GO:0048273,mitogen-activated protein kinase p38 binding;GO:0016791,phosphatase activity;GO:0044877,protein-containing complex binding	GO:0000185,activation of MAPKKK activity;GO:0035904,aorta development;GO:0003279,cardiac septum development;GO:0060976,coronary vasculature development;GO:0003007,heart morphogenesis;GO:0001701,in utero embryonic development;GO:0030324,lung development;GO:0043406,positive regulation of MAP kinase activity;GO:0006470,protein dephosphorylation;GO:0007179,transforming growth factor beta receptor sig…	rno:315139,path:rno04010,MAPK signaling pathway;rno:315139,path:rno04064,NF-kappa B signaling pathway;rno:315139,path:rno04668,TNF signaling pathway;rno:315139,path:rno04620,Toll-like receptor signaling pathway;rno:315139,path:rno04621,NOD-like receptor signaling pathway;rno:315139,path:rno04380,Osteoclast differentiation;rno:315139,path:rno05132,Salmonella infection;rno:315139,path:rno05135,Yers…
G3V8F7_RAT	G3V8F7	Gga2	Golgi associated, gamma adaptin ear containing, ARF binding protein 2, isoform CRA_a	1094.2	1003.1	1002.8	954.4	1014	999.4	1033.37	989.267	1033.37	989.267	1.04458	0.279801	0	GO:0030136,clathrin-coated vesicle;GO:0031901,early endosome membrane;GO:0005802,trans-Golgi network	GO:0031267,small GTPase binding	GO:0043001,Golgi to plasma membrane protein transport;GO:0006886,intracellular protein transport;GO:0034394,protein localization to cell surface	rno:293455,path:rno04142,Lysosome
D3ZMR0_RAT	D3ZMR0	Olfml2a	Olfactomedin-like 2A	469.6	525.1	460.8	458.8	500.2	475.2	485.167	478.067	485.167	478.067	1.01485	0.777176	0	GO:0031012,extracellular matrix	GO:0050840,extracellular matrix binding;GO:0042802,identical protein binding	GO:0030198,extracellular matrix organization
M0R3X3_RAT	M0R3X3	Arhgef10	Rho guanine nucleotide exchange factor 10	843.9	800.6	812.7	806.9	799.1	921.5	819.067	842.5	819.067	842.5	0.972186	0.603423	0	GO:0005813,centrosome;GO:0005829,cytosol	GO:0005085,guanyl-nucleotide exchange factor activity;GO:0019894,kinesin binding	GO:0030036,actin cytoskeleton organization;GO:0090630,activation of GTPase activity;GO:0051298,centrosome duplication;GO:0090307,mitotic spindle assembly;GO:0022011,myelination in peripheral nervous system;GO:0051496,positive regulation of stress fiber assembly;GO:0035023,regulation of Rho protein signal transduction
F1M0F6_RAT	F1M0F6	Cass4	Cas scaffold protein family member 4	1822.3	1796	1796.7	1766.8	1840.1	1797.7	1805	1801.53	1805	1801.53	1.00192	0.887201	0	GO:0005737,cytoplasm;GO:0005925,focal adhesion	GO:1990782,protein tyrosine kinase binding	GO:0090527,actin filament reorganization;GO:0007155,cell adhesion;GO:0016477,cell migration;GO:0030335,positive regulation of cell migration;GO:0051897,positive regulation of protein kinase B signaling;GO:0061098,positive regulation of protein tyrosine kinase activity;GO:1900026,positive regulation of substrate adhesion-dependent cell spreading;GO:0007169,transmembrane receptor protein tyrosine k…
A0A0G2JSQ9_RAT	A0A0G2JSQ9	Pelp1	Modulator of non-genomic activity of estrogen receptor	498.9	476	467.2	452.6	474.3	438.4	480.7	455.1	480.7	455.1	1.05625	0.143164	0	GO:0005737,cytoplasm;GO:0071339,MLL1 complex;GO:0005730,nucleolus;GO:0035327,transcriptionally active chromatin;GO:0005654,nucleoplasm	GO:0003682,chromatin binding;GO:0008134,transcription factor binding	GO:0071391,cellular response to estrogen stimulus;GO:0045944,positive regulation of transcription by RNA polymerase II
D3ZN06_RAT	D3ZN06	Cd248	CD248 antigen, endosialin (Predicted)	315	323.7	301.4	288.5	293.6	318.2	313.367	300.1	313.367	300.1	1.04421	0.303008	0	GO:0005737,cytoplasm;GO:0009897,external side of plasma membrane;GO:0016021,integral component of membrane	GO:0005509,calcium ion binding;GO:0050840,extracellular matrix binding;GO:1990430,extracellular matrix protein binding	GO:0060033,anatomical structure regression;GO:0016477,cell migration;GO:0048535,lymph node development;GO:0008284,positive regulation of cell population proliferation;GO:2000353,positive regulation of endothelial cell apoptotic process
A0A0G2JZY0_RAT	A0A0G2JZY0	Lsm14b	LSM family member 14B	294	266.7	279.8	290.8	282.4	267.9	280.167	280.367	280.167	280.367	0.999287	0.985492	0		GO:0003729,mRNA binding
PDE3A_RAT	Q62865	Pde3a	cGMP-inhibited 3',5'-cyclic phosphodiesterase A	431.3	399.3	422.1	400.5	455.7	430	417.567	428.733	417.567	428.733	0.973954	0.580011	0	GO:0005829,cytosol;GO:0016021,integral component of membrane;GO:0016020,membrane	GO:0004115,3',5'-cyclic-AMP phosphodiesterase activity;GO:0004114,3',5'-cyclic-nucleotide phosphodiesterase activity;GO:0004112,cyclic-nucleotide phosphodiesterase activity;GO:0046872,metal ion binding	GO:0019933,cAMP-mediated signaling;GO:0071321,cellular response to cGMP;GO:0071560,cellular response to transforming growth factor beta stimulus;GO:0019934,cGMP-mediated signaling;GO:0043066,negative regulation of apoptotic process;GO:0043951,negative regulation of cAMP-mediated signaling;GO:0043116,negative regulation of vascular permeability;GO:0001556,oocyte maturation;GO:0060282,positive regu…	rno:50678,path:rno00230,Purine metabolism;rno:50678,path:rno04024,cAMP signaling pathway;rno:50678,path:rno04022,cGMP-PKG signaling pathway;rno:50678,path:rno04924,Renin secretion;rno:50678,path:rno05032,Morphine addiction
A0A096MJI4_RAT	A0A096MJI4	Gigyf2	GRB10-interacting GYF protein 2 (Fragment)	1272.9	1208	1303	1152.9	1135.1	1146.8	1261.3	1144.93	1261.3	1144.93	1.10164	0.015084	0	GO:0005737,cytoplasm;GO:0010494,cytoplasmic stress granule;GO:0005783,endoplasmic reticulum;GO:0005768,endosome;GO:0005794,Golgi apparatus;GO:0016021,integral component of membrane;GO:0043204,perikaryon;GO:0032991,protein-containing complex;GO:1990635,proximal dendrite;GO:0031982,vesicle	GO:0070064,proline-rich region binding	GO:0008344,adult locomotory behavior;GO:0044267,cellular protein metabolic process;GO:0007631,feeding behavior;GO:0048873,homeostasis of number of cells within a tissue;GO:0048009,insulin-like growth factor receptor signaling pathway;GO:0031571,mitotic G1 DNA damage checkpoint;GO:0061157,mRNA destabilization;GO:0035264,multicellular organism growth;GO:0050881,musculoskeletal movement;GO:0017148,n…
D3ZVS2_RAT	D3ZVS2	L2hgdh	L-2-hydroxyglutarate dehydrogenase	832.5	858.4	861.9	895.6	866	913.9	850.933	891.833	850.933	891.833	0.954139	0.071122	0	GO:0016021,integral component of membrane;GO:0005739,mitochondrion	GO:0003973,(S)-2-hydroxy-acid oxidase activity;GO:0047545,2-hydroxyglutarate dehydrogenase activity	GO:0044267,cellular protein metabolic process	rno:314196,path:rno00650,Butanoate metabolism
ANPRA_RAT	P18910	Npr1	Atrial natriuretic peptide receptor 1	295.6	279.4	289.7	293.4	298.8	286.8	288.233	293	288.233	293	0.983732	0.462274	0	GO:0016021,integral component of membrane;GO:0005886,plasma membrane;GO:0043235,receptor complex	GO:0005524,ATP binding;GO:0005525,GTP binding;GO:0004383,guanylate cyclase activity;GO:0042562,hormone binding;GO:0016941,natriuretic peptide receptor activity;GO:0017046,peptide hormone binding;GO:0001653,peptide receptor activity;GO:0004672,protein kinase activity	GO:0007166,cell surface receptor signaling pathway;GO:0006182,cGMP biosynthetic process;GO:0019934,cGMP-mediated signaling;GO:0042417,dopamine metabolic process;GO:0035556,intracellular signal transduction;GO:0048662,negative regulation of smooth muscle cell proliferation;GO:0010753,positive regulation of cGMP-mediated signaling;GO:0007168,receptor guanylyl cyclase signaling pathway;GO:0007165,si…	rno:24603,path:rno00230,Purine metabolism;rno:24603,path:rno04024,cAMP signaling pathway;rno:24603,path:rno04022,cGMP-PKG signaling pathway;rno:24603,path:rno04923,Regulation of lipolysis in adipocytes;rno:24603,path:rno04921,Oxytocin signaling pathway;rno:24603,path:rno04924,Renin secretion;rno:24603,path:rno04925,Aldosterone synthesis and secretion;rno:24603,path:rno04270,Vascular smooth muscle…
MYO10_RAT	D3ZJP6	Myo10	Unconventional myosin-X	416.5	419.5	369	419.4	373.8	417.1	401.667	403.433	401.667	403.433	0.995621	0.940069	0	GO:0005938,cell cortex;GO:0005829,cytosol;GO:0030175,filopodium;GO:0031527,filopodium membrane;GO:0032433,filopodium tip;GO:0030027,lamellipodium;GO:0016459,myosin complex;GO:0043005,neuron projection;GO:0043025,neuronal cell body;GO:0005730,nucleolus;GO:0001726,ruffle;GO:0005737,cytoplasm	GO:0051015,actin filament binding;GO:0030898,actin-dependent ATPase activity;GO:0005524,ATP binding;GO:0005516,calmodulin binding;GO:0005547,phosphatidylinositol-3,4,5-trisphosphate binding;GO:0060002,plus-end directed microfilament motor activity;GO:0030507,spectrin binding;GO:0003779,actin binding;GO:0003774,motor activity	GO:0030705,cytoskeleton-dependent intracellular transport;GO:0022409,positive regulation of cell-cell adhesion;GO:0008360,regulation of cell shape;GO:0051489,regulation of filopodium assembly;GO:0007165,signal transduction	rno:310178,path:rno04666,Fc gamma R-mediated phagocytosis
Q642A9_RAT	Q642A9	Vps16	Vacuolar protein sorting-associated protein 16 homolog	738.9	723.8	693.3	723.8	727.5	760.4	718.667	737.233	718.667	737.233	0.974816	0.354681	0	GO:0005884,actin filament;GO:0030424,axon;GO:0030136,clathrin-coated vesicle;GO:0033263,CORVET complex;GO:0005769,early endosome;GO:0031901,early endosome membrane;GO:0005768,endosome;GO:0030897,HOPS complex;GO:0005770,late endosome;GO:0031902,late endosome membrane;GO:0005765,lysosomal membrane;GO:0005764,lysosome;GO:0043025,neuronal cell body;GO:0055037,recycling endosome	GO:0003779,actin binding;GO:0051015,actin filament binding	GO:0097352,autophagosome maturation;GO:0016197,endosomal transport;GO:0008333,endosome to lysosome transport;GO:0006886,intracellular protein transport;GO:0035542,regulation of SNARE complex assembly;GO:0032889,regulation of vacuole fusion, non-autophagic;GO:0007033,vacuole organization;GO:0046718,viral entry into host cell	rno:296159,path:rno05132,Salmonella infection
HMOX1_RAT	P06762	Hmox1	Heme oxygenase 1	764.3	838.2	764.4	679.2	599.4	630.9	788.967	636.5	788.967	636.5	1.23954	0.010766	1	GO:0005901,caveola;GO:0005829,cytosol;GO:0005783,endoplasmic reticulum;GO:0005789,endoplasmic reticulum membrane;GO:0005730,nucleolus;GO:0005634,nucleus;GO:0048471,perinuclear region of cytoplasm;GO:0005886,plasma membrane	GO:0019899,enzyme binding;GO:0020037,heme binding;GO:0004392,heme oxygenase (decyclizing) activity;GO:0042802,identical protein binding;GO:0046872,metal ion binding;GO:0004630,phospholipase D activity;GO:0042803,protein homodimerization activity;GO:0005198,structural molecule activity	GO:0001525,angiogenesis;GO:0008219,cell death;GO:0006879,cellular iron ion homeostasis;GO:0071243,cellular response to arsenic-containing substance;GO:0071276,cellular response to cadmium ion;GO:0072719,cellular response to cisplatin;GO:0034605,cellular response to heat;GO:0071456,cellular response to hypoxia;GO:0031670,cellular response to nutrient;GO:0034101,erythrocyte homeostasis;GO:0042167,h…	rno:24451,path:rno00860,Porphyrin and chlorophyll metabolism;rno:24451,path:rno04066,HIF-1 signaling pathway;rno:24451,path:rno04216,Ferroptosis;rno:24451,path:rno04978,Mineral absorption;rno:24451,path:rno05200,Pathways in cancer;rno:24451,path:rno05206,MicroRNAs in cancer;rno:24451,path:rno05225,Hepatocellular carcinoma;rno:24451,path:rno05418,Fluid shear stress and atherosclerosis
A0A0G2JY62_RAT	A0A0G2JY62	Lpin2	Phosphatidate phosphatase	170.6	156.4	166.4	148.6	153.2	167	164.467	156.267	164.467	156.267	1.05247	0.303433	0	GO:0005829,cytosol;GO:0005789,endoplasmic reticulum membrane;GO:0005634,nucleus	GO:0008195,phosphatidate phosphatase activity;GO:0003713,transcription coactivator activity	GO:0044255,cellular lipid metabolic process;GO:0032869,cellular response to insulin stimulus;GO:0009062,fatty acid catabolic process;GO:0006629,lipid metabolic process;GO:0045944,positive regulation of transcription by RNA polymerase II;GO:0019432,triglyceride biosynthetic process	rno:316737,path:rno00561,Glycerolipid metabolism;rno:316737,path:rno00564,Glycerophospholipid metabolism
A0A0G2K5C8_RAT	A0A0G2K5C8	Stim1	Stromal interaction molecule 1	401.6	371.1	343.6	333.2	360	350.1	372.1	347.767	372.1	347.767	1.06997	0.258468	0	GO:0032541,cortical endoplasmic reticulum;GO:0005783,endoplasmic reticulum;GO:0030426,growth cone;GO:0030176,integral component of endoplasmic reticulum membrane;GO:0005887,integral component of plasma membrane;GO:0005874,microtubule;GO:0005886,plasma membrane;GO:0044853,plasma membrane raft;GO:0032991,protein-containing complex;GO:0033017,sarcoplasmic reticulum membrane	GO:0005246,calcium channel regulator activity;GO:0005509,calcium ion binding;GO:0042802,identical protein binding;GO:0051010,microtubule plus-end binding;GO:0002020,protease binding;GO:0015279,store-operated calcium channel activity;GO:0046872,metal ion binding	GO:0032237,activation of store-operated calcium channel activity;GO:0006812,cation transport;GO:0006874,cellular calcium ion homeostasis;GO:0005513,detection of calcium ion;GO:0070166,enamel mineralization;GO:0014902,myotube differentiation;GO:0045762,positive regulation of adenylate cyclase activity;GO:0045766,positive regulation of angiogenesis;GO:0051924,regulation of calcium ion transport;GO:…	rno:361618,path:rno04020,Calcium signaling pathway;rno:361618,path:rno04611,Platelet activation
D3ZUV2_RAT	D3ZUV2	Mib1	RING-type E3 ubiquitin transferase	257.9	257.7	257.7	248	254	240.3	257.767	247.433	257.767	247.433	1.04176	0.059684	0	GO:0005813,centrosome;GO:0005737,cytoplasm;GO:0031410,cytoplasmic vesicle;GO:0014069,postsynaptic density	GO:0004842,ubiquitin-protein transferase activity;GO:0008270,zinc ion binding	GO:0001568,blood vessel development;GO:0006897,endocytosis;GO:0007507,heart development;GO:0001947,heart looping;GO:0001701,in utero embryonic development;GO:0045665,negative regulation of neuron differentiation;GO:0001841,neural tube formation;GO:0007219,Notch signaling pathway;GO:0045807,positive regulation of endocytosis;GO:0016567,protein ubiquitination;GO:0001756,somitogenesis;GO:0006511,ubi…
Q6AY21_RAT	Q6AY21	G3bp2	G3BP stress granule assembly factor 2	922.6	843.3	896.3	830	818.5	807.7	887.4	818.733	887.4	818.733	1.08387	0.046949	0	GO:0010494,cytoplasmic stress granule;GO:0005829,cytosol;GO:1990904,ribonucleoprotein complex	GO:0003729,mRNA binding	GO:0045087,innate immune response;GO:0062029,positive regulation of stress granule assembly;GO:0051260,protein homooligomerization;GO:0034063,stress granule assembly
PCYOX_RAT	Q99ML5	Pcyox1	Prenylcysteine oxidase	1276	1332.9	1326.6	1341.5	1372.2	1408.7	1311.83	1374.13	1311.83	1374.13	0.954662	0.078337	0	GO:0005764,lysosome;GO:0005886,plasma membrane;GO:0034361,very-low-density lipoprotein particle	GO:0008555,ATPase-coupled chloride transmembrane transporter activity;GO:0001735,prenylcysteine oxidase activity	GO:0006821,chloride transport;GO:0030327,prenylated protein catabolic process;GO:0030328,prenylcysteine catabolic process	rno:246302,path:rno00900,Terpenoid backbone biosynthesis
AR6P6_RAT	Q68FV2	Arl6ip6	ADP-ribosylation factor-like protein 6-interacting protein 6	149.2	138	134.8	141.3	145.6	127.6	140.667	138.167	140.667	138.167	1.01809	0.737789	0	GO:0016021,integral component of membrane;GO:0005637,nuclear inner membrane
Q9ET50_RAT	Q9ET50	Stau1	Staufen double-stranded RNA-binding protein 1	593.6	586.3	588.9	564.3	574.5	564.6	589.6	567.8	589.6	567.8	1.03839	0.005379	0	GO:0044297,cell body;GO:0005737,cytoplasm;GO:0036464,cytoplasmic ribonucleoprotein granule;GO:0010494,cytoplasmic stress granule;GO:0005829,cytosol;GO:0030425,dendrite;GO:0032839,dendrite cytoplasm;GO:0005783,endoplasmic reticulum;GO:0098978,glutamatergic synapse;GO:0043005,neuron projection;GO:0043025,neuronal cell body;GO:0005886,plasma membrane;GO:1990904,ribonucleoprotein complex	GO:0003725,double-stranded RNA binding;GO:0008157,protein phosphatase 1 binding;GO:0003723,RNA binding	GO:0034599,cellular response to oxidative stress;GO:0098963,dendritic transport of messenger ribonucleoprotein complex;GO:0008298,intracellular mRNA localization;GO:0099010,modification of postsynaptic structure;GO:0050804,modulation of chemical synaptic transmission;GO:0046726,positive regulation by virus of viral protein levels in host cell;GO:1900273,positive regulation of long-term synaptic p…
A0A0G2KAJ7_RAT	A0A0G2KAJ7	Col12a1	Collagen alpha-1(XII) chain	9101.9	8772.3	9031.8	8574.4	9305.6	9222.6	8968.67	9034.2	8968.67	9034.2	0.992746	0.807621	0	GO:0005595,collagen type XII trimer;GO:0062023,collagen-containing extracellular matrix;GO:0005615,extracellular space;GO:0005581,collagen trimer;GO:0005576,extracellular region	GO:0005201,extracellular matrix structural constituent	GO:0007155,cell adhesion;GO:0035987,endodermal cell differentiation
G3V762_RAT	G3V762	Tsta3	GDP-4-keto-6-deoxy-D-mannose-3,5-epimerase-4-reductase	1216.5	1210.5	1202.8	1180.9	1182.3	1233.2	1209.93	1198.8	1209.93	1198.8	1.00929	0.562548	0		GO:0050577,GDP-L-fucose synthase activity;GO:0047918,GDP-mannose 3,5-epimerase activity;GO:0042802,identical protein binding	GO:0042351,'de novo' GDP-L-fucose biosynthetic process;GO:0019673,GDP-mannose metabolic process;GO:0010595,positive regulation of endothelial cell migration;GO:1904906,positive regulation of endothelial cell-matrix adhesion via fibronectin;GO:0001913,T cell mediated cytotoxicity	rno:300036,path:rno00051,Fructose and mannose metabolism;rno:300036,path:rno00520,Amino sugar and nucleotide sugar metabolism
Q498R0_RAT	Q498R0	Taf6	TAF6 RNA polymerase II, TATA box binding protein (TBP)-associated factor	278.9	294.4	271.1	270.1	262.8	280.2	281.467	271.033	281.467	271.033	1.03849	0.287195	0	GO:0071339,MLL1 complex;GO:0005634,nucleus;GO:0032991,protein-containing complex;GO:0000124,SAGA complex;GO:0046695,SLIK (SAGA-like) complex;GO:0005669,transcription factor TFIID complex;GO:0033276,transcription factor TFTC complex;GO:0005829,cytosol	GO:0017162,aryl hydrocarbon receptor binding;GO:0003677,DNA binding;GO:0046982,protein heterodimerization activity;GO:0016251,RNA polymerase II general transcription initiation factor activity;GO:0003713,transcription coactivator activity	GO:0006352,DNA-templated transcription, initiation;GO:0016573,histone acetylation;GO:0045786,negative regulation of cell cycle;GO:0045944,positive regulation of transcription by RNA polymerase II;GO:0006367,transcription initiation from RNA polymerase II promoter	rno:288533,path:rno03022,Basal transcription factors
A0A0G2JWH3_RAT	A0A0G2JWH3	Ncapd2	Condensin complex subunit 1	551.4	538.4	541.3	598.8	557.8	642.4	543.7	599.667	543.7	599.667	0.90667	0.086483	0	GO:0000793,condensed chromosome;GO:0000779,condensed chromosome, centromeric region;GO:0000796,condensin complex;GO:0005829,cytosol;GO:0000228,nuclear chromosome;GO:0005654,nucleoplasm;GO:0045120,pronucleus	GO:0003682,chromatin binding;GO:0042393,histone binding	GO:0051301,cell division;GO:0010032,meiotic chromosome condensation;GO:0007076,mitotic chromosome condensation
A0A0G2JTS0_RAT	A0A0G2JTS0	Dab2ip	Disabled homolog 2-interacting protein	516.1	523.4	527.8	521.4	537.8	508.1	522.433	522.433	522.433	522.433	1	1	0	GO:1990597,AIP1-IRE1 complex;GO:0030424,axon;GO:0044300,cerebellar mossy fiber;GO:0044301,climbing fiber;GO:0005737,cytoplasm;GO:0030425,dendrite;GO:0030139,endocytic vesicle;GO:0043025,neuronal cell body;GO:0032809,neuronal cell body membrane;GO:1990032,parallel fiber;GO:0005886,plasma membrane	GO:0071889,14-3-3 protein binding;GO:0005123,death receptor binding;GO:0005096,GTPase activator activity;GO:0042802,identical protein binding;GO:0019900,kinase binding;GO:0031434,mitogen-activated protein kinase kinase binding;GO:0031435,mitogen-activated protein kinase kinase kinase binding;GO:0043548,phosphatidylinositol 3-kinase binding;GO:0036312,phosphatidylinositol 3-kinase regulatory subun…	GO:0007257,activation of JUN kinase activity;GO:0000185,activation of MAPKKK activity;GO:0001525,angiogenesis;GO:0007049,cell cycle;GO:0021814,cell motility involved in cerebral cortex radial glia guided migration;GO:0044257,cellular protein catabolic process;GO:0071364,cellular response to epidermal growth factor stimulus;GO:0071347,cellular response to interleukin-1;GO:0071222,cellular response…	rno:192126,path:rno04668,TNF signaling pathway;rno:192126,path:rno04210,Apoptosis
TGBR3_RAT	P26342	Tgfbr3	Transforming growth factor beta receptor type 3	287.6	251.8	248.6	274.3	242	280.7	262.667	265.667	262.667	265.667	0.988708	0.870841	0	GO:0009986,cell surface;GO:0062023,collagen-containing extracellular matrix;GO:0005737,cytoplasm;GO:0005783,endoplasmic reticulum;GO:0009897,external side of plasma membrane;GO:0031012,extracellular matrix;GO:0005615,extracellular space;GO:0034673,inhibin-betaglycan-ActRII complex;GO:0016021,integral component of membrane;GO:0005887,integral component of plasma membrane;GO:0043235,receptor complex	GO:0048185,activin binding;GO:0015026,coreceptor activity;GO:0017134,fibroblast growth factor binding;GO:0005539,glycosaminoglycan binding;GO:0008201,heparin binding;GO:0030165,PDZ domain binding;GO:0046332,SMAD binding;GO:0050431,transforming growth factor beta binding;GO:0070123,transforming growth factor beta receptor activity, type III;GO:0005160,transforming growth factor beta receptor bindi…	GO:0001525,angiogenesis;GO:0031100,animal organ regeneration;GO:0001824,blastocyst development;GO:0001568,blood vessel development;GO:0001974,blood vessel remodeling;GO:0030509,BMP signaling pathway;GO:0060317,cardiac epithelial to mesenchymal transition;GO:0060038,cardiac muscle cell proliferation;GO:0016477,cell migration;GO:0032963,collagen metabolic process;GO:0060318,definitive erythrocyte d…
D3ZK09_RAT	D3ZK09	Scyl3	SCY1-like pseudokinase 3	345.4	355.5	391.5	313.3	327	335.5	364.133	325.267	364.133	325.267	1.11949	0.065238	0	GO:0005737,cytoplasm;GO:0005794,Golgi apparatus;GO:0000139,Golgi membrane;GO:0030027,lamellipodium	GO:0005524,ATP binding;GO:0042802,identical protein binding	GO:0034613,cellular protein localization;GO:0006954,inflammatory response;GO:0048666,neuron development;GO:0006468,protein phosphorylation;GO:0021522,spinal cord motor neuron differentiation
D4AA77_RAT	D4AA77	Plxnd1	Plexin D1	491.3	472.7	453	467.2	491.5	508.3	472.333	489	472.333	489	0.965917	0.363473	0	GO:0005887,integral component of plasma membrane;GO:0030027,lamellipodium;GO:0002116,semaphorin receptor complex	GO:0019904,protein domain specific binding;GO:0017154,semaphorin receptor activity	GO:0001525,angiogenesis;GO:0035904,aorta development;GO:0001569,branching involved in blood vessel morphogenesis;GO:0003279,cardiac septum development;GO:0060976,coronary vasculature development;GO:0060666,dichotomous subdivision of terminal units involved in salivary gland branching;GO:0043542,endothelial cell migration;GO:0001822,kidney development;GO:0007162,negative regulation of cell adhesio…
P5CR3_RAT	Q5PQJ6	Pycr3	Pyrroline-5-carboxylate reductase 3	1585.7	1628.2	1606.9	1523.3	1594.3	1659.8	1606.93	1592.47	1606.93	1592.47	1.00908	0.743677	0	GO:0005829,cytosol;GO:0045171,intercellular bridge;GO:0072686,mitotic spindle	GO:0042802,identical protein binding;GO:0004735,pyrroline-5-carboxylate reductase activity	GO:0055129,L-proline biosynthetic process	rno:300035,path:rno00330,Arginine and proline metabolism
A0A0G2K601_RAT	A0A0G2K601	Col4a6	Collagen type IV alpha 6 chain	774.7	799.9	763.5	766.8	636.4	741.9	779.367	715.033	779.367	715.033	1.08997	0.195097	0	GO:0005604,basement membrane;GO:0005587,collagen type IV trimer;GO:0031012,extracellular matrix;GO:0005615,extracellular space;GO:0016020,membrane	GO:0005201,extracellular matrix structural constituent	GO:0071230,cellular response to amino acid stimulus;GO:0038063,collagen-activated tyrosine kinase receptor signaling pathway;GO:0030198,extracellular matrix organization
D4AEB4_RAT	D4AEB4	Nat10	RNA cytidine acetyltransferase	490.3	490.8	482	452.5	442.2	448	487.7	447.567	487.7	447.567	1.08967	0.000626	0	GO:0030496,midbody;GO:0005730,nucleolus;GO:0005697,telomerase holoenzyme complex	GO:0005524,ATP binding;GO:0070182,DNA polymerase binding;GO:0106162,mRNA N-acetyltransferase activity;GO:0008080,N-acetyltransferase activity;GO:1990883,rRNA cytidine N-acetyltransferase activity;GO:0000049,tRNA binding	GO:0032211,negative regulation of telomere maintenance via telomerase;GO:0045727,positive regulation of translation;GO:0006473,protein acetylation;GO:0010824,regulation of centrosome duplication;GO:1904812,rRNA acetylation involved in maturation of SSU-rRNA;GO:0051391,tRNA acetylation	rno:311257,path:rno03008,Ribosome biogenesis in eukaryotes
INT14_RAT	Q66H58	Ints14	Integrator complex subunit 14	397	408	386.4	427.6	408.2	446.1	397.133	427.3	397.133	427.3	0.929402	0.074734	0	GO:0005737,cytoplasm;GO:0032039,integrator complex		GO:0034472,snRNA 3'-end processing
A0A0A0MXW1_RAT	A0A0A0MXW1	Bckdhb	2-oxoisovalerate dehydrogenase subunit beta, mitochondrial	563.9	568.9	586.4	540.9	602.1	596.4	573.067	579.8	573.067	579.8	0.988387	0.761017	0	GO:0005947,mitochondrial alpha-ketoglutarate dehydrogenase complex;GO:0005739,mitochondrion;GO:0005730,nucleolus	GO:0003863,3-methyl-2-oxobutanoate dehydrogenase (2-methylpropanoyl-transferring) activity;GO:0003826,alpha-ketoacid dehydrogenase activity;GO:0044877,protein-containing complex binding	GO:0009083,branched-chain amino acid catabolic process;GO:0051591,response to cAMP;GO:0051384,response to glucocorticoid;GO:0007584,response to nutrient	rno:29711,path:rno00640,Propanoate metabolism;rno:29711,path:rno00280,Valine, leucine and isoleucine degradation
B0K008_RAT	B0K008	Eif1	Eukaryotic translation initiation factor 1	946	986.3	948.7	948.4	879.6	888.2	960.333	905.4	960.333	905.4	1.06067	0.095219	0	GO:0005737,cytoplasm;GO:0016282,eukaryotic 43S preinitiation complex;GO:0005634,nucleus	GO:0043024,ribosomal small subunit binding;GO:0003723,RNA binding;GO:0003743,translation initiation factor activity	GO:0009048,dosage compensation by inactivation of X chromosome;GO:0006446,regulation of translational initiation	rno:287703,path:rno03013,RNA transport
D3ZXP1_RAT	D3ZXP1	Ttc28	Tetratricopeptide repeat domain 28	916	935.1	917.7	888.7	903.7	882.5	922.933	891.633	922.933	891.633	1.0351	0.023368	0	GO:0030496,midbody	GO:0019900,kinase binding	GO:0007346,regulation of mitotic cell cycle
D3ZUQ2_RAT	D3ZUQ2	Naa10	N(alpha)-acetyltransferase 10, NatA catalytic subunit	1092.3	1094.8	1085.4	1084.4	1047.6	1169.7	1090.83	1100.57	1090.83	1100.57	0.991156	0.801702	0	GO:0005737,cytoplasm;GO:0005829,cytosol;GO:0031415,NatA complex;GO:0005730,nucleolus;GO:0005634,nucleus	GO:0008080,N-acetyltransferase activity;GO:0004596,peptide alpha-N-acetyltransferase activity;GO:1990190,peptide-glutamate-N-acetyltransferase activity;GO:1990189,peptide-serine-N-acetyltransferase activity;GO:0043022,ribosome binding	GO:0018002,N-terminal peptidyl-glutamic acid acetylation;GO:0017198,N-terminal peptidyl-serine acetylation;GO:0006474,N-terminal protein amino acid acetylation;GO:2000719,negative regulation of maintenance of mitotic sister chromatid cohesion, centromeric;GO:0006473,protein acetylation
GMFB_RAT	Q63228	Gmfb	Glia maturation factor beta	877.3	845.7	830.8	819.2	832.9	864.2	851.267	838.767	851.267	838.767	1.0149	0.548792	0		GO:0003779,actin binding;GO:0071933,Arp2/3 complex binding;GO:0008083,growth factor activity	GO:0071846,actin filament debranching;GO:0007612,learning;GO:0007626,locomotory behavior;GO:0034316,negative regulation of Arp2/3 complex-mediated actin nucleation
G3V9U0_RAT	G3V9U0	Acss2	Propionate--CoA ligase	447.5	477.6	438.4	457.5	433.7	406.2	454.5	432.467	454.5	432.467	1.05095	0.310107	0	GO:0005737,cytoplasm;GO:0005829,cytosol;GO:0016021,integral component of membrane;GO:0005654,nucleoplasm	GO:0003987,acetate-CoA ligase activity;GO:0050218,propionate-CoA ligase activity	GO:0019413,acetate biosynthetic process;GO:0006085,acetyl-CoA biosynthetic process;GO:0008610,lipid biosynthetic process;GO:0019542,propionate biosynthetic process	rno:311569,path:rno00010,Glycolysis / Gluconeogenesis;rno:311569,path:rno00620,Pyruvate metabolism;rno:311569,path:rno00630,Glyoxylate and dicarboxylate metabolism;rno:311569,path:rno00640,Propanoate metabolism
C4BPA_RAT	Q63514	C4bpa	C4b-binding protein alpha chain	387.7	384.3	382.4	376.1	381.2	406.6	384.8	387.967	384.8	387.967	0.991838	0.75706	0	GO:0043159,acrosomal matrix;GO:0001669,acrosomal vesicle;GO:0044297,cell body;GO:0005615,extracellular space;GO:0002081,outer acrosomal membrane;GO:0005886,plasma membrane;GO:0002199,zona pellucida receptor complex	GO:0001848,complement binding	GO:0007339,binding of sperm to zona pellucida;GO:0006958,complement activation, classical pathway;GO:0006955,immune response;GO:0045087,innate immune response;GO:0045959,negative regulation of complement activation, classical pathway;GO:0045732,positive regulation of protein catabolic process;GO:1903027,regulation of opsonization;GO:0009609,response to symbiotic bacterium;GO:0007338,single fertil…	rno:24235,path:rno04610,Complement and coagulation cascades;rno:24235,path:rno05133,Pertussis
D3ZQ57_RAT	D3ZQ57	Plxnb2	Plexin B2	2164	2223.5	2241.7	2197.7	2215.5	2302.8	2209.73	2238.67	2209.73	2238.67	0.987076	0.510153	0	GO:0005887,integral component of plasma membrane;GO:0002116,semaphorin receptor complex	GO:0017154,semaphorin receptor activity	GO:0007420,brain development;GO:1904861,excitatory synapse assembly;GO:0007156,homophilic cell adhesion via plasma membrane adhesion molecules;GO:0007162,negative regulation of cell adhesion;GO:0001843,neural tube closure;GO:0007405,neuroblast proliferation;GO:0050772,positive regulation of axonogenesis;GO:0010976,positive regulation of neuron projection development;GO:0045727,positive regulation…	rno:315217,path:rno04360,Axon guidance
LMOD1_RAT	A0A0G2K0D3	Lmod1	Leiomodin-1	1210.5	1154.2	1183	1112	1226.7	1214.2	1182.57	1184.3	1182.57	1184.3	0.998536	0.967349	0	GO:0005884,actin filament;GO:0005856,cytoskeleton;GO:0005829,cytosol;GO:0030016,myofibril;GO:0030017,sarcomere;GO:0005865,striated muscle thin filament	GO:0003779,actin binding;GO:0005523,tropomyosin binding	GO:0007015,actin filament organization;GO:0045010,actin nucleation;GO:0006936,muscle contraction;GO:0030239,myofibril assembly;GO:0051694,pointed-end actin filament capping;GO:0030838,positive regulation of actin filament polymerization
SLN13_RAT	Q5U311	Slfn13	Schlafen family member 13	531.7	518.4	478.7	467.3	459.3	527.2	509.6	484.6	509.6	484.6	1.05159	0.401986	0	GO:0005737,cytoplasm;GO:0005634,nucleus;GO:0090734,site of DNA damage	GO:0005524,ATP binding;GO:0016887,ATPase activity;GO:0004521,endoribonuclease activity;GO:0000049,tRNA binding;GO:0008270,zinc ion binding	GO:0006974,cellular response to DNA damage stimulus;GO:0051607,defense response to virus;GO:0008156,negative regulation of DNA replication;GO:2000134,negative regulation of G1/S transition of mitotic cell cycle;GO:0010942,positive regulation of cell death;GO:0043111,replication fork arrest;GO:0016075,rRNA catabolic process;GO:0016078,tRNA catabolic process
A0A0G2KAZ7_RAT	A0A0G2KAZ7	Hnrnpdl	Heterogeneous nuclear ribonucleoprotein D-like	2906.3	2655.9	2790.7	3000.6	3149.2	2938.7	2784.3	3029.5	2784.3	3029.5	0.919063	0.062291	0	GO:0005737,cytoplasm;GO:0005654,nucleoplasm;GO:0005634,nucleus	GO:0003677,DNA binding;GO:0008143,poly(A) binding;GO:0034046,poly(G) binding;GO:0003723,RNA binding	GO:0010468,regulation of gene expression
UBA3_RAT	Q99MI7	Uba3	NEDD8-activating enzyme E1 catalytic subunit	1340.3	1351	1324.7	1350.5	1357.7	1325.6	1338.67	1344.6	1338.67	1344.6	0.995587	0.656378	0	GO:0005737,cytoplasm;GO:0005634,nucleus;GO:0032991,protein-containing complex	GO:0005524,ATP binding;GO:0042802,identical protein binding;GO:0019781,NEDD8 activating enzyme activity;GO:0016922,nuclear receptor binding;GO:0046982,protein heterodimerization activity;GO:0044877,protein-containing complex binding	GO:0007113,endomitotic cell cycle;GO:0000278,mitotic cell cycle;GO:0045892,negative regulation of transcription, DNA-templated;GO:0032446,protein modification by small protein conjugation;GO:0045116,protein neddylation;GO:0051726,regulation of cell cycle	rno:117553,path:rno04120,Ubiquitin mediated proteolysis
A0A0G2JTD0_RAT	A0A0G2JTD0	Pla2g16	Phospholipase A and acyltransferase 3	168.4	168.1	160.8	178.6	175.6	177.8	165.767	177.333	165.767	177.333	0.934774	0.01189	0	GO:0016021,integral component of membrane
D3ZIV8_RAT	D3ZIV8	Ythdc2	RNA helicase	642.4	575.2	560.9	582.6	584.9	615.4	592.833	594.3	592.833	594.3	0.997532	0.959669	0	GO:0005737,cytoplasm;GO:0005783,endoplasmic reticulum;GO:0005634,nucleus;GO:0035770,ribonucleoprotein granule	GO:0034458,3'-5' RNA helicase activity;GO:0005524,ATP binding;GO:1990247,N6-methyladenosine-containing RNA binding;GO:0003723,RNA binding;GO:0070063,RNA polymerase binding;GO:0008186,RNA-dependent ATPase activity	GO:0051729,germline cell cycle switching, mitotic to meiotic cell cycle;GO:0048599,oocyte development;GO:0044829,positive regulation by host of viral genome replication;GO:0070555,response to interleukin-1;GO:0034612,response to tumor necrosis factor;GO:0007286,spermatid development
D3ZD71_RAT	D3ZD71	Efhc1	EF-hand domain-containing 1	203.6	191.7	196.5	221.6	199.8	219.8	197.267	213.733	197.267	213.733	0.922957	0.102186	0	GO:0005930,axoneme;GO:0005813,centrosome;GO:0005929,cilium;GO:0072686,mitotic spindle;GO:0043025,neuronal cell body;GO:0000922,spindle pole	GO:0043014,alpha-tubulin binding;GO:0005509,calcium ion binding;GO:0008022,protein C-terminus binding	GO:0021795,cerebral cortex cell migration;GO:0060285,cilium-dependent cell motility;GO:0000281,mitotic cytokinesis;GO:0007052,mitotic spindle organization;GO:0051302,regulation of cell division
F1MAC6_RAT	F1MAC6	Ston1	Stonin-1	493.5	477.7	454.5	448.4	476.5	479.2	475.233	468.033	475.233	468.033	1.01538	0.656466	0	GO:0031252,cell leading edge;GO:0042995,cell projection;GO:0005905,clathrin-coated pit;GO:0030136,clathrin-coated vesicle;GO:0031410,cytoplasmic vesicle;GO:0043231,intracellular membrane-bounded organelle;GO:0008021,synaptic vesicle	GO:0140312,cargo adaptor activity;GO:0035615,clathrin adaptor activity	GO:0006897,endocytosis;GO:0048041,focal adhesion assembly;GO:0120181,focal adhesion disassembly;GO:0048008,platelet-derived growth factor receptor signaling pathway;GO:0030100,regulation of endocytosis;GO:0097178,ruffle assembly;GO:0006929,substrate-dependent cell migration;GO:0048488,synaptic vesicle endocytosis;GO:0016192,vesicle-mediated transport
Q6GMM8_RAT	Q6GMM8	Slc27a1	Long-chain fatty acid transport protein 1	369.6	438.9	406.3	392	396.7	405.8	404.933	398.167	404.933	398.167	1.017	0.757025	0	GO:0009925,basal plasma membrane;GO:0005901,caveola;GO:0005783,endoplasmic reticulum;GO:0005887,integral component of plasma membrane;GO:0043231,intracellular membrane-bounded organelle;GO:0005739,mitochondrion;GO:0005886,plasma membrane	GO:0047676,arachidonate-CoA ligase activity;GO:0015225,biotin transmembrane transporter activity;GO:0015562,efflux transmembrane transporter activity;GO:0015245,fatty acid transmembrane transporter activity;GO:0042802,identical protein binding;GO:0005324,long-chain fatty acid transporter activity;GO:0004467,long-chain fatty acid-CoA ligase activity;GO:0000166,nucleotide binding;GO:1901480,oleate …	GO:0033211,adiponectin-activated signaling pathway;GO:1905135,biotin import across plasma membrane;GO:0015878,biotin transport;GO:0032049,cardiolipin biosynthetic process;GO:0140115,export across plasma membrane;GO:0015908,fatty acid transport;GO:0044381,glucose import in response to insulin stimulus;GO:1990379,lipid transport across blood-brain barrier;GO:0015911,long-chain fatty acid import acr…	rno:94172,path:rno03320,PPAR signaling pathway;rno:94172,path:rno04931,Insulin resistance
M0R7I0_RAT	M0R7I0	LOC100359600	Importin subunit alpha	1595.7	1641.6	1588.1	1448.5	1468.5	1510.5	1608.47	1475.83	1608.47	1475.83	1.08987	0.005859	0	GO:0005737,cytoplasm;GO:0005654,nucleoplasm;GO:0005634,nucleus	GO:0061608,nuclear import signal receptor activity;GO:0008139,nuclear localization sequence binding	GO:0006607,NLS-bearing protein import into nucleus
D3ZW15_RAT	D3ZW15	Sec24b	SEC24 homolog B, COPII coat complex component	981.3	961.3	925.6	922.1	962.5	963.7	956.067	949.433	956.067	949.433	1.00699	0.770693	0	GO:0030127,COPII vesicle coat;GO:0030134,COPII-coated ER to Golgi transport vesicle;GO:0005829,cytosol;GO:0070971,endoplasmic reticulum exit site;GO:0005789,endoplasmic reticulum membrane	GO:0000149,SNARE binding;GO:0008270,zinc ion binding	GO:0035909,aorta morphogenesis;GO:0002093,auditory receptor cell morphogenesis;GO:0060088,auditory receptor cell stereocilium organization;GO:0072359,circulatory system development;GO:0021747,cochlear nucleus development;GO:0090110,COPII-coated vesicle cargo loading;GO:0060982,coronary artery morphogenesis;GO:0006888,endoplasmic reticulum to Golgi vesicle-mediated transport;GO:0006886,intracellul…	rno:295461,path:rno04141,Protein processing in endoplasmic reticulum
FMR1_RAT	Q80WE1	Fmr1	Synaptic functional regulator FMR1	1878.4	1737.8	1797.2	1942.2	1998.8	1870	1804.47	1937	1804.47	1937	0.931578	0.074365	0	GO:0030424,axon;GO:1904115,axon cytoplasm;GO:0043679,axon terminus;GO:0044297,cell body;GO:0042995,cell projection;GO:0010369,chromocenter;GO:0005694,chromosome;GO:0000775,chromosome, centromeric region;GO:0005737,cytoplasm;GO:0036464,cytoplasmic ribonucleoprotein granule;GO:0010494,cytoplasmic stress granule;GO:0005829,cytosol;GO:0030425,dendrite;GO:1902737,dendritic filopodium;GO:0043197,dendri…	GO:0003682,chromatin binding;GO:0070840,dynein complex binding;GO:0002151,G-quadruplex RNA binding;GO:0042802,identical protein binding;GO:0044325,ion channel binding;GO:0035064,methylated histone binding;GO:0008017,microtubule binding;GO:0035198,miRNA binding;GO:0003730,mRNA 3'-UTR binding;GO:0048027,mRNA 5'-UTR binding;GO:0003729,mRNA binding;GO:0034046,poly(G) binding;GO:0008266,poly(U) RNA bi…	GO:0008089,anterograde axonal transport;GO:0006974,cellular response to DNA damage stimulus;GO:0072711,cellular response to hydroxyurea;GO:1904009,cellular response to monosodium glutamate;GO:0035865,cellular response to potassium ion;GO:0034644,cellular response to UV;GO:0098586,cellular response to virus;GO:0007417,central nervous system development;GO:0060996,dendritic spine development;GO:005…	rno:24948,path:rno03013,RNA transport
GOGA2_RAT	Q62839	Golga2	Golgin subfamily A member 2	331.8	288.3	303.6	295.3	383.6	325	307.9	334.633	307.9	334.633	0.920112	0.407316	0	GO:0005801,cis-Golgi network;GO:0030134,COPII-coated ER to Golgi transport vesicle;GO:0005737,cytoplasm;GO:0033116,endoplasmic reticulum-Golgi intermediate compartment membrane;GO:0005794,Golgi apparatus;GO:0000137,Golgi cis cisterna;GO:0032580,Golgi cisterna membrane;GO:0000139,Golgi membrane;GO:0005874,microtubule;GO:0072686,mitotic spindle;GO:0043025,neuronal cell body;GO:0048471,perinuclear r…	GO:0042802,identical protein binding;GO:0061676,importin-alpha family protein binding;GO:0008017,microtubule binding;GO:0019901,protein kinase binding;GO:0044877,protein-containing complex binding;GO:0019905,syntaxin binding	GO:0008356,asymmetric cell division;GO:0007098,centrosome cycle;GO:0006888,endoplasmic reticulum to Golgi vesicle-mediated transport;GO:0090166,Golgi disassembly;GO:0051645,Golgi localization;GO:0007030,Golgi organization;GO:0090161,Golgi ribbon formation;GO:0007020,microtubule nucleation;GO:0090307,mitotic spindle assembly;GO:0010507,negative regulation of autophagy;GO:0032091,negative regulatio…
A0A0G2JYN4_RAT	A0A0G2JYN4	Ergic2	ERGIC and golgi 2	234.7	236.7	235.6	216	197	208.7	235.667	207.233	235.667	207.233	1.1372	0.006932	0	GO:0030134,COPII-coated ER to Golgi transport vesicle;GO:0005737,cytoplasm;GO:0005783,endoplasmic reticulum;GO:0033116,endoplasmic reticulum-Golgi intermediate compartment membrane;GO:0005794,Golgi apparatus;GO:0016021,integral component of membrane;GO:0016020,membrane;GO:0005730,nucleolus;GO:0005634,nucleus		GO:0006888,endoplasmic reticulum to Golgi vesicle-mediated transport;GO:0006890,retrograde vesicle-mediated transport, Golgi to endoplasmic reticulum
B0BN98_RAT	B0BN98	Llph	Protein LLP homolog	121.8	126.1	118.6	144.9	135.6	119.7	122.167	133.4	122.167	133.4	0.915792	0.216963	0	GO:0005694,chromosome;GO:0005730,nucleolus	GO:0001099,basal RNA polymerase II transcription machinery binding	GO:0097484,dendrite extension;GO:0060999,positive regulation of dendritic spine development
A0A0G2JZF6_RAT	A0A0G2JZF6	Ndufaf2	NADH:ubiquinone oxidoreductase complex assembly factor 2	111.1	115.6	113.6	113.1	109.2	106.4	113.433	109.567	113.433	109.567	1.03529	0.173586	0	GO:0016020,membrane;GO:0005739,mitochondrion	GO:0044877,protein-containing complex binding	GO:0032981,mitochondrial respiratory chain complex I assembly;GO:0061179,negative regulation of insulin secretion involved in cellular response to glucose stimulus	rno:361894,path:rno04714,Thermogenesis
D4AEL2_RAT	D4AEL2	Golm1	Golgi membrane protein 1	166.1	164.3	141.5	150.3	163.9	162.5	157.3	158.9	157.3	158.9	0.989931	0.867806	0	GO:0005794,Golgi apparatus;GO:0016021,integral component of membrane		GO:0006997,nucleus organization;GO:0019216,regulation of lipid metabolic process
D3ZCV0_RAT	D3ZCV0	Actn2	Actinin alpha 2	304.6	307.4	403.8	415.3	392.8	310.8	338.6	372.967	338.6	372.967	0.907856	0.492248	0	GO:0005829,cytosol;GO:0030175,filopodium;GO:0005925,focal adhesion;GO:0098978,glutamatergic synapse;GO:0098839,postsynaptic density membrane;GO:0099092,postsynaptic density, intracellular component;GO:0030017,sarcomere;GO:0030018,Z disc	GO:0051015,actin filament binding;GO:0005509,calcium ion binding;GO:0008092,cytoskeletal protein binding;GO:0051373,FATZ binding;GO:0042802,identical protein binding;GO:0044325,ion channel binding;GO:0030274,LIM domain binding;GO:0030374,nuclear receptor coactivator activity;GO:0005546,phosphatidylinositol-4,5-bisphosphate binding;GO:0019904,protein domain specific binding;GO:0031432,titin bindin…	GO:0051695,actin filament uncapping;GO:0055013,cardiac muscle cell development;GO:0048041,focal adhesion assembly;GO:0030035,microspike assembly;GO:0006936,muscle contraction;GO:1901017,negative regulation of potassium ion transmembrane transporter activity;GO:0043267,negative regulation of potassium ion transport;GO:2000009,negative regulation of protein localization to cell surface;GO:0086097,p…	rno:291245,path:rno05412,Arrhythmogenic right ventricular cardiomyopathy (ARVC)
D3Z898_RAT	D3Z898	Samhd1	Deoxynucleoside triphosphate triphosphohydrolase SAMHD1	2312.4	2396.6	2325.2	2248.9	2278.9	2129.6	2344.73	2219.13	2344.73	2219.13	1.0566	0.075291	0	GO:0005654,nucleoplasm;GO:0005634,nucleus;GO:0035861,site of double-strand break;GO:0097197,tetraspanin-enriched microdomain	GO:0032567,dGTP binding;GO:0008832,dGTPase activity;GO:0005525,GTP binding;GO:0042802,identical protein binding;GO:0003676,nucleic acid binding;GO:0004540,ribonuclease activity;GO:0003723,RNA binding;GO:0003697,single-stranded DNA binding;GO:0016793,triphosphoric monoester hydrolase activity;GO:0008270,zinc ion binding	GO:0006974,cellular response to DNA damage stimulus;GO:0046061,dATP catabolic process;GO:0051607,defense response to virus;GO:0009264,deoxyribonucleotide catabolic process;GO:0006203,dGTP catabolic process;GO:0110025,DNA strand resection involved in replication fork processing;GO:0000724,double-strand break repair via homologous recombination;GO:0060339,negative regulation of type I interferon-me…	rno:311580,path:rno05170,Human immunodeficiency virus 1 infection
A0A0G2JVV1_RAT	A0A0G2JVV1	Clec2g	C-type lectin domain family 2, member G	776.7	751.3	728.6	771.6	746.7	768.2	752.2	762.167	752.2	762.167	0.986923	0.565472	0	GO:0016021,integral component of membrane
D3ZPN1_RAT	D3ZPN1	Nprl2	NPR2-like, GATOR1 complex subunit	141.5	171.7	152	133.5	137.1	146.2	155.067	138.933	155.067	138.933	1.11612	0.169	0	GO:1990130,GATOR1 complex;GO:0005765,lysosomal membrane	GO:0005096,GTPase activator activity;GO:0004672,protein kinase activity	GO:0034198,cellular response to amino acid starvation;GO:0006995,cellular response to nitrogen starvation;GO:0033673,negative regulation of kinase activity;GO:0032007,negative regulation of TOR signaling;GO:0010508,positive regulation of autophagy;GO:2000785,regulation of autophagosome assembly	rno:363138,path:rno04150,mTOR signaling pathway
IMA5_RAT	P83953	Kpna1	Importin subunit alpha-5	321.2	336	310.2	310.6	326.9	338.8	322.467	325.433	322.467	325.433	0.990884	0.802063	0	GO:0005737,cytoplasm;GO:0030425,dendrite;GO:0098978,glutamatergic synapse;GO:0005654,nucleoplasm;GO:0005634,nucleus;GO:0014069,postsynaptic density;GO:0005829,cytosol	GO:0061608,nuclear import signal receptor activity;GO:0008139,nuclear localization sequence binding	GO:0006607,NLS-bearing protein import into nucleus;GO:0099527,postsynapse to nucleus signaling pathway;GO:0042981,regulation of apoptotic process;GO:0060828,regulation of canonical Wnt signaling pathway;GO:0014901,satellite cell activation involved in skeletal muscle regeneration;GO:0014841,skeletal muscle satellite cell proliferation;GO:0043403,skeletal muscle tissue regeneration	rno:288064,path:rno05132,Salmonella infection;rno:288064,path:rno05164,Influenza A
PDC10_RAT	Q6NX65	Pdcd10	Programmed cell death protein 10	944.7	949.1	968.6	956.6	1015.4	959.1	954.133	977.033	954.133	977.033	0.976562	0.327642	0	GO:0005737,cytoplasm;GO:0005829,cytosol;GO:0090443,FAR/SIN/STRIPAK complex;GO:0005794,Golgi apparatus;GO:0000139,Golgi membrane;GO:0005886,plasma membrane	GO:0042803,protein homodimerization activity;GO:0019901,protein kinase binding;GO:0047485,protein N-terminus binding	GO:0001525,angiogenesis;GO:1990830,cellular response to leukemia inhibitory factor;GO:0051683,establishment of Golgi localization;GO:0090168,Golgi reassembly;GO:0036481,intrinsic apoptotic signaling pathway in response to hydrogen peroxide;GO:0043066,negative regulation of apoptotic process;GO:1903588,negative regulation of blood vessel endothelial cell proliferation involved in sprouting angioge…
HMGA1_RAT	Q8K585	Hmga1	High mobility group protein HMG-I/HMG-Y	517.5	495.4	500	544.4	530.2	490.2	504.3	521.6	504.3	521.6	0.966833	0.380488	0	GO:0005634,nucleus;GO:0090575,RNA polymerase II transcription regulator complex;GO:0035985,senescence-associated heterochromatin focus	GO:0003682,chromatin binding;GO:0000987,cis-regulatory region sequence-specific DNA binding;GO:0003677,DNA binding;GO:0001228,DNA-binding transcription activator activity, RNA polymerase II-specific;GO:0019899,enzyme binding;GO:0003680,minor groove of adenine-thymine-rich DNA binding;GO:0030374,nuclear receptor coactivator activity;GO:0042975,peroxisome proliferator activated receptor binding;GO:…	GO:0008285,negative regulation of cell population proliferation;GO:0045892,negative regulation of transcription, DNA-templated;GO:0090402,oncogene-induced cell senescence;GO:2000774,positive regulation of cellular senescence;GO:0045944,positive regulation of transcription by RNA polymerase II;GO:0045893,positive regulation of transcription, DNA-templated;GO:0006355,regulation of transcription, DN…
D3ZTL3_RAT	D3ZTL3	Phldb2	Pleckstrin homology-like domain, family B, member 2	770.2	786	786.3	799.4	819.7	799.9	780.833	806.333	780.833	806.333	0.968375	0.040525	0	GO:0045180,basal cortex;GO:0031252,cell leading edge;GO:0005829,cytosol;GO:0005925,focal adhesion;GO:0045111,intermediate filament cytoskeleton;GO:0005886,plasma membrane		GO:0045184,establishment of protein localization;GO:0000226,microtubule cytoskeleton organization;GO:0051895,negative regulation of focal adhesion assembly;GO:0051497,negative regulation of stress fiber assembly;GO:1903690,negative regulation of wound healing, spreading of epidermal cells;GO:1904261,positive regulation of basement membrane assembly involved in embryonic body morphogenesis;GO:0010…
A0A0G2JVD6_RAT	A0A0G2JVD6	Kmt2d	[Histone H3]-lysine(4) N-trimethyltransferase	803.2	847.6	816	794.6	832	826.9	822.267	817.833	822.267	817.833	1.00542	0.81396	0	GO:0035097,histone methyltransferase complex;GO:0044666,MLL3/4 complex	GO:0001228,DNA-binding transcription activator activity, RNA polymerase II-specific;GO:0042800,histone methyltransferase activity (H3-K4 specific);GO:0046872,metal ion binding;GO:0000976,transcription regulatory region sequence-specific DNA binding	GO:0006342,chromatin silencing;GO:0044648,histone H3-K4 dimethylation;GO:0051568,histone H3-K4 methylation;GO:0097692,histone H3-K4 monomethylation;GO:0080182,histone H3-K4 trimethylation;GO:0001701,in utero embryonic development;GO:0001555,oocyte growth;GO:0048477,oogenesis;GO:0008284,positive regulation of cell population proliferation;GO:0033148,positive regulation of intracellular estrogen re…
Q5U2U4_RAT	Q5U2U4	Scamp2	Secretory carrier-associated membrane protein	128	120.9	140.7	123.5	128.8	134.8	129.867	129.033	129.867	129.033	1.00646	0.906293	0	GO:0016021,integral component of membrane;GO:0055038,recycling endosome membrane;GO:0032588,trans-Golgi network membrane;GO:0030133,transport vesicle		GO:0006897,endocytosis;GO:0006886,intracellular protein transport;GO:0015031,protein transport
MCMBP_RAT	B1H268	Mcmbp	Mini-chromosome maintenance complex-binding protein	550	542.6	530.5	514.4	516.1	540.7	541.033	523.733	541.033	523.733	1.03303	0.165851	0	GO:0030054,cell junction;GO:0005829,cytosol;GO:0042555,MCM complex;GO:0005654,nucleoplasm;GO:0005634,nucleus	GO:0003682,chromatin binding	GO:0051301,cell division;GO:0006261,DNA-dependent DNA replication;GO:0007062,sister chromatid cohesion
K2C5_RAT	Q6P6Q2	Krt5	Keratin, type II cytoskeletal 5	1739.5	1140.9	959.8	1068	1075.1	1053.1	1280.07	1065.4	1280.07	1065.4	1.20149	0.413904	0	GO:0005737,cytoplasm;GO:0005882,intermediate filament;GO:0045095,keratin filament	GO:0097110,scaffold protein binding
G3V8U2_RAT	G3V8U2	Keap1	Kelch-like ECH-associated protein 1	353.7	359	385.1	370.1	357.5	363.3	365.933	363.633	365.933	363.633	1.00632	0.835264	0	GO:0005884,actin filament;GO:0005912,adherens junction;GO:0031463,Cul3-RING ubiquitin ligase complex;GO:0005737,cytoplasm;GO:0005783,endoplasmic reticulum;GO:0005925,focal adhesion;GO:0016234,inclusion body;GO:0030496,midbody;GO:0005634,nucleus;GO:0032991,protein-containing complex;GO:0034451,centriolar satellite;GO:0005829,cytosol;GO:0005654,nucleoplasm	GO:0097718,disordered domain specific binding;GO:0042802,identical protein binding;GO:0008134,transcription factor binding	GO:0071322,cellular response to carbohydrate stimulus;GO:0071353,cellular response to interleukin-4;GO:0071407,cellular response to organic cyclic compound;GO:0034599,cellular response to oxidative stress;GO:0042994,cytoplasmic sequestering of transcription factor;GO:0001701,in utero embryonic development;GO:0010629,negative regulation of gene expression;GO:0016567,protein ubiquitination;GO:00105…	rno:117519,path:rno04120,Ubiquitin mediated proteolysis;rno:117519,path:rno05200,Pathways in cancer;rno:117519,path:rno05225,Hepatocellular carcinoma;rno:117519,path:rno05418,Fluid shear stress and atherosclerosis
D4A589_RAT	D4A589	Smg6	SMG6 nonsense mediated mRNA decay factor	444.1	415.2	439.3	434	424.9	414.2	432.867	424.367	432.867	424.367	1.02003	0.468157	0	GO:0005737,cytoplasm;GO:0005829,cytosol;GO:0035145,exon-exon junction complex;GO:0005730,nucleolus;GO:0005634,nucleus;GO:0005697,telomerase holoenzyme complex	GO:0070182,DNA polymerase binding;GO:0004521,endoribonuclease activity;GO:0043021,ribonucleoprotein complex binding;GO:0003723,RNA binding;GO:0070034,telomerase RNA binding;GO:0042162,telomeric DNA binding	GO:1904354,negative regulation of telomere capping;GO:0000184,nuclear-transcribed mRNA catabolic process, nonsense-mediated decay;GO:0032204,regulation of telomere maintenance
RFC2_RAT	Q641W4	Rfc2	Replication factor C subunit 2	985.6	955.2	925.6	919.8	886.1	928.7	955.467	911.533	955.467	911.533	1.0482	0.1122	0	GO:0031390,Ctf18 RFC-like complex;GO:0005663,DNA replication factor C complex;GO:0005634,nucleus	GO:0005524,ATP binding;GO:0003689,DNA clamp loader activity;GO:0019899,enzyme binding;GO:0017116,single-stranded DNA helicase activity	GO:0006281,DNA repair;GO:0006261,DNA-dependent DNA replication;GO:1900264,positive regulation of DNA-directed DNA polymerase activity	rno:116468,path:rno03030,DNA replication;rno:116468,path:rno03420,Nucleotide excision repair;rno:116468,path:rno03430,Mismatch repair
ESTD_RAT	B0BNE5	Esd	S-formylglutathione hydrolase	1860.6	1844.1	1780.5	1740.7	1834.2	1822	1828.4	1798.97	1828.4	1798.97	1.01636	0.483733	0	GO:0031410,cytoplasmic vesicle;GO:0005829,cytosol	GO:0052689,carboxylic ester hydrolase activity;GO:0016788,hydrolase activity, acting on ester bonds;GO:0042802,identical protein binding;GO:0018738,S-formylglutathione hydrolase activity	GO:0046294,formaldehyde catabolic process
F1M9D6_RAT	F1M9D6	Stat1	Signal transducer and activator of transcription	3148.1	3083.2	3128.7	2871	2878.5	3077.7	3120	2942.4	3120	2942.4	1.06036	0.065078	0	GO:0030424,axon;GO:0000785,chromatin;GO:0005737,cytoplasm;GO:0030425,dendrite;GO:0005634,nucleus;GO:0048471,perinuclear region of cytoplasm;GO:0032991,protein-containing complex	GO:0031730,CCR5 chemokine receptor binding;GO:0003677,DNA binding;GO:0003700,DNA-binding transcription factor activity;GO:0000981,DNA-binding transcription factor activity, RNA polymerase II-specific;GO:0003690,double-stranded DNA binding;GO:0019899,enzyme binding;GO:0035035,histone acetyltransferase binding;GO:0042393,histone binding;GO:0035257,nuclear hormone receptor binding;GO:1990841,promote…	GO:0006919,activation of cysteine-type endopeptidase activity involved in apoptotic process;GO:0008015,blood circulation;GO:0032869,cellular response to insulin stimulus;GO:0035458,cellular response to interferon-beta;GO:0071346,cellular response to interferon-gamma;GO:0071222,cellular response to lipopolysaccharide;GO:0019221,cytokine-mediated signaling pathway;GO:0006952,defense response;GO:005…
CDK9_RAT	Q641Z4	Cdk9	Cyclin-dependent kinase 9	375.5	384.8	377.1	375.5	362.5	356.9	379.133	364.967	379.133	364.967	1.03882	0.084746	0	GO:0008024,cyclin/CDK positive transcription elongation factor complex;GO:0036464,cytoplasmic ribonucleoprotein granule;GO:0016592,mediator complex;GO:0005634,nucleus;GO:0070691,P-TEFb complex;GO:0016605,PML body;GO:0008023,transcription elongation factor complex	GO:0097322,7SK snRNA binding;GO:0005524,ATP binding;GO:0003682,chromatin binding;GO:0004693,cyclin-dependent protein serine/threonine kinase activity;GO:0003677,DNA binding;GO:0019901,protein kinase binding;GO:0106310,protein serine kinase activity;GO:0004674,protein serine/threonine kinase activity;GO:0106311,protein threonine kinase activity;GO:0000978,RNA polymerase II cis-regulatory region se…	GO:0071345,cellular response to cytokine stimulus;GO:0006281,DNA repair;GO:0071157,negative regulation of cell cycle arrest;GO:1900364,negative regulation of mRNA polyadenylation;GO:0070816,phosphorylation of RNA polymerase II C-terminal domain;GO:0010613,positive regulation of cardiac muscle hypertrophy;GO:2001168,positive regulation of histone H2B ubiquitination;GO:0033129,positive regulation o…	rno:362110,path:rno05202,Transcriptional misregulation in cancer
CP2B1_RAT	P00176	Cyp2b1	Cytochrome P450 2B1	784.9	616.2	620.9	566.2	572.1	567.8	674	568.7	674	568.7	1.18516	0.130618	0	GO:0005737,cytoplasm;GO:0005789,endoplasmic reticulum membrane;GO:0043231,intracellular membrane-bounded organelle;GO:0005743,mitochondrial inner membrane	GO:0008392,arachidonic acid epoxygenase activity;GO:0070330,aromatase activity;GO:0020037,heme binding;GO:0030544,Hsp70 protein binding;GO:0051879,Hsp90 protein binding;GO:0005506,iron ion binding;GO:0016712,oxidoreductase activity, acting on paired donors, with incorporation or reduction of molecular oxygen, reduced flavin or flavoprotein as one donor, and incorporation of one atom of oxygen;GO:…	GO:0017144,drug metabolic process;GO:0019373,epoxygenase P450 pathway;GO:0042738,exogenous drug catabolic process;GO:0006082,organic acid metabolic process;GO:0009617,response to bacterium;GO:0051592,response to calcium ion;GO:0042493,response to drug;GO:0032868,response to insulin;GO:0010038,response to metal ion;GO:0014070,response to organic cyclic compound;GO:0010477,response to sulfur dioxid…	rno:108348266,path:rno00140,Steroid hormone biosynthesis;rno:108348266,path:rno00590,Arachidonic acid metabolism;rno:108348266,path:rno00830,Retinol metabolism;rno:108348266,path:rno05204,Chemical carcinogenesis;rno:24300,path:rno00140,Steroid hormone biosynthesis;rno:24300,path:rno00590,Arachidonic acid metabolism;rno:24300,path:rno00830,Retinol metabolism;rno:24300,path:rno05204,Chemical carcin…
MK03_RAT	P21708	Mapk3	Mitogen-activated protein kinase 3	1879.4	1790.6	1821.7	1786.7	1899.7	1849.4	1830.57	1845.27	1830.57	1845.27	0.992034	0.742679	0	GO:0005901,caveola;GO:0005737,cytoplasm;GO:0005856,cytoskeleton;GO:0005829,cytosol;GO:0005769,early endosome;GO:0005925,focal adhesion;GO:0005794,Golgi apparatus;GO:0005770,late endosome;GO:0005739,mitochondrion;GO:0005635,nuclear envelope;GO:0005654,nucleoplasm;GO:0005634,nucleus;GO:0005886,plasma membrane;GO:0032991,protein-containing complex;GO:0031143,pseudopodium	GO:0005524,ATP binding;GO:0042802,identical protein binding;GO:0004707,MAP kinase activity;GO:0004708,MAP kinase kinase activity;GO:0019902,phosphatase binding;GO:0001784,phosphotyrosine residue binding;GO:0004672,protein kinase activity;GO:0106310,protein serine kinase activity;GO:0004674,protein serine/threonine kinase activity;GO:0106311,protein threonine kinase activity;GO:0097110,scaffold pr…	GO:0007568,aging;GO:0009887,animal organ morphogenesis;GO:0006915,apoptotic process;GO:0019369,arachidonic acid metabolic process;GO:0060020,Bergmann glial cell differentiation;GO:0030509,BMP signaling pathway;GO:0061308,cardiac neural crest cell development involved in heart development;GO:0051216,cartilage development;GO:0072584,caveolin-mediated endocytosis;GO:0007049,cell cycle;GO:0007166,cel…	rno:50689,path:rno04014,Ras signaling pathway;rno:50689,path:rno04015,Rap1 signaling pathway;rno:50689,path:rno04010,MAPK signaling pathway;rno:50689,path:rno04012,ErbB signaling pathway;rno:50689,path:rno04350,TGF-beta signaling pathway;rno:50689,path:rno04370,VEGF signaling pathway;rno:50689,path:rno04371,Apelin signaling pathway;rno:50689,path:rno04668,TNF signaling pathway;rno:50689,path:rno0…
A0A0G2JV16_RAT	A0A0G2JV16	Dock11	Dedicator of cytokinesis 11	452.3	463.8	468.2	422.2	425.6	423.7	461.433	423.833	461.433	423.833	1.08871	0.001481	0		GO:0005085,guanyl-nucleotide exchange factor activity;GO:0031267,small GTPase binding	GO:0001782,B cell homeostasis;GO:0002315,marginal zone B cell differentiation;GO:0051491,positive regulation of filopodium assembly;GO:0043547,positive regulation of GTPase activity;GO:0007264,small GTPase mediated signal transduction
B2RYW7_RAT	B2RYW7	Srp14	Signal recognition particle 14 kDa protein	542.2	545.2	502.3	516.1	526.2	649	529.9	563.767	529.9	563.767	0.939928	0.492645	0	GO:0005634,nucleus;GO:0005786,signal recognition particle, endoplasmic reticulum targeting	GO:0008312,7S RNA binding;GO:0030942,endoplasmic reticulum signal peptide binding	GO:0045047,protein targeting to ER;GO:0006614,SRP-dependent cotranslational protein targeting to membrane	rno:296076,path:rno03060,Protein export
ARK73_RAT	P38918	Akr7a3	Aflatoxin B1 aldehyde reductase member 3	301.9	268.4	309.6	335.6	350.3	334.9	293.3	340.267	293.3	340.267	0.861971	0.026015	0	GO:0005829,cytosol	GO:0004033,aldo-keto reductase (NADP) activity;GO:0047834,D-threo-aldose 1-dehydrogenase activity;GO:0042802,identical protein binding	GO:0046223,aflatoxin catabolic process;GO:0046222,aflatoxin metabolic process	rno:26760,path:rno00980,Metabolism of xenobiotics by cytochrome P450
IF5_RAT	Q07205	Eif5	Eukaryotic translation initiation factor 5	1982.2	1971.9	1954.7	1928.3	1955.1	1901.1	1969.6	1928.17	1969.6	1928.17	1.02149	0.077377	0	GO:0005737,cytoplasm;GO:0005829,cytosol;GO:0005886,plasma membrane	GO:0071074,eukaryotic initiation factor eIF2 binding;GO:0005092,GDP-dissociation inhibitor activity;GO:0005525,GTP binding;GO:0003743,translation initiation factor activity	GO:0090630,activation of GTPase activity;GO:0001732,formation of cytoplasmic translation initiation complex;GO:0001731,formation of translation preinitiation complex;GO:0006446,regulation of translational initiation	rno:108348073,path:rno03013,RNA transport;rno:56783,path:rno03013,RNA transport
ATIF1_RAT	Q03344	Atp5if1	ATPase inhibitor, mitochondrial	2571.2	2392.5	2435.5	2548.9	2398.9	2319.7	2466.4	2422.5	2466.4	2422.5	1.01812	0.637065	0	GO:0009986,cell surface;GO:0005739,mitochondrion;GO:0032991,protein-containing complex	GO:0043532,angiostatin binding;GO:0051117,ATPase binding;GO:0042030,ATPase inhibitor activity;GO:0005516,calmodulin binding;GO:0019899,enzyme binding;GO:0042802,identical protein binding;GO:0140260,mitochondrial proton-transporting ATP synthase complex binding	GO:0030218,erythrocyte differentiation;GO:0006783,heme biosynthetic process;GO:0051882,mitochondrial depolarization;GO:0032780,negative regulation of ATPase activity;GO:0001937,negative regulation of endothelial cell proliferation;GO:0051346,negative regulation of hydrolase activity;GO:1904925,positive regulation of autophagy of mitochondrion in response to mitochondrial depolarization;GO:1901030…
GTPB1_RAT	D2XV59	Gtpbp1	GTP-binding protein 1	403	378.8	409.4	399.9	407.3	411.1	397.067	406.1	397.067	406.1	0.977756	0.41235	0	GO:0000177,cytoplasmic exosome (RNase complex);GO:0005829,cytosol	GO:0005525,GTP binding;GO:0003924,GTPase activity;GO:0003746,translation elongation factor activity	GO:0046039,GTP metabolic process;GO:0061014,positive regulation of mRNA catabolic process;GO:0006414,translational elongation
F1LNK0_RAT	F1LNK0	Map2	Microtubule-associated protein	401.2	374.7	388.9	410.9	385.7	390.8	388.267	395.8	388.267	395.8	0.980967	0.525814	0	GO:0015629,actin cytoskeleton;GO:0097440,apical dendrite;GO:0150014,apical distal dendrite;GO:0030424,axon;GO:0043203,axon hillock;GO:0043194,axon initial segment;GO:0097441,basal dendrite;GO:0097442,CA3 pyramidal cell dendrite;GO:0044297,cell body;GO:0005737,cytoplasm;GO:0030425,dendrite;GO:0032839,dendrite cytoplasm;GO:0044307,dendritic branch;GO:1902737,dendritic filopodium;GO:0044294,dendriti…	GO:0003779,actin binding;GO:0005516,calmodulin binding;GO:0002162,dystroglycan binding;GO:0008017,microtubule binding;GO:0019901,protein kinase binding;GO:0015631,tubulin binding	GO:0007409,axonogenesis;GO:0071310,cellular response to organic substance;GO:0021954,central nervous system neuron development;GO:0016358,dendrite development;GO:0048813,dendrite morphogenesis;GO:0030010,establishment of cell polarity;GO:0001578,microtubule bundle formation;GO:0000226,microtubule cytoskeleton organization;GO:0030517,negative regulation of axon extension;GO:1904527,negative regula…
RFA2_RAT	Q63528	Rpa2	Replication protein A 32 kDa subunit	636.8	620.8	584.6	610.9	595.3	628.4	614.067	611.533	614.067	611.533	1.00414	0.8958	0	GO:0000785,chromatin;GO:0000781,chromosome, telomeric region;GO:0005662,DNA replication factor A complex;GO:0005634,nucleus;GO:0016605,PML body;GO:0035861,site of double-strand break	GO:0003684,damaged DNA binding;GO:0003677,DNA binding;GO:0019899,enzyme binding;GO:0098505,G-rich strand telomeric DNA binding;GO:0047485,protein N-terminus binding;GO:0019903,protein phosphatase binding;GO:0003697,single-stranded DNA binding;GO:0031625,ubiquitin protein ligase binding	GO:0006284,base-excision repair;GO:0006260,DNA replication;GO:0000724,double-strand break repair via homologous recombination;GO:0006298,mismatch repair;GO:0031571,mitotic G1 DNA damage checkpoint;GO:0006289,nucleotide-excision repair;GO:0034502,protein localization to chromosome;GO:2000001,regulation of DNA damage checkpoint;GO:0010569,regulation of double-strand break repair via homologous reco…	rno:59102,path:rno03030,DNA replication;rno:59102,path:rno03420,Nucleotide excision repair;rno:59102,path:rno03430,Mismatch repair;rno:59102,path:rno03440,Homologous recombination;rno:59102,path:rno03460,Fanconi anemia pathway
F1LMV9_RAT	F1LMV9	Coro2b	Coronin	1187.7	1142.4	1118.9	1221.2	1217	1205.9	1149.67	1214.7	1149.67	1214.7	0.946461	0.03479	0	GO:0005925,focal adhesion;GO:0016020,membrane	GO:0051015,actin filament binding;GO:1990147,talin binding;GO:0017166,vinculin binding	GO:0030036,actin cytoskeleton organization;GO:0048041,focal adhesion assembly;GO:0010812,negative regulation of cell-substrate adhesion;GO:1904950,negative regulation of establishment of protein localization;GO:0051497,negative regulation of stress fiber assembly;GO:1904951,positive regulation of establishment of protein localization;GO:0032956,regulation of actin cytoskeleton organization;GO:008…
DHSD_RAT	Q6PCT8	Sdhd	Succinate dehydrogenase [ubiquinone] cytochrome b small subunit, mitochondrial	277.2	242.2	272.3	265.4	236.2	244.1	263.9	248.567	263.9	248.567	1.06169	0.334677	0	GO:0016021,integral component of membrane;GO:0005743,mitochondrial inner membrane;GO:0005749,mitochondrial respiratory chain complex II, succinate dehydrogenase complex (ubiquinone);GO:0005739,mitochondrion	GO:0020037,heme binding;GO:0046872,metal ion binding;GO:0008177,succinate dehydrogenase (ubiquinone) activity;GO:0000104,succinate dehydrogenase activity;GO:0048039,ubiquinone binding	GO:0071456,cellular response to hypoxia;GO:0006121,mitochondrial electron transport, succinate to ubiquinone;GO:0050433,regulation of catecholamine secretion;GO:0006099,tricarboxylic acid cycle	rno:363061,path:rno00020,Citrate cycle (TCA cycle);rno:363061,path:rno00190,Oxidative phosphorylation;rno:363061,path:rno04714,Thermogenesis;rno:363061,path:rno05010,Alzheimer disease;rno:363061,path:rno05012,Parkinson disease;rno:363061,path:rno05016,Huntington disease;rno:363061,path:rno04932,Non-alcoholic fatty liver disease (NAFLD)
G3V8Y5_RAT	G3V8Y5	Polr2b	DNA-directed RNA polymerase subunit beta	1530.4	1570.1	1501.6	1593.8	1622	1644.2	1534.03	1620	1534.03	1620	0.946934	0.025139	0	GO:0000781,chromosome, telomeric region;GO:0005634,nucleus;GO:0005665,RNA polymerase II, core complex	GO:0003682,chromatin binding;GO:0003677,DNA binding;GO:0003899,DNA-directed 5'-3' RNA polymerase activity;GO:0046872,metal ion binding;GO:0032549,ribonucleoside binding	GO:0006366,transcription by RNA polymerase II	rno:289561,path:rno03020,RNA polymerase;rno:289561,path:rno05016,Huntington disease
TOM22_RAT	Q75Q41	Tomm22	Mitochondrial import receptor subunit TOM22 homolog	413.5	395.1	388.1	393	419.2	441.5	398.9	417.9	398.9	417.9	0.954535	0.298936	0	GO:0016021,integral component of membrane;GO:0005741,mitochondrial outer membrane;GO:0005742,mitochondrial outer membrane translocase complex;GO:0005739,mitochondrion	GO:0008320,protein transmembrane transporter activity	GO:0043065,positive regulation of apoptotic process;GO:0051204,protein insertion into mitochondrial membrane;GO:0045040,protein insertion into mitochondrial outer membrane;GO:0006626,protein targeting to mitochondrion
F1M1C9_RAT	F1M1C9		Phosphorylase b kinase regulatory subunit	526.5	476.5	478.5	529.9	531.3	553.9	493.833	538.367	493.833	538.367	0.917281	0.069657	0	GO:0005964,phosphorylase kinase complex;GO:0005886,plasma membrane	GO:0005516,calmodulin binding	GO:0005977,glycogen metabolic process
ACYP2_RAT	P35745	Acyp2	Acylphosphatase-2	524.3	515.3	489.7	569.1	586.3	552.9	509.767	569.433	509.767	569.433	0.895217	0.013534	0		GO:0003998,acylphosphatase activity;GO:0042802,identical protein binding		rno:364224,path:rno00620,Pyruvate metabolism
CBPB2_RAT	Q9EQV9	Cpb2	Carboxypeptidase B2	446.9	547.4	486.7	477.5	439.3	548.2	493.667	488.333	493.667	488.333	1.01092	0.907827	0	GO:0005615,extracellular space	GO:0004180,carboxypeptidase activity;GO:0004181,metallocarboxypeptidase activity;GO:0008270,zinc ion binding	GO:0007596,blood coagulation;GO:0071333,cellular response to glucose stimulus;GO:0042730,fibrinolysis;GO:0097421,liver regeneration;GO:0051918,negative regulation of fibrinolysis;GO:2000346,negative regulation of hepatocyte proliferation;GO:0010757,negative regulation of plasminogen activation;GO:0003331,positive regulation of extracellular matrix constituent secretion;GO:0006508,proteolysis;GO:0…	rno:113936,path:rno04610,Complement and coagulation cascades;rno:113936,path:rno04972,Pancreatic secretion;rno:113936,path:rno04974,Protein digestion and absorption
B2RYE9_RAT	B2RYE9	Yeats4	YEATS domain containing 4 (Predicted), isoform CRA_b	999.2	1043.1	974.1	989.3	939.8	981.1	1005.47	970.067	1005.47	970.067	1.03649	0.234652	0	GO:0035267,NuA4 histone acetyltransferase complex;GO:0031965,nuclear membrane;GO:0005654,nucleoplasm;GO:0005634,nucleus	GO:0070577,lysine-acetylated histone binding;GO:0140030,modification-dependent protein binding;GO:0008022,protein C-terminus binding	GO:0043968,histone H2A acetylation;GO:0043967,histone H4 acetylation;GO:0006355,regulation of transcription, DNA-templated
A0A0G2KAN7_RAT	A0A0G2KAN7	Gls	Glutaminase	1059.2	1052.8	1056.9	1109	1104.2	1103.2	1056.3	1105.47	1056.3	1105.47	0.955524	4.5e-05	0	GO:0005829,cytosol;GO:0005759,mitochondrial matrix;GO:0005739,mitochondrion;GO:0045202,synapse	GO:0004359,glutaminase activity;GO:0042802,identical protein binding	GO:0007268,chemical synaptic transmission;GO:0006537,glutamate biosynthetic process;GO:0090461,glutamate homeostasis;GO:0006543,glutamine catabolic process;GO:0051289,protein homotetramerization;GO:0002087,regulation of respiratory gaseous exchange by nervous system process;GO:0001967,suckling behavior;GO:0006541,glutamine metabolic process	rno:24398,path:rno00250,Alanine, aspartate and glutamate metabolism;rno:24398,path:rno00220,Arginine biosynthesis;rno:24398,path:rno00471,D-Glutamine and D-glutamate metabolism;rno:24398,path:rno04964,Proximal tubule bicarbonate reclamation;rno:24398,path:rno04724,Glutamatergic synapse;rno:24398,path:rno04727,GABAergic synapse;rno:24398,path:rno05206,MicroRNAs in cancer;rno:24398,path:rno05230,Ce…
MRCKB_RAT	Q7TT49	Cdc42bpb	Serine/threonine-protein kinase MRCK beta	6183.8	6147.4	6100.2	6345.6	6297	6317.1	6143.8	6319.9	6143.8	6319.9	0.972136	0.003268	0	GO:0042641,actomyosin;GO:0031252,cell leading edge;GO:0005911,cell-cell junction;GO:0005737,cytoplasm;GO:0005856,cytoskeleton;GO:0030027,lamellipodium;GO:0005886,plasma membrane;GO:0016020,membrane	GO:0005524,ATP binding;GO:0000287,magnesium ion binding;GO:0004672,protein kinase activity;GO:0106310,protein serine kinase activity;GO:0004674,protein serine/threonine kinase activity;GO:0106311,protein threonine kinase activity;GO:0044877,protein-containing complex binding;GO:0031267,small GTPase binding	GO:0030036,actin cytoskeleton organization;GO:0031532,actin cytoskeleton reorganization;GO:0031032,actomyosin structure organization;GO:0016477,cell migration;GO:0035556,intracellular signal transduction;GO:0018107,peptidyl-threonine phosphorylation;GO:0006468,protein phosphorylation
D4AA14_RAT	D4AA14	Aifm2	Apoptosis-inducing factor, mitochondria-associated 2	596.3	582.1	573.4	583.9	621.2	565.6	583.933	590.233	583.933	590.233	0.989326	0.739432	0	GO:0005737,cytoplasm;GO:0005829,cytosol;GO:0005811,lipid droplet;GO:0031966,mitochondrial membrane;GO:0005741,mitochondrial outer membrane;GO:0005739,mitochondrion;GO:0005634,nucleus;GO:0005886,plasma membrane	GO:0003677,DNA binding;GO:0004174,electron-transferring-flavoprotein dehydrogenase activity;GO:0050660,flavin adenine dinucleotide binding;GO:0016655,oxidoreductase activity, acting on NAD(P)H, quinone or similar compound as acceptor	GO:0008637,apoptotic mitochondrial changes;GO:0110076,negative regulation of ferroptosis;GO:0043065,positive regulation of apoptotic process;GO:1900407,regulation of cellular response to oxidative stress;GO:0006743,ubiquinone metabolic process	rno:361843,path:rno04115,p53 signaling pathway
OBSL1_RAT	D3ZZ80	Obsl1	Obscurin-like protein 1	1520	1567.1	1575.7	1572	1591.8	1667.2	1554.27	1610.33	1554.27	1610.33	0.965183	0.172264	0	GO:1990393,3M complex;GO:0005813,centrosome;GO:0005737,cytoplasm;GO:0005794,Golgi apparatus;GO:0048471,perinuclear region of cytoplasm;GO:0045202,synapse		GO:0007030,Golgi organization;GO:0007156,homophilic cell adhesion via plasma membrane adhesion molecules;GO:0000226,microtubule cytoskeleton organization;GO:0050775,positive regulation of dendrite morphogenesis;GO:0034067,protein localization to Golgi apparatus;GO:0007088,regulation of mitotic nuclear division;GO:0010842,retina layer formation;GO:0007416,synapse assembly
ACATN_RAT	Q6AYY8	Slc33a1	Acetyl-coenzyme A transporter 1	234.8	215.2	218.6	210.3	208.6	202.8	222.867	207.233	222.867	207.233	1.07544	0.072732	0	GO:0005789,endoplasmic reticulum membrane;GO:0016021,integral component of membrane	GO:0008521,acetyl-CoA transmembrane transporter activity;GO:0015295,solute	GO:0030509,BMP signaling pathway;GO:0007417,central nervous system development;GO:0060395,SMAD protein signal transduction	rno:64018,path:rno00604,Glycosphingolipid biosynthesis - ganglio series
F1M298_RAT	F1M298	Fbh1	DNA helicase	312.2	300.5	311.9	308.5	299.2	323.7	308.2	310.467	308.2	310.467	0.992699	0.793794	0	GO:0000785,chromatin;GO:0005634,nucleus;GO:0019005,SCF ubiquitin ligase complex	GO:0043138,3'-5' DNA helicase activity;GO:0005524,ATP binding;GO:0003678,DNA helicase activity;GO:0015616,DNA translocase activity;GO:0003690,double-stranded DNA binding;GO:0003697,single-stranded DNA binding	GO:0008219,cell death;GO:0006974,cellular response to DNA damage stimulus;GO:0000737,DNA catabolic process, endonucleolytic;GO:0000724,double-strand break repair via homologous recombination;GO:0035562,negative regulation of chromatin binding;GO:2000042,negative regulation of double-strand break repair via homologous recombination;GO:1902231,positive regulation of intrinsic apoptotic signaling pa…
D3ZJB8_RAT	D3ZJB8	Arih2	RBR-type E3 ubiquitin transferase	404.6	398.1	374.3	348.2	365.9	374.8	392.333	362.967	392.333	362.967	1.08091	0.071908	0	GO:0031466,Cul5-RING ubiquitin ligase complex;GO:0005737,cytoplasm;GO:0005654,nucleoplasm;GO:0005634,nucleus;GO:0000151,ubiquitin ligase complex	GO:0046872,metal ion binding;GO:0031624,ubiquitin conjugating enzyme binding;GO:0061630,ubiquitin protein ligase activity;GO:0004842,ubiquitin-protein transferase activity	GO:0048588,developmental cell growth;GO:0071425,hematopoietic stem cell proliferation;GO:0032436,positive regulation of proteasomal ubiquitin-dependent protein catabolic process;GO:0070936,protein K48-linked ubiquitination;GO:0070534,protein K63-linked ubiquitination;GO:0000209,protein polyubiquitination;GO:0016567,protein ubiquitination;GO:0006511,ubiquitin-dependent protein catabolic process
D3ZZB0_RAT	D3ZZB0	Dip2c	Disco-interacting protein 2 homolog C	610.4	620.4	612.7	622.6	637.3	647	614.5	635.633	614.5	635.633	0.966752	0.051859	0
GNA12_RAT	Q63210	Gna12	Guanine nucleotide-binding protein subunit alpha-12	318.7	303.5	297.1	309.3	323.4	320.9	306.433	317.867	306.433	317.867	0.964031	0.21366	0	GO:0031526,brush border membrane;GO:0005737,cytoplasm;GO:0005834,heterotrimeric G-protein complex;GO:0016328,lateral plasma membrane	GO:0031752,D5 dopamine receptor binding;GO:0001664,G protein-coupled receptor binding;GO:0031683,G-protein beta/gamma-subunit complex binding;GO:0005525,GTP binding;GO:0003924,GTPase activity;GO:0046872,metal ion binding	GO:0007188,adenylate cyclase-modulating G protein-coupled receptor signaling pathway;GO:0030154,cell differentiation;GO:0007212,dopamine receptor signaling pathway;GO:0042733,embryonic digit morphogenesis;GO:0007186,G protein-coupled receptor signaling pathway;GO:0001701,in utero embryonic development;GO:0035556,intracellular signal transduction;GO:1904753,negative regulation of vascular associat…	rno:81663,path:rno04010,MAPK signaling pathway;rno:81663,path:rno04072,Phospholipase D signaling pathway;rno:81663,path:rno04071,Sphingolipid signaling pathway;rno:81663,path:rno04022,cGMP-PKG signaling pathway;rno:81663,path:rno04810,Regulation of actin cytoskeleton;rno:81663,path:rno04928,Parathyroid hormone synthesis, secretion and action;rno:81663,path:rno04270,Vascular smooth muscle contract…
PDCL3_RAT	Q4KLJ8	Pdcl3	Phosducin-like protein 3	526.9	491.4	508.3	486.8	471.1	522.6	508.867	493.5	508.867	493.5	1.03114	0.449861	0	GO:0005737,cytoplasm;GO:0005829,cytosol;GO:0005783,endoplasmic reticulum;GO:0005654,nucleoplasm;GO:0048471,perinuclear region of cytoplasm;GO:0097356,perinucleolar compartment;GO:0032991,protein-containing complex	GO:0044183,protein folding chaperone;GO:0043184,vascular endothelial growth factor receptor 2 binding	GO:0030036,actin cytoskeleton organization;GO:0001525,angiogenesis;GO:0006915,apoptotic process;GO:0034605,cellular response to heat;GO:0061077,chaperone-mediated protein folding;GO:1903645,negative regulation of chaperone-mediated protein folding;GO:2000059,negative regulation of ubiquitin-dependent protein catabolic process;GO:0045766,positive regulation of angiogenesis;GO:0001938,positive regu…
D3ZUK4_RAT	D3ZUK4	Trim33	Tripartite motif-containing 33	930.4	880.3	882.3	940.3	934.6	907.1	897.667	927.333	897.667	927.333	0.968009	0.199446	0	GO:0005634,nucleus	GO:0070410,co-SMAD binding;GO:0003677,DNA binding;GO:0070412,R-SMAD binding;GO:0008270,zinc ion binding	GO:0030514,negative regulation of BMP signaling pathway;GO:0016567,protein ubiquitination;GO:0017015,regulation of transforming growth factor beta receptor signaling pathway
A0A0G2K9N3_RAT	A0A0G2K9N3	Ddx3	RNA helicase	626.4	654.8	605.6	629.8	622.8	622.3	628.933	624.967	628.933	624.967	1.00635	0.797467	0	GO:0005634,nucleus;GO:0043186,P granule	GO:0005524,ATP binding;GO:0003723,RNA binding;GO:0003724,RNA helicase activity	GO:0030154,cell differentiation;GO:0007276,gamete generation
MT1_RAT	P02803	Mt1	Metallothionein-1	475.1	602.4	499.7	378.5	331	368.4	525.733	359.3	525.733	359.3	1.46322	0.016089	1	GO:0005737,cytoplasm;GO:0005829,cytosol;GO:0005764,lysosome;GO:0005634,nucleus	GO:0005507,copper ion binding;GO:0046872,metal ion binding;GO:0008270,zinc ion binding	GO:0006875,cellular metal ion homeostasis;GO:0071276,cellular response to cadmium ion;GO:0071247,cellular response to chromate;GO:0071280,cellular response to copper ion;GO:0071294,cellular response to zinc ion;GO:0006882,cellular zinc ion homeostasis;GO:0010273,detoxification of copper ion;GO:0045926,negative regulation of growth;GO:0043524,negative regulation of neuron apoptotic process;GO:0007…	rno:24567,path:rno04978,Mineral absorption
PI4KB_RAT	O08561	Pi4kb	Phosphatidylinositol 4-kinase beta	333.7	313.3	313.2	304.7	303.4	306.2	320.067	304.767	320.067	304.767	1.0502	0.089727	0	GO:0005737,cytoplasm;GO:0005829,cytosol;GO:0000139,Golgi membrane;GO:0016020,membrane;GO:0005741,mitochondrial outer membrane;GO:0005886,plasma membrane;GO:0030867,rough endoplasmic reticulum membrane	GO:0004430,1-phosphatidylinositol 4-kinase activity;GO:0071889,14-3-3 protein binding;GO:0005524,ATP binding;GO:0052742,phosphatidylinositol kinase activity;GO:0016301,kinase activity	GO:0046854,phosphatidylinositol phosphorylation;GO:0048015,phosphatidylinositol-mediated signaling;GO:0007165,signal transduction	rno:81747,path:rno00562,Inositol phosphate metabolism;rno:81747,path:rno04070,Phosphatidylinositol signaling system
PAFA2_RAT	P83006	Pafah2	Platelet-activating factor acetylhydrolase 2, cytoplasmic	549.9	559.7	534.7	604	590.8	654.5	548.1	616.433	548.1	616.433	0.889147	0.03003	0	GO:0005737,cytoplasm;GO:0005789,endoplasmic reticulum membrane;GO:0031966,mitochondrial membrane	GO:0003847,1-alkyl-2-acetylglycerophosphocholine esterase activity;GO:0047179,platelet-activating factor acetyltransferase activity	GO:0016042,lipid catabolic process;GO:0043066,negative regulation of apoptotic process	rno:313611,path:rno00565,Ether lipid metabolism
P5I11_RAT	B3DMA0	Tp53i11	Tumor protein p53-inducible protein 11	484.1	478.7	463.1	476.8	507.7	491.6	475.3	492.033	475.3	492.033	0.965991	0.200213	0	GO:0016021,integral component of membrane
NAGK_RAT	P81799	Nagk	N-acetyl-D-glucosamine kinase	441.4	442.8	459.8	429	448.4	466.7	448	448.033	448	448.033	0.999926	0.997982	0		GO:0005524,ATP binding;GO:0045127,N-acetylglucosamine kinase activity;GO:0009384,N-acylmannosamine kinase activity	GO:0006044,N-acetylglucosamine metabolic process;GO:0019262,N-acetylneuraminate catabolic process	rno:297393,path:rno00520,Amino sugar and nucleotide sugar metabolism
CZIB_RAT	Q498R7	Czib	CXXC motif containing zinc binding protein	1096.5	1059.9	1070.4	1168	1189.6	1151	1075.6	1169.53	1075.6	1169.53	0.919683	0.003826	0		GO:0008270,zinc ion binding
LEG5_RAT	P47967	Lgals5	Galectin-5	506	529.2	538.4	495.8	478.2	576.7	524.533	516.9	524.533	516.9	1.01477	0.822227	0	GO:0005829,cytosol;GO:0005634,nucleus	GO:0030246,carbohydrate binding;GO:0016936,galactoside binding;GO:0030395,lactose binding	GO:2000562,negative regulation of CD4-positive, alpha-beta T cell proliferation;GO:0032689,negative regulation of interferon-gamma production;GO:0010628,positive regulation of gene expression;GO:0070234,positive regulation of T cell apoptotic process
A0A0G2K8C7_RAT	A0A0G2K8C7	Mtmr3	Phosphatidylinositol-3-phosphate phosphatase	229	233	229.9	249.9	230.4	215.5	230.633	231.933	230.633	231.933	0.994395	0.903163	0	GO:0005737,cytoplasm;GO:0019898,extrinsic component of membrane;GO:0016020,membrane	GO:0046872,metal ion binding;GO:0052629,phosphatidylinositol-3,5-bisphosphate 3-phosphatase activity;GO:0004438,phosphatidylinositol-3-phosphatase activity;GO:0019903,protein phosphatase binding;GO:0004722,protein serine/threonine phosphatase activity;GO:0004725,protein tyrosine phosphatase activity	GO:0042149,cellular response to glucose starvation;GO:1904562,phosphatidylinositol 5-phosphate metabolic process;GO:0046856,phosphatidylinositol dephosphorylation;GO:0006470,protein dephosphorylation;GO:2000785,regulation of autophagosome assembly;GO:0010506,regulation of autophagy;GO:0060304,regulation of phosphatidylinositol dephosphorylation	rno:305482,path:rno00562,Inositol phosphate metabolism;rno:305482,path:rno04070,Phosphatidylinositol signaling system;rno:305482,path:rno04140,Autophagy - animal
G3V786_RAT	G3V786	Akr1b8	Aldo-keto reductase family 1, member B8	984	956.1	984.4	1880.6	1895.2	1416.4	974.833	1730.73	974.833	1730.73	0.563249	0.008653	-1	GO:0005829,cytosol;GO:0005739,mitochondrion	GO:0008106,alcohol dehydrogenase (NADP+) activity;GO:0004032,alditol;GO:0047834,D-threo-aldose 1-dehydrogenase activity;GO:0045550,geranylgeranyl reductase activity;GO:0047718,indanol dehydrogenase activity;GO:0070401,NADP+ binding;GO:0052650,NADP-retinol dehydrogenase activity;GO:0070402,NADPH binding;GO:0016918,retinal binding;GO:0001758,retinal dehydrogenase activity	GO:0110095,cellular detoxification of aldehyde;GO:0044597,daunorubicin metabolic process;GO:0044598,doxorubicin metabolic process;GO:0016488,farnesol catabolic process;GO:0019751,polyol metabolic process;GO:0042574,retinal metabolic process;GO:0001523,retinoid metabolic process;GO:0042572,retinol metabolic process
M0RCL5_RAT	M0RCL5	LOC100910554	Histone H2A	954.4	1066.7	1063.7	1150.8	1148.9	1045.1	1028.27	1114.93	1028.27	1114.93	0.922267	0.163427	0	GO:0000786,nucleosome;GO:0005634,nucleus	GO:0003677,DNA binding;GO:0046982,protein heterodimerization activity	GO:0006342,chromatin silencing	rno:100910554,path:rno04217,Necroptosis;rno:100910554,path:rno05322,Systemic lupus erythematosus;rno:100910554,path:rno05034,Alcoholism
VPS45_RAT	O08700	Vps45	Vacuolar protein sorting-associated protein 45	1082.4	1033.2	1026.5	1027.8	1052.9	995.6	1047.37	1025.43	1047.37	1025.43	1.02139	0.415996	0	GO:0010008,endosome membrane;GO:0005794,Golgi apparatus;GO:0000139,Golgi membrane;GO:0016021,integral component of membrane;GO:0008021,synaptic vesicle		GO:0006886,intracellular protein transport;GO:0016192,vesicle-mediated transport	rno:64516,path:rno04144,Endocytosis
A0A0G2JX16_RAT	A0A0G2JX16	Qrich1	Glutamine-rich 1	831	877.4	854.7	865.6	848.5	875.6	854.367	863.233	854.367	863.233	0.989729	0.599215	0	GO:0005654,nucleoplasm		GO:0001822,kidney development
A0A0G2JSP8_RAT	A0A0G2JSP8	Ckm	Creatine kinase	1583.1	1322.7	1542.7	2332.8	1693.3	1301.1	1482.83	1775.73	1482.83	1775.73	0.835054	0.400117	0	GO:0005737,cytoplasm;GO:0005615,extracellular space	GO:0005524,ATP binding;GO:0004111,creatine kinase activity;GO:0016301,kinase activity	GO:0046314,phosphocreatine biosynthetic process;GO:0009408,response to heat	rno:24265,path:rno00330,Arginine and proline metabolism
CBPQ_RAT	Q6IRK9	Cpq	Carboxypeptidase Q	711.1	673.4	700.7	691.6	700.2	732.2	695.067	708	695.067	708	0.981733	0.481937	0	GO:0005737,cytoplasm;GO:0005783,endoplasmic reticulum;GO:0005615,extracellular space;GO:0005794,Golgi apparatus;GO:0005764,lysosome	GO:0004180,carboxypeptidase activity;GO:0046872,metal ion binding;GO:0070573,metallodipeptidase activity;GO:0042803,protein homodimerization activity	GO:0043171,peptide catabolic process;GO:0006508,proteolysis;GO:0006590,thyroid hormone generation;GO:0042246,tissue regeneration
PBIP1_RAT	A2VD12	Pbxip1	Pre-B-cell leukemia transcription factor-interacting protein 1	492.6	474.4	492.8	510.4	541.2	545.9	486.6	532.5	486.6	532.5	0.913803	0.022443	0	GO:0005737,cytoplasm;GO:0016020,membrane;GO:0005874,microtubule;GO:0005634,nucleus	GO:0003714,transcription corepressor activity	GO:0030154,cell differentiation;GO:2001106,regulation of Rho guanyl-nucleotide exchange factor activity
5NT3B_RAT	Q6AYP7	Nt5c3b	7-methylguanosine phosphate-specific 5'-nucleotidase	226.3	233.2	216.2	229.5	225.7	256.8	225.233	237.333	225.233	237.333	0.949017	0.331864	0	GO:0005737,cytoplasm	GO:0016787,hydrolase activity;GO:0000287,magnesium ion binding;GO:0000166,nucleotide binding;GO:0008253,5'-nucleotidase activity	GO:0016311,dephosphorylation;GO:0009117,nucleotide metabolic process	rno:360629,path:rno00230,Purine metabolism;rno:360629,path:rno00240,Pyrimidine metabolism;rno:360629,path:rno00760,Nicotinate and nicotinamide metabolism
F1LQZ3_RAT	F1LQZ3	Kif3a	Kinesin-like protein	599.2	552.5	582.3	573.9	592.7	576.7	578	581.1	578	581.1	0.994665	0.844886	0	GO:1904115,axon cytoplasm;GO:0005930,axoneme;GO:0005814,centriole;GO:0005813,centrosome;GO:0005929,cilium;GO:0005871,kinesin complex;GO:0016939,kinesin II complex;GO:0005874,microtubule;GO:0015630,microtubule cytoskeleton;GO:0031514,motile cilium;GO:0043005,neuron projection;GO:0043025,neuronal cell body;GO:0032391,photoreceptor connecting cilium	GO:0005524,ATP binding;GO:1990939,ATP-dependent microtubule motor activity;GO:0016887,ATPase activity;GO:0120170,intraciliary transport particle B binding;GO:0019894,kinesin binding;GO:0008017,microtubule binding;GO:0003777,microtubule motor activity;GO:0019903,protein phosphatase binding;GO:0044877,protein-containing complex binding;GO:0031267,small GTPase binding;GO:0030507,spectrin binding	GO:0009952,anterior/posterior pattern specification;GO:0008089,anterograde axonal transport;GO:0010457,centriole-centriole cohesion;GO:0060271,cilium assembly;GO:0003341,cilium movement;GO:0021542,dentate gyrus development;GO:0007368,determination of left/right symmetry;GO:0021904,dorsal/ventral neural tube patterning;GO:0009953,dorsal/ventral pattern formation;GO:0036334,epidermal stem cell home…	rno:84392,path:rno04340,Hedgehog signaling pathway
A0A0G2K2I6_RAT	A0A0G2K2I6	Dock9	Dedicator of cytokinesis protein 9	1504	1475.1	1347.7	1381.4	1366.9	1388.1	1442.27	1378.8	1442.27	1378.8	1.04603	0.260127	0	GO:0012505,endomembrane system;GO:0016020,membrane	GO:0005085,guanyl-nucleotide exchange factor activity;GO:0031267,small GTPase binding	GO:0043547,positive regulation of GTPase activity;GO:0007264,small GTPase mediated signal transduction
B1WC34_RAT	B1WC34	Prkcsh	Glucosidase 2 subunit beta	1908.9	1923.7	1967	1918.9	2023.6	2243.7	1933.2	2062.07	1933.2	2062.07	0.937506	0.255918	0	GO:0017177,glucosidase II complex;GO:0043231,intracellular membrane-bounded organelle;GO:0005886,plasma membrane	GO:0005509,calcium ion binding;GO:0044325,ion channel binding;GO:0016301,kinase activity;GO:0051219,phosphoprotein binding;GO:0005080,protein kinase C binding;GO:0044877,protein-containing complex binding;GO:0003723,RNA binding	GO:0001701,in utero embryonic development;GO:0001889,liver development;GO:0006491,N-glycan processing;GO:0010977,negative regulation of neuron projection development;GO:0006807,nitrogen compound metabolic process	rno:300445,path:rno04141,Protein processing in endoplasmic reticulum
A0A0H2UHL9_RAT	A0A0H2UHL9	Dbn1	Drebrin	623.1	652	639.4	630.9	682.1	633.3	638.167	648.767	638.167	648.767	0.983661	0.600386	0	GO:0015629,actin cytoskeleton;GO:0032279,asymmetric synapse;GO:0044295,axonal growth cone;GO:0044308,axonal spine;GO:0005911,cell-cell junction;GO:0030864,cortical actin cytoskeleton;GO:0005737,cytoplasm;GO:0005856,cytoskeleton;GO:0030425,dendrite;GO:1902737,dendritic filopodium;GO:0043198,dendritic shaft;GO:0043197,dendritic spine;GO:0060076,excitatory synapse;GO:0030175,filopodium;GO:0005921,ga…	GO:0051015,actin filament binding;GO:0008092,cytoskeletal protein binding;GO:0005522,profilin binding;GO:0003779,actin binding	GO:0007015,actin filament organization;GO:0007568,aging;GO:0007420,brain development;GO:0010643,cell communication by chemical coupling;GO:0010644,cell communication by electrical coupling;GO:0071560,cellular response to transforming growth factor beta stimulus;GO:0071356,cellular response to tumor necrosis factor;GO:0071481,cellular response to X-ray;GO:0051220,cytoplasmic sequestering of protei…
B0BN46_RAT	B0BN46	Grhpr	Glyoxylate and hydroxypyruvate reductase	542.9	570.2	544.9	543.4	523.4	522.6	552.667	529.8	552.667	529.8	1.04316	0.108724	0	GO:1902494,catalytic complex;GO:0005829,cytosol	GO:0031406,carboxylic acid binding;GO:0008465,glycerate dehydrogenase activity;GO:0030267,glyoxylate reductase (NADP+) activity;GO:0016618,hydroxypyruvate reductase activity;GO:0051287,NAD binding;GO:0050661,NADP binding;GO:0070402,NADPH binding;GO:0042803,protein homodimerization activity	GO:0043648,dicarboxylic acid metabolic process;GO:0007588,excretion;GO:0046487,glyoxylate metabolic process	rno:680021,path:rno00620,Pyruvate metabolism;rno:680021,path:rno00630,Glyoxylate and dicarboxylate metabolism;rno:680021,path:rno00260,Glycine, serine and threonine metabolism
D4A533_RAT	D4A533	Tapt1	Transmembrane anterior posterior transformation 1	311.5	304.7	314.5	290.9	299.5	289.6	310.233	293.333	310.233	293.333	1.05761	0.016434	0	GO:0005813,centrosome;GO:0036064,ciliary basal body;GO:0030176,integral component of endoplasmic reticulum membrane		GO:0048856,anatomical structure development;GO:0051216,cartilage development;GO:0048706,embryonic skeletal system development;GO:0035437,maintenance of protein localization in endoplasmic reticulum;GO:0001503,ossification;GO:0045724,positive regulation of cilium assembly
G3V631_RAT	G3V631	Rabgef1	RAB guanine nucleotide exchange factor (GEF) 1 (Predicted), isoform CRA_a	1004.6	942.5	974.5	964.9	967.7	964.8	973.867	965.8	973.867	965.8	1.00835	0.676498	0	GO:0005769,early endosome;GO:0031982,vesicle	GO:0003677,DNA binding;GO:0005085,guanyl-nucleotide exchange factor activity;GO:0031267,small GTPase binding;GO:0061630,ubiquitin protein ligase activity;GO:0008270,zinc ion binding	GO:0050728,negative regulation of inflammatory response;GO:0032715,negative regulation of interleukin-6 production;GO:1900235,negative regulation of Kit signaling pathway;GO:0002686,negative regulation of leukocyte migration;GO:0033004,negative regulation of mast cell activation;GO:0043305,negative regulation of mast cell degranulation;GO:0001933,negative regulation of protein phosphorylation;GO:…
M0R8E8_RAT	M0R8E8	Ipo11	Importin 11	291.3	302.6	317	320	317.2	303.5	303.633	313.567	303.633	313.567	0.968321	0.332427	0	GO:0005829,cytosol;GO:0005635,nuclear envelope;GO:0005654,nucleoplasm	GO:0061608,nuclear import signal receptor activity;GO:0031267,small GTPase binding	GO:0006606,protein import into nucleus;GO:0006610,ribosomal protein import into nucleus
M0RC77_RAT	M0RC77	Afmid	Kynurenine formamidase	264.9	252.8	250.1	256.6	251.7	269.5	255.933	259.267	255.933	259.267	0.987143	0.658429	0	GO:0005737,cytoplasm;GO:0005829,cytosol;GO:0005634,nucleus	GO:0004061,arylformamidase activity;GO:0016787,hydrolase activity	GO:0034354,'de novo' NAD biosynthetic process from tryptophan;GO:0019441,tryptophan catabolic process to kynurenine	rno:688283,path:rno00630,Glyoxylate and dicarboxylate metabolism;rno:688283,path:rno00380,Tryptophan metabolism
D4A6K4_RAT	D4A6K4	Golga1	Golgi autoantigen, golgin subfamily a, 1 (Predicted)	276.1	267.9	271.6	288.3	280.2	286	271.867	284.833	271.867	284.833	0.954476	0.01853	0	GO:0005794,Golgi apparatus;GO:0016020,membrane;GO:0048471,perinuclear region of cytoplasm;GO:0005802,trans-Golgi network
CLIP1_RAT	Q9JK25	Clip1	CAP-Gly domain-containing linker protein 1	2428.5	2438.3	2421	2314.5	2269.5	2272.9	2429.27	2285.63	2429.27	2285.63	1.06284	0.000719	0	GO:0005813,centrosome;GO:0005737,cytoplasm;GO:0005881,cytoplasmic microtubule;GO:0030659,cytoplasmic vesicle membrane;GO:0005874,microtubule;GO:0015630,microtubule cytoskeleton;GO:0035371,microtubule plus-end;GO:0005635,nuclear envelope;GO:0005634,nucleus;GO:0001726,ruffle;GO:0044354,macropinosome	GO:0008017,microtubule binding;GO:0051010,microtubule plus-end binding;GO:0015631,tubulin binding;GO:0008270,zinc ion binding	GO:0031122,cytoplasmic microtubule organization;GO:0001578,microtubule bundle formation;GO:1900006,positive regulation of dendrite development;GO:0031116,positive regulation of microtubule polymerization;GO:0044861,protein transport into plasma membrane raft	rno:65201,path:rno04150,mTOR signaling pathway
CAV2_RAT	Q2IBC5	Cav2	Caveolin-2	702.8	701.7	722.3	688.9	695.7	728.9	708.933	704.5	708.933	704.5	1.00629	0.768162	0	GO:0002080,acrosomal membrane;GO:0005901,caveola;GO:0002095,caveolar macromolecular signaling complex;GO:0009986,cell surface;GO:0005737,cytoplasm;GO:0031410,cytoplasmic vesicle;GO:0005829,cytosol;GO:0005783,endoplasmic reticulum;GO:0031234,extrinsic component of cytoplasmic side of plasma membrane;GO:0005794,Golgi apparatus;GO:0000139,Golgi membrane;GO:0005887,integral component of plasma membra…	GO:0031748,D1 dopamine receptor binding;GO:0031435,mitogen-activated protein kinase kinase kinase binding;GO:0060090,molecular adaptor activity;GO:0051219,phosphoprotein binding;GO:0046982,protein heterodimerization activity;GO:0042803,protein homodimerization activity;GO:0019901,protein kinase binding;GO:0030674,protein-macromolecule adaptor activity;GO:0097110,scaffold protein binding;GO:000014…	GO:0071711,basement membrane organization;GO:0070836,caveola assembly;GO:0030154,cell differentiation;GO:0007268,chemical synaptic transmission;GO:0007029,endoplasmic reticulum organization;GO:0008286,insulin receptor signaling pathway;GO:0007005,mitochondrion organization;GO:0008285,negative regulation of cell population proliferation;GO:0001937,negative regulation of endothelial cell proliferat…	rno:363425,path:rno04144,Endocytosis;rno:363425,path:rno04510,Focal adhesion;rno:363425,path:rno05205,Proteoglycans in cancer;rno:363425,path:rno05418,Fluid shear stress and atherosclerosis;rno:363425,path:rno05100,Bacterial invasion of epithelial cells
D4A2Y7_RAT	D4A2Y7	Naalad2	N-acetylated alpha-linked acidic dipeptidase 2	489.3	499.6	466.1	403.2	474.1	460.7	485	446	485	446	1.08744	0.178015	0	GO:0016021,integral component of membrane;GO:0005886,plasma membrane	GO:0004180,carboxypeptidase activity;GO:0050129,N-formylglutamate deformylase activity;GO:0008233,peptidase activity	GO:0042135,neurotransmitter catabolic process;GO:0006508,proteolysis
BACD3_RAT	Q7TPL3	Kctd10	BTB/POZ domain-containing adapter for CUL3-mediated RhoA degradation protein 3	549.1	531	542.2	559.7	539.6	531.7	540.767	543.667	540.767	543.667	0.994666	0.783366	0	GO:0031463,Cul3-RING ubiquitin ligase complex;GO:0005829,cytosol;GO:0036038,MKS complex;GO:0005654,nucleoplasm	GO:0042802,identical protein binding;GO:0005112,Notch binding	GO:0001525,angiogenesis;GO:0007507,heart development;GO:0045746,negative regulation of Notch signaling pathway;GO:0035024,negative regulation of Rho protein signal transduction;GO:0043161,proteasome-mediated ubiquitin-dependent protein catabolic process;GO:0051260,protein homooligomerization;GO:0016567,protein ubiquitination;GO:0006511,ubiquitin-dependent protein catabolic process
D3ZNF4_RAT	D3ZNF4	Tbl1xr1	TBL1X receptor 1	437.5	517.4	506.7	422.9	421.6	443.7	487.2	429.4	487.2	429.4	1.13461	0.090687	0	GO:0000118,histone deacetylase complex;GO:0072686,mitotic spindle;GO:0005634,nucleus;GO:0017053,transcription repressor complex	GO:0008013,beta-catenin binding;GO:0003677,DNA binding;GO:0042393,histone binding;GO:0047485,protein N-terminus binding;GO:0003714,transcription corepressor activity;GO:0000976,transcription regulatory region sequence-specific DNA binding	GO:0060612,adipose tissue development;GO:0001835,blastocyst hatching;GO:0060613,fat pad development;GO:0016575,histone deacetylation;GO:0016042,lipid catabolic process;GO:0035264,multicellular organism growth;GO:0000122,negative regulation of transcription by RNA polymerase II;GO:0045892,negative regulation of transcription, DNA-templated;GO:0090263,positive regulation of canonical Wnt signaling …	rno:365755,path:rno04310,Wnt signaling pathway
A0A1W2Q5Z6_RAT	A0A1W2Q5Z6	Tax1bp3	Tax1-binding protein 3	809	770	710.4	830.1	788.9	826.5	763.133	815.167	763.133	815.167	0.936168	0.174464	0	GO:0015629,actin cytoskeleton;GO:0005737,cytoplasm;GO:0001650,fibrillar center;GO:0005634,nucleus;GO:0005886,plasma membrane	GO:0008013,beta-catenin binding;GO:0008022,protein C-terminus binding	GO:0090630,activation of GTPase activity;GO:0008285,negative regulation of cell population proliferation;GO:2000009,negative regulation of protein localization to cell surface;GO:0030178,negative regulation of Wnt signaling pathway;GO:0007266,Rho protein signal transduction;GO:0016055,Wnt signaling pathway
B4F7A3_RAT	B4F7A3	Lgalsl	Galectin	446.1	442.3	431	472.9	460.3	420.4	439.8	451.2	439.8	451.2	0.974734	0.526692	0		GO:0030246,carbohydrate binding
AL1A7_RAT	P13601	Aldh1a7	Aldehyde dehydrogenase, cytosolic 1	884.5	1446.9	1426.3	1360.7	1347	1774.2	1252.57	1493.97	1252.57	1493.97	0.838417	0.35577	0	GO:0005829,cytosol	GO:0004028,3-chloroallyl aldehyde dehydrogenase activity;GO:0004029,aldehyde dehydrogenase (NAD+) activity;GO:0018479,benzaldehyde dehydrogenase (NAD+) activity;GO:0043878,glyceraldehyde-3-phosphate dehydrogenase (NAD+) (non-phosphorylating) activity;GO:0042802,identical protein binding;GO:0051287,NAD binding	GO:0006068,ethanol catabolic process;GO:0035106,operant conditioning	rno:29651,path:rno00830,Retinol metabolism
F1M5R1_RAT	F1M5R1	Rel	REL proto-oncogene, NF-kB subunit	281.2	312.4	288.4	279	269.2	290.3	294	279.5	294	279.5	1.05188	0.266222	0	GO:0005737,cytoplasm;GO:0005634,nucleus;GO:0005667,transcription regulator complex	GO:0001228,DNA-binding transcription activator activity, RNA polymerase II-specific;GO:0003700,DNA-binding transcription factor activity;GO:0000981,DNA-binding transcription factor activity, RNA polymerase II-specific;GO:0000978,RNA polymerase II cis-regulatory region sequence-specific DNA binding;GO:0043565,sequence-specific DNA binding	GO:0007249,I-kappaB kinase/NF-kappaB signaling;GO:0006954,inflammatory response;GO:0045087,innate immune response;GO:0010629,negative regulation of gene expression;GO:0032688,negative regulation of interferon-beta production;GO:1901215,negative regulation of neuron death;GO:0038061,NIK/NF-kappaB signaling;GO:0043123,positive regulation of I-kappaB kinase/NF-kappaB signaling;GO:0032735,positive re…
BUD31_RAT	O70454	Bud31	Protein BUD31 homolog	664.1	603.2	663.7	616.1	676.6	647.1	643.667	646.6	643.667	646.6	0.995463	0.917901	0	GO:0000785,chromatin;GO:0005634,nucleus;GO:0005681,spliceosomal complex;GO:0071007,U2-type catalytic step 2 spliceosome	GO:0035257,nuclear hormone receptor binding;GO:0030374,nuclear receptor coactivator activity	GO:0000398,mRNA splicing, via spliceosome;GO:2000825,positive regulation of androgen receptor activity;GO:0008380,RNA splicing	rno:89819,path:rno03040,Spliceosome
D4A1D2_RAT	D4A1D2	Arhgef26	Rho guanine nucleotide exchange factor 26	898.2	851.5	897.8	859.8	945.7	871.5	882.5	892.333	882.5	892.333	0.98898	0.767266	0		GO:0005085,guanyl-nucleotide exchange factor activity	GO:0090630,activation of GTPase activity;GO:0001886,endothelial cell morphogenesis;GO:0097178,ruffle assembly	rno:310460,path:rno05132,Salmonella infection;rno:310460,path:rno05100,Bacterial invasion of epithelial cells
D4A0C3_RAT	D4A0C3	Hid1	HID1 domain-containing	317.6	334	311.2	328.2	328.5	330.4	320.933	329.033	320.933	329.033	0.975382	0.300932	0	GO:0005737,cytoplasm;GO:0005881,cytoplasmic microtubule;GO:0005829,cytosol;GO:0090498,extrinsic component of Golgi membrane;GO:0005797,Golgi medial cisterna;GO:0000138,Golgi trans cisterna;GO:0016020,membrane
O70188_RAT	O70188	Nfic	Nuclear factor 1	434.3	407.1	401.7	347.6	387.1	357.4	414.367	364.033	414.367	364.033	1.13827	0.031966	0	GO:0001650,fibrillar center;GO:0005654,nucleoplasm;GO:0005634,nucleus	GO:0000987,cis-regulatory region sequence-specific DNA binding;GO:0003677,DNA binding;GO:0001228,DNA-binding transcription activator activity, RNA polymerase II-specific;GO:0003700,DNA-binding transcription factor activity;GO:0000981,DNA-binding transcription factor activity, RNA polymerase II-specific;GO:0003690,double-stranded DNA binding;GO:0000978,RNA polymerase II cis-regulatory region seque…	GO:0006260,DNA replication;GO:0000122,negative regulation of transcription by RNA polymerase II;GO:0045892,negative regulation of transcription, DNA-templated;GO:0042475,odontogenesis of dentin-containing tooth;GO:0045944,positive regulation of transcription by RNA polymerase II;GO:0006357,regulation of transcription by RNA polymerase II;GO:0007608,sensory perception of smell
ACDSB_RAT	P70584	Acadsb	Short/branched chain specific acyl-CoA dehydrogenase, mitochondrial	1200.3	1104.1	1169.9	1418.5	1430.7	1390	1158.1	1413.07	1158.1	1413.07	0.819565	0.001169	-1	GO:0005759,mitochondrial matrix;GO:0005739,mitochondrion	GO:0003853,2-methylacyl-CoA dehydrogenase activity;GO:0003995,acyl-CoA dehydrogenase activity;GO:0009055,electron transfer activity;GO:0050660,flavin adenine dinucleotide binding;GO:0042802,identical protein binding;GO:0102035,isobutyryl-CoA;GO:0016937,short-branched-chain-acyl-CoA dehydrogenase activity	GO:0006637,acyl-CoA metabolic process;GO:0006635,fatty acid beta-oxidation;GO:0006631,fatty acid metabolic process;GO:0006550,isoleucine catabolic process	rno:25618,path:rno00071,Fatty acid degradation;rno:25618,path:rno00280,Valine, leucine and isoleucine degradation
D3ZN05_RAT	D3ZN05	Lama3	Uncharacterized protein	2047.2	2005.6	1996	1908.3	2126.6	1986.2	2016.27	2007.03	2016.27	2007.03	1.0046	0.89515	0	GO:0005604,basement membrane;GO:0016020,membrane	GO:0005201,extracellular matrix structural constituent;GO:0005102,signaling receptor binding	GO:0009887,animal organ morphogenesis;GO:0007411,axon guidance;GO:0007155,cell adhesion;GO:0030155,regulation of cell adhesion;GO:0030334,regulation of cell migration;GO:0045995,regulation of embryonic development;GO:0009888,tissue development
A0A0G2K132_RAT	A0A0G2K132	Fmnl2	Formin-like 2	498.5	495.6	483.3	479	506	505.7	492.467	496.9	492.467	496.9	0.991078	0.683095	0	GO:0005829,cytosol	GO:0051015,actin filament binding;GO:0031267,small GTPase binding	GO:0016477,cell migration;GO:0030866,cortical actin cytoskeleton organization;GO:0007010,cytoskeleton organization;GO:0022604,regulation of cell morphogenesis;GO:0008360,regulation of cell shape
D3ZTW7_RAT	D3ZTW7	Atpaf2	ATP synthase mitochondrial F1 complex assembly factor 2	581.8	584.7	551.8	558	586.9	560.8	572.767	568.567	572.767	568.567	1.00739	0.778731	0	GO:0005829,cytosol;GO:0005739,mitochondrion;GO:0016607,nuclear speck		GO:0043461,proton-transporting ATP synthase complex assembly
A1L1M0_RAT	A1L1M0	Prkaca	cAMP-dependent protein kinase	1703.7	1583.5	1627.7	1530.9	1709.8	1738.8	1638.3	1659.83	1638.3	1659.83	0.987027	0.785184	0	GO:0001669,acrosomal vesicle;GO:0005952,cAMP-dependent protein kinase complex;GO:0005813,centrosome;GO:0097546,ciliary base;GO:0005737,cytoplasm;GO:0005829,cytosol;GO:0043197,dendritic spine;GO:0005794,Golgi apparatus;GO:0016020,membrane;GO:0005739,mitochondrion;GO:0031594,neuromuscular junction;GO:0043005,neuron projection;GO:0016607,nuclear speck;GO:0005654,nucleoplasm;GO:0005634,nucleus;GO:004…	GO:0004679,AMP-activated protein kinase activity;GO:0005524,ATP binding;GO:0004691,cAMP-dependent protein kinase activity;GO:0000287,magnesium ion binding;GO:0030145,manganese ion binding;GO:0019904,protein domain specific binding;GO:0034237,protein kinase A regulatory subunit binding;GO:0004672,protein kinase activity;GO:0019901,protein kinase binding;GO:0106310,protein serine kinase activity;GO…	GO:0071333,cellular response to glucose stimulus;GO:0034605,cellular response to heat;GO:0071374,cellular response to parathyroid hormone stimulus;GO:0042747,circadian sleep/wake cycle, REM sleep;GO:0001707,mesoderm formation;GO:0050804,modulation of chemical synaptic transmission;GO:0006397,mRNA processing;GO:0051447,negative regulation of meiotic cell cycle;GO:1901621,negative regulation of smo…	rno:25636,path:rno04014,Ras signaling pathway;rno:25636,path:rno04010,MAPK signaling pathway;rno:25636,path:rno04310,Wnt signaling pathway;rno:25636,path:rno04340,Hedgehog signaling pathway;rno:25636,path:rno04371,Apelin signaling pathway;rno:25636,path:rno04020,Calcium signaling pathway;rno:25636,path:rno04024,cAMP signaling pathway;rno:25636,path:rno04140,Autophagy - animal;rno:25636,path:rno04…
D3ZQP6_RAT	D3ZQP6	Sema7a	Sema domain, immunoglobulin domain (Ig), and GPI membrane anchor, (Semaphorin) 7A (Predicted)	393.7	471.7	412.4	365.6	370.7	318.6	425.933	351.633	425.933	351.633	1.2113	0.061167	0	GO:0009897,external side of plasma membrane;GO:0005615,extracellular space;GO:0005887,integral component of plasma membrane	GO:0045499,chemorepellent activity;GO:0005178,integrin binding;GO:0030215,semaphorin receptor binding	GO:0048675,axon extension;GO:0007411,axon guidance;GO:0007229,integrin-mediated signaling pathway;GO:0050919,negative chemotaxis;GO:0048843,negative regulation of axon extension involved in axon guidance;GO:0001755,neural crest cell migration;GO:0031175,neuron projection development;GO:0021988,olfactory lobe development;GO:0045773,positive regulation of axon extension;GO:0030335,positive regulati…	rno:315711,path:rno04360,Axon guidance
A0A0G2JYR1_RAT	A0A0G2JYR1	Exoc6b	Exocyst complex component	534.1	532.1	503.6	500	508.8	503.6	523.267	504.133	523.267	504.133	1.03795	0.133246	0	GO:0000145,exocyst;GO:0016020,membrane		GO:0006904,vesicle docking involved in exocytosis;GO:0006887,exocytosis;GO:0006893,Golgi to plasma membrane transport
VP33B_RAT	Q63616	Vps33b	Vacuolar protein sorting-associated protein 33B	468.9	455.3	473.2	442.1	454	451.7	465.8	449.267	465.8	449.267	1.0368	0.064011	0	GO:0030136,clathrin-coated vesicle;GO:0033263,CORVET complex;GO:0005737,cytoplasm;GO:0031901,early endosome membrane;GO:0005794,Golgi apparatus;GO:0030897,HOPS complex;GO:0005770,late endosome;GO:0031902,late endosome membrane;GO:0005765,lysosomal membrane;GO:0005764,lysosome;GO:0048471,perinuclear region of cytoplasm;GO:0031091,platelet alpha granule;GO:0055037,recycling endosome;GO:0008021,syna…	GO:0044877,protein-containing complex binding	GO:0030199,collagen fibril organization;GO:0032963,collagen metabolic process;GO:0007032,endosome organization;GO:0006886,intracellular protein transport;GO:0032418,lysosome localization;GO:0035855,megakaryocyte development;GO:0032400,melanosome localization;GO:0061025,membrane fusion;GO:0017185,peptidyl-lysine hydroxylation;GO:0070889,platelet alpha granule organization;GO:0015031,protein transp…
ARM10_RAT	B1WBW4	Armc10	Armadillo repeat-containing protein 10	481	454.1	463.9	447.3	467.3	469.7	466.333	461.433	466.333	461.433	1.01062	0.667699	0	GO:0005783,endoplasmic reticulum;GO:0005789,endoplasmic reticulum membrane;GO:0016021,integral component of membrane;GO:0005739,mitochondrion		GO:1902254,negative regulation of intrinsic apoptotic signaling pathway by p53 class mediator;GO:0040008,regulation of growth
Q5M920_RAT	Q5M920	Ebna1bp2	EBNA1 binding protein 2	935.6	937.3	875.1	994.1	1033.4	978.7	916	1002.07	916	1002.07	0.914111	0.030168	0	GO:0034399,nuclear periphery;GO:0005730,nucleolus;GO:0030687,preribosome, large subunit precursor		GO:0042273,ribosomal large subunit biogenesis;GO:0006364,rRNA processing
Q5EBC0_RAT	Q5EBC0	Itih4	Inter alpha-trypsin inhibitor, heavy chain 4	3027.8	3518.5	3499.6	3980.9	3264.1	4224.3	3348.63	3823.1	3348.63	3823.1	0.875895	0.223736	0	GO:0005737,cytoplasm;GO:0005576,extracellular region;GO:0005886,plasma membrane	GO:0004867,serine-type endopeptidase inhibitor activity	GO:0006953,acute-phase response;GO:0030212,hyaluronan metabolic process;GO:0034097,response to cytokine
CD47_RAT	P97829	Cd47	Leukocyte surface antigen CD47	1078.4	953.5	995.2	1042.4	1063.4	1054	1009.03	1053.27	1009.03	1053.27	0.958004	0.300309	0	GO:0009986,cell surface;GO:0070062,extracellular exosome;GO:0005887,integral component of plasma membrane	GO:0098632,cell-cell adhesion mediator activity;GO:0086080,protein binding involved in heterotypic cell-cell adhesion;GO:0070053,thrombospondin receptor activity	GO:1904669,ATP export;GO:0016477,cell migration;GO:0071346,cellular response to interferon-gamma;GO:0071347,cellular response to interleukin-1;GO:0071349,cellular response to interleukin-12;GO:0006954,inflammatory response;GO:0007229,integrin-mediated signaling pathway;GO:0070487,monocyte aggregation;GO:0035696,monocyte extravasation;GO:1905450,negative regulation of Fc-gamma receptor signaling p…	rno:29364,path:rno04512,ECM-receptor interaction
A0A0G2JTM1_RAT	A0A0G2JTM1		Uncharacterized protein	910.3	884.4	872.7	895.9	864.6	886.1	889.133	882.2	889.133	882.2	1.00786	0.656457	0	GO:0005783,endoplasmic reticulum;GO:0005730,nucleolus	GO:0003779,actin binding;GO:0031267,small GTPase binding	GO:0007015,actin filament organization;GO:0007292,female gamete generation
Q91XN5_RAT	Q91XN5	Prom1	Prominin 1	959.9	924.1	907.9	956.7	969.9	1049.1	930.633	991.9	930.633	991.9	0.938233	0.134162	0	GO:0016324,apical plasma membrane;GO:0005903,brush border;GO:0042995,cell projection;GO:0009986,cell surface;GO:0005929,cilium;GO:0005783,endoplasmic reticulum;GO:0005793,endoplasmic reticulum-Golgi intermediate compartment;GO:0070062,extracellular exosome;GO:0005615,extracellular space;GO:0005887,integral component of plasma membrane;GO:0005902,microvillus;GO:0031528,microvillus membrane;GO:0001…	GO:0042805,actinin binding;GO:0045296,cadherin binding;GO:0015485,cholesterol binding	GO:0060219,camera-type eye photoreceptor cell differentiation;GO:0072139,glomerular parietal epithelial cell differentiation;GO:0072112,glomerular visceral epithelial cell differentiation;GO:0045494,photoreceptor cell maintenance;GO:2000768,positive regulation of nephron tubule epithelial cell differentiation;GO:0010842,retina layer formation;GO:0060042,retina morphogenesis in camera-type eye	rno:60357,path:rno05202,Transcriptional misregulation in cancer
A0A0G2K6W6_RAT	A0A0G2K6W6	Dis3l2	DIS3-like exonuclease 2	497.4	496.8	525.8	457.7	497.7	479.8	506.667	478.4	506.667	478.4	1.05909	0.132839	0	GO:0005737,cytoplasm;GO:0000178,exosome (RNase complex);GO:0000932,P-body	GO:0000175,3'-5'-exoribonuclease activity;GO:0000287,magnesium ion binding;GO:0008266,poly(U) RNA binding;GO:0004540,ribonuclease activity	GO:0051301,cell division;GO:0010587,miRNA catabolic process;GO:0000278,mitotic cell cycle;GO:0051306,mitotic sister chromatid separation;GO:0006402,mRNA catabolic process;GO:0008285,negative regulation of cell population proliferation;GO:0000291,nuclear-transcribed mRNA catabolic process, exonucleolytic;GO:0034427,nuclear-transcribed mRNA catabolic process, exonucleolytic, 3'-5';GO:1990074,polyur…
D3Z881_RAT	D3Z881	Tbc1d4	TBC1 domain family, member 4	739.2	670.7	679.3	723.2	755.9	759.4	696.4	746.167	696.4	746.167	0.933304	0.111349	0	GO:0005829,cytosol;GO:0031982,vesicle	GO:0005096,GTPase activator activity	GO:0090630,activation of GTPase activity;GO:0032869,cellular response to insulin stimulus;GO:0006886,intracellular protein transport;GO:0031339,negative regulation of vesicle fusion;GO:0016192,vesicle-mediated transport
D4A604_RAT	D4A604	Pigt	Phosphatidylinositol glycan anchor biosynthesis, class T	434.6	407.6	410.1	385.4	423.3	394.9	417.433	401.2	417.433	401.2	1.04046	0.319004	0	GO:0005737,cytoplasm;GO:0031410,cytoplasmic vesicle;GO:0042765,GPI-anchor transamidase complex		GO:0016255,attachment of GPI anchor to protein;GO:0051402,neuron apoptotic process;GO:0030182,neuron differentiation
A0A0G2K9M4_RAT	A0A0G2K9M4	Wdfy3	WD repeat and FYVE domain-containing 3	1697	1649.3	1675.1	1618.5	1669.2	1679	1673.8	1655.57	1673.8	1655.57	1.01101	0.477107	0	GO:0034274,Atg12-Atg5-Atg16 complex;GO:0005776,autophagosome;GO:0005737,cytoplasm;GO:0005829,cytosol;GO:0097635,extrinsic component of autophagosome membrane;GO:0019898,extrinsic component of membrane;GO:0016234,inclusion body;GO:0005635,nuclear envelope;GO:0005730,nucleolus;GO:0005886,plasma membrane;GO:0016605,PML body	GO:0005545,1-phosphatidylinositol binding;GO:0003831,beta-N-acetylglucosaminylglycopeptide beta-1,4-galactosyltransferase activity;GO:0046872,metal ion binding	GO:0035973,aggrephagy
DYM_RAT	B4F766	Dym	Dymeclin	668.5	633.8	667.8	644.4	665.1	680.3	656.7	663.267	656.7	663.267	0.9901	0.693091	0	GO:0005737,cytoplasm;GO:0005794,Golgi apparatus;GO:0016020,membrane	GO:0019899,enzyme binding	GO:0060348,bone development;GO:0007030,Golgi organization
HCD2_RAT	O70351	Hsd17b10	3-hydroxyacyl-CoA dehydrogenase type-2	1612.4	1529.1	1571.1	1595.2	1648.2	1618.4	1570.87	1620.6	1570.87	1620.6	0.969312	0.156173	0	GO:0005783,endoplasmic reticulum;GO:0042645,mitochondrial nucleoid;GO:0030678,mitochondrial ribonuclease P complex;GO:0005739,mitochondrion	GO:0044594,17-beta-hydroxysteroid dehydrogenase (NAD+) activity;GO:0047015,3-hydroxy-2-methylbutyryl-CoA dehydrogenase activity;GO:0003857,3-hydroxyacyl-CoA dehydrogenase activity;GO:0018454,acetoacetyl-CoA reductase activity;GO:0001540,amyloid-beta binding;GO:0047044,androstan-3-alpha,17-beta-diol dehydrogenase activity;GO:0106281,chenodeoxycholate 7-alpha-dehydrogenase (NAD+) activity;GO:000870…	GO:0008209,androgen metabolic process;GO:0006699,bile acid biosynthetic process;GO:0062173,brexanolone metabolic process;GO:0008207,C21-steroid hormone metabolic process;GO:0007569,cell aging;GO:0008210,estrogen metabolic process;GO:0006635,fatty acid beta-oxidation;GO:0006550,isoleucine catabolic process;GO:0033327,Leydig cell differentiation;GO:1990180,mitochondrial tRNA 3'-end processing;GO:00…	rno:63864,path:rno00280,Valine, leucine and isoleucine degradation;rno:63864,path:rno05010,Alzheimer disease
Q66HB1_RAT	Q66HB1	Tbp	TATA box binding protein, isoform CRA_a	163.1	144.5	153.2	164.8	159	158.4	153.6	160.733	153.6	160.733	0.95562	0.282379	0	GO:0000785,chromatin;GO:0005737,cytoplasm;GO:0000791,euchromatin;GO:0001939,female pronucleus;GO:0001940,male pronucleus;GO:0005634,nucleus;GO:0045120,pronucleus;GO:0032991,protein-containing complex;GO:0005672,transcription factor TFIIA complex;GO:0005669,transcription factor TFIID complex;GO:0097550,transcription preinitiation complex	GO:0017162,aryl hydrocarbon receptor binding;GO:0001046,core promoter sequence-specific DNA binding;GO:0003677,DNA binding;GO:0019899,enzyme binding;GO:0140223,general transcription initiation factor activity;GO:0070491,repressing transcription factor binding;GO:0000978,RNA polymerase II cis-regulatory region sequence-specific DNA binding;GO:0000979,RNA polymerase II core promoter sequence-specif…	GO:0006352,DNA-templated transcription, initiation;GO:0045893,positive regulation of transcription, DNA-templated;GO:0051123,RNA polymerase II preinitiation complex assembly;GO:0007283,spermatogenesis;GO:0006366,transcription by RNA polymerase II;GO:0006383,transcription by RNA polymerase III	rno:117526,path:rno03022,Basal transcription factors;rno:117526,path:rno05203,Viral carcinogenesis;rno:117526,path:rno05016,Huntington disease;rno:117526,path:rno05017,Spinocerebellar ataxia;rno:117526,path:rno05166,Human T-cell leukemia virus 1 infection;rno:117526,path:rno05165,Human papillomavirus infection
A0A0G2K0H6_RAT	A0A0G2K0H6	Wdr13	WD repeat domain 13	876.7	817.7	828.5	762.6	853.5	872.3	840.967	829.467	840.967	829.467	1.01386	0.779608	0	GO:0034451,centriolar satellite;GO:0005654,nucleoplasm;GO:0005886,plasma membrane	GO:1990841,promoter-specific chromatin binding	GO:1904691,negative regulation of type B pancreatic cell proliferation
GLCNE_RAT	O35826	Gne	Bifunctional UDP-N-acetylglucosamine 2-epimerase/N-acetylmannosamine kinase	488.5	491.2	467.6	531	505.4	513.1	482.433	516.5	482.433	516.5	0.934043	0.032805	0	GO:0005829,cytosol	GO:0005524,ATP binding;GO:0004553,hydrolase activity, hydrolyzing O-glycosyl compounds;GO:0046872,metal ion binding;GO:0009384,N-acylmannosamine kinase activity;GO:0008761,UDP-N-acetylglucosamine 2-epimerase activity	GO:0006045,N-acetylglucosamine biosynthetic process;GO:0046380,N-acetylneuraminate biosynthetic process;GO:0006047,UDP-N-acetylglucosamine metabolic process	rno:114711,path:rno00520,Amino sugar and nucleotide sugar metabolism
A0A0G2K6E5_RAT	A0A0G2K6E5	Grk6	G protein-coupled receptor kinase	267.3	283.1	279.9	269.9	271.9	271.8	276.767	271.2	276.767	271.2	1.02053	0.316463	0	GO:0005829,cytosol;GO:0005886,plasma membrane	GO:0005524,ATP binding;GO:0047696,beta-adrenergic receptor kinase activity;GO:0004703,G protein-coupled receptor kinase activity;GO:0004672,protein kinase activity	GO:0071222,cellular response to lipopolysaccharide;GO:0002029,desensitization of G protein-coupled receptor signaling pathway;GO:0010360,negative regulation of anion channel activity;GO:0006468,protein phosphorylation;GO:0016055,Wnt signaling pathway;GO:0007165,signal transduction
A0A0G2JU15_RAT	A0A0G2JU15	Ptcd3	Pentatricopeptide repeat domain 3	504	490	480.1	495.7	495.1	501.6	491.367	497.467	491.367	497.467	0.987738	0.44672	0	GO:0005739,mitochondrion;GO:0005840,ribosome;GO:0005829,cytosol;GO:0005654,nucleoplasm;GO:0005886,plasma membrane	GO:0043024,ribosomal small subunit binding;GO:0019843,rRNA binding	GO:0032543,mitochondrial translation;GO:0006417,regulation of translation
D3ZK45_RAT	D3ZK45	Epb41l5	Band 4.1-like protein 5	508.6	463.8	450.1	482.5	453.4	491.8	474.167	475.9	474.167	475.9	0.996358	0.938517	0	GO:0005912,adherens junction;GO:0031252,cell leading edge;GO:0005856,cytoskeleton;GO:0005829,cytosol;GO:0005925,focal adhesion;GO:0005654,nucleoplasm;GO:0001917,photoreceptor inner segment;GO:0005886,plasma membrane;GO:0032587,ruffle membrane;GO:0005737,cytoplasm	GO:0008092,cytoskeletal protein binding;GO:0019904,protein domain specific binding	GO:0030036,actin cytoskeleton organization;GO:0031032,actomyosin structure organization;GO:0003383,apical constriction;GO:0048318,axial mesoderm development;GO:0048319,axial mesoderm morphogenesis;GO:0000904,cell morphogenesis involved in differentiation;GO:0071560,cellular response to transforming growth factor beta stimulus;GO:0007398,ectoderm development;GO:0048617,embryonic foregut morphogene…
B2RYB8_RAT	B2RYB8	Itgb2	Integrin beta	2879.1	3592.9	3093	2476.6	2475.1	2475.9	3188.33	2475.87	3188.33	2475.87	1.28777	0.028078	1	GO:0009986,cell surface;GO:0099568,cytoplasmic region;GO:0009897,external side of plasma membrane;GO:0005925,focal adhesion;GO:0034687,integrin alphaL-beta2 complex;GO:0034688,integrin alphaM-beta2 complex;GO:0016020,membrane;GO:0045121,membrane raft;GO:0005886,plasma membrane;GO:0044853,plasma membrane raft;GO:0043235,receptor complex	GO:0001540,amyloid-beta binding;GO:0050839,cell adhesion molecule binding;GO:0001851,complement component C3b binding;GO:0031072,heat shock protein binding;GO:0030369,ICAM-3 receptor activity;GO:0005178,integrin binding;GO:0046872,metal ion binding;GO:0019901,protein kinase binding;GO:0044877,protein-containing complex binding	GO:0050798,activated T cell proliferation;GO:0007568,aging;GO:0097242,amyloid-beta clearance;GO:0007155,cell adhesion;GO:0033627,cell adhesion mediated by integrin;GO:0016477,cell migration;GO:0098609,cell-cell adhesion;GO:0007160,cell-matrix adhesion;GO:0045123,cellular extravasation;GO:0071404,cellular response to low-density lipoprotein particle stimulus;GO:0035987,endodermal cell differentiat…	rno:309684,path:rno04015,Rap1 signaling pathway;rno:309684,path:rno04390,Hippo signaling pathway;rno:309684,path:rno04514,Cell adhesion molecules (CAMs);rno:309684,path:rno04145,Phagosome;rno:309684,path:rno04810,Regulation of actin cytoskeleton;rno:309684,path:rno04610,Complement and coagulation cascades;rno:309684,path:rno04650,Natural killer cell mediated cytotoxicity;rno:309684,path:rno04670,…
HA12_RAT	P16391		RT1 class I histocompatibility antigen, AA alpha chain	1328.7	1484.6	1337.5	1148.1	1117.7	1229.8	1383.6	1165.2	1383.6	1165.2	1.18744	0.022724	0	GO:0009897,external side of plasma membrane;GO:0005615,extracellular space;GO:0016021,integral component of membrane;GO:0042612,MHC class I protein complex		GO:0002476,antigen processing and presentation of endogenous peptide antigen via MHC class Ib;GO:0002474,antigen processing and presentation of peptide antigen via MHC class I;GO:0006955,immune response
D3ZZY2_RAT	D3ZZY2	Utp14a	UTP14A small subunit processome component	460.5	442.6	444.3	452	442.4	436.3	449.133	443.567	449.133	443.567	1.01255	0.488721	0	GO:0005730,nucleolus;GO:0032040,small-subunit processome		GO:0006364,rRNA processing
DTNB_RAT	P84060	Dtnb	Dystrobrevin beta	163.5	183.2	158	172.1	145.7	169.7	168.233	162.5	168.233	162.5	1.03528	0.640949	0	GO:0005737,cytoplasm;GO:0005886,plasma membrane;GO:0045202,synapse	GO:0008270,zinc ion binding	GO:0099536,synaptic signaling
A0A0G2JZ73_RAT	A0A0G2JZ73	Serpina1	Alpha-1-antiproteinase	8229.3	11955.2	10411.7	9433.8	7943.3	9659.7	10198.7	9012.27	10198.7	9012.27	1.13165	0.381455	0	GO:0005783,endoplasmic reticulum;GO:0005615,extracellular space;GO:0005794,Golgi apparatus	GO:0004866,endopeptidase inhibitor activity;GO:0042802,identical protein binding;GO:0002020,protease binding;GO:0004867,serine-type endopeptidase inhibitor activity	GO:0006953,acute-phase response;GO:0006954,inflammatory response;GO:0010951,negative regulation of endopeptidase activity;GO:1900004,negative regulation of serine-type endopeptidase activity;GO:0046687,response to chromate;GO:0034097,response to cytokine;GO:0032355,response to estradiol;GO:0001666,response to hypoxia;GO:0010035,response to inorganic substance;GO:0010288,response to lead ion;GO:00…	rno:24648,path:rno04610,Complement and coagulation cascades
CK068_RAT	Q566Q8	Bles03	UPF0696 protein C11orf68 homolog	620.3	593.4	588.8	623.7	624.3	619.9	600.833	622.633	600.833	622.633	0.964987	0.092894	0
NUDT9_RAT	Q5XIG0	Nudt9	ADP-ribose pyrophosphatase, mitochondrial	427.6	454.6	441.4	420.8	417.8	391.5	441.2	410.033	441.2	410.033	1.07601	0.062159	0	GO:0030054,cell junction;GO:0005739,mitochondrion;GO:0016604,nuclear body;GO:0031965,nuclear membrane	GO:0047631,ADP-ribose diphosphatase activity	GO:0046032,ADP catabolic process;GO:0046709,IDP catabolic process	rno:305149,path:rno00230,Purine metabolism
D3ZBP3_RAT	D3ZBP3	Exosc2	Ribosomal RNA-processing protein 4	348.7	356.9	323.6	375.3	345.9	441.5	343.067	387.567	343.067	387.567	0.885181	0.212049	0	GO:0005737,cytoplasm;GO:0000177,cytoplasmic exosome (RNase complex);GO:0000178,exosome (RNase complex);GO:0000176,nuclear exosome (RNase complex);GO:0005730,nucleolus;GO:0005654,nucleoplasm;GO:0005634,nucleus	GO:0003723,RNA binding	GO:0071034,CUT catabolic process;GO:0043928,exonucleolytic catabolism of deadenylated mRNA;GO:0000467,exonucleolytic trimming to generate mature 3'-end of 5.8S rRNA from tricistronic rRNA transcript (SSU-rRNA, 5.8S rRNA, LSU-rRNA);GO:0071035,nuclear polyadenylation-dependent rRNA catabolic process;GO:0071038,nuclear polyadenylation-dependent tRNA catabolic process;GO:0071049,nuclear retention of …	rno:366017,path:rno03018,RNA degradation
D3ZDV2_RAT	D3ZDV2	Eps8l1	EPS8-like 1	833.1	786.2	800.4	878.6	855.6	819.6	806.567	851.267	806.567	851.267	0.94749	0.112939	0	GO:0005829,cytosol;GO:0005886,plasma membrane;GO:0032991,protein-containing complex;GO:0032587,ruffle membrane	GO:0003779,actin binding;GO:0005085,guanyl-nucleotide exchange factor activity;GO:0042608,T cell receptor binding	GO:1900029,positive regulation of ruffle assembly;GO:0035023,regulation of Rho protein signal transduction;GO:0007266,Rho protein signal transduction
A0A0G2K3I9_RAT	A0A0G2K3I9	Dusp3	Dual specificity protein phosphatase	1039.7	1045	1013.9	1052.3	1038.2	1034.7	1032.87	1041.73	1032.87	1041.73	0.991489	0.465757	0	GO:0005829,cytosol;GO:0001772,immunological synapse;GO:0005634,nucleus	GO:0008092,cytoskeletal protein binding;GO:0033549,MAP kinase phosphatase activity;GO:0016791,phosphatase activity;GO:0004721,phosphoprotein phosphatase activity;GO:0019901,protein kinase binding;GO:0106306,protein serine phosphatase activity;GO:0106307,protein threonine phosphatase activity;GO:1990782,protein tyrosine kinase binding;GO:0004725,protein tyrosine phosphatase activity;GO:0008138,pro…	GO:0071364,cellular response to epidermal growth factor stimulus;GO:0016311,dephosphorylation;GO:0001701,in utero embryonic development;GO:0000188,inactivation of MAPK activity;GO:0030336,negative regulation of cell migration;GO:0050922,negative regulation of chemotaxis;GO:0042059,negative regulation of epidermal growth factor receptor signaling pathway;GO:0070373,negative regulation of ERK1 and …	rno:498003,path:rno04010,MAPK signaling pathway
F1LXF5_RAT	F1LXF5	Get4	Guided entry of tail-anchored proteins factor 4	896.7	868.9	869.3	884.7	892	862	878.3	879.567	878.3	879.567	0.99856	0.926467	0	GO:0071818,BAT3 complex;GO:0005694,chromosome;GO:0005737,cytoplasm;GO:0005829,cytosol;GO:0005730,nucleolus;GO:0005654,nucleoplasm	GO:0051087,chaperone binding	GO:0051220,cytoplasmic sequestering of protein;GO:1904378,maintenance of unfolded protein involved in ERAD pathway;GO:0045048,protein insertion into ER membrane;GO:0071816,tail-anchored membrane protein insertion into ER membrane
D3ZXL5_RAT	D3ZXL5	Ncbp3	Nuclear cap-binding protein subunit 3	696.8	639.2	650.9	700.6	695.8	677.2	662.3	691.2	662.3	691.2	0.958189	0.20233	0	GO:0005737,cytoplasm;GO:0016607,nuclear speck;GO:0005634,nucleus	GO:0003729,mRNA binding;GO:0000340,RNA 7-methylguanosine cap binding;GO:0000339,RNA cap binding	GO:0051607,defense response to virus
SRSF5_RAT	Q09167	Srsf5	Serine/arginine-rich splicing factor 5	984.6	1023.2	1026.5	1136.6	1192.9	1154.1	1011.43	1161.2	1011.43	1161.2	0.871024	0.002191	0	GO:0005829,cytosol;GO:0016607,nuclear speck;GO:0005730,nucleolus;GO:0005634,nucleus	GO:0003729,mRNA binding;GO:0043422,protein kinase B binding;GO:0003723,RNA binding;GO:0050733,RS domain binding	GO:0032869,cellular response to insulin stimulus;GO:0001889,liver development;GO:0097421,liver regeneration;GO:0000398,mRNA splicing, via spliceosome;GO:0033120,positive regulation of RNA splicing;GO:0051726,regulation of cell cycle;GO:0032868,response to insulin;GO:0009611,response to wounding	rno:29667,path:rno03040,Spliceosome;rno:29667,path:rno05168,Herpes simplex virus 1 infection
EMAL1_RAT	Q4V8C3	Eml1	Echinoderm microtubule-associated protein-like 1	2761	2618.7	2599.5	2650.6	2792.4	2691.5	2659.73	2711.5	2659.73	2711.5	0.980908	0.477347	0	GO:0005829,cytosol;GO:0005874,microtubule;GO:0048471,perinuclear region of cytoplasm;GO:1990023,mitotic spindle midzone;GO:0097431,mitotic spindle pole;GO:0005856,cytoskeleton	GO:0008017,microtubule binding;GO:0015631,tubulin binding	GO:0007420,brain development;GO:0002244,hematopoietic progenitor cell differentiation;GO:0000226,microtubule cytoskeleton organization;GO:0007052,mitotic spindle organization;GO:0007405,neuroblast proliferation
D3Z9L5_RAT	D3Z9L5	Wdr11	WD repeat domain 11	684.7	695.2	687.5	694.3	717.8	733.3	689.133	715.133	689.133	715.133	0.963643	0.091605	0	GO:0005930,axoneme;GO:0036064,ciliary basal body;GO:0005929,cilium;GO:0005737,cytoplasm;GO:0031410,cytoplasmic vesicle;GO:0005829,cytosol;GO:0005634,nucleus;GO:0005802,trans-Golgi network		GO:0060271,cilium assembly;GO:0060322,head development;GO:0007507,heart development;GO:0006886,intracellular protein transport;GO:0035264,multicellular organism growth;GO:0008589,regulation of smoothened signaling pathway;GO:0099041,vesicle tethering to Golgi
A0A0G2K8N9_RAT	A0A0G2K8N9	Nek9	NIMA-related kinase 9	1015.9	959.6	988.9	905.8	921.4	914.4	988.133	913.867	988.133	913.867	1.08127	0.011673	0		GO:0005524,ATP binding;GO:0004672,protein kinase activity;GO:0019901,protein kinase binding
FMO5_RAT	Q8K4C0	Fmo5	Flavin-containing monooxygenase 5	416.7	351.1	340.6	351.6	346.9	395	369.467	364.5	369.467	364.5	1.01363	0.869248	0	GO:0005789,endoplasmic reticulum membrane;GO:0016021,integral component of membrane;GO:0005829,cytosol	GO:0004031,aldehyde oxidase activity;GO:0050660,flavin adenine dinucleotide binding;GO:0004497,monooxygenase activity;GO:0004499,N,N-dimethylaniline monooxygenase activity;GO:0050661,NADP binding;GO:0106294,NADPH oxidase H202-forming activity	GO:0017144,drug metabolic process;GO:0070995,NADPH oxidation;GO:0090181,regulation of cholesterol metabolic process	rno:246248,path:rno00982,Drug metabolism - cytochrome P450
G3V6P8_RAT	G3V6P8	Gng12	Guanine nucleotide-binding protein subunit gamma	1263.1	1241.8	1246.3	1224	1259.9	1255.4	1250.4	1246.43	1250.4	1246.43	1.00318	0.775813	0	GO:0031680,G-protein beta/gamma-subunit complex;GO:0005834,heterotrimeric G-protein complex	GO:0031681,G-protein beta-subunit binding;GO:0030165,PDZ domain binding;GO:0042301,phosphate ion binding	GO:0021987,cerebral cortex development;GO:0007186,G protein-coupled receptor signaling pathway;GO:0032496,response to lipopolysaccharide	rno:114120,path:rno04014,Ras signaling pathway;rno:114120,path:rno04010,MAPK signaling pathway;rno:114120,path:rno04371,Apelin signaling pathway;rno:114120,path:rno04151,PI3K-Akt signaling pathway;rno:114120,path:rno04810,Regulation of actin cytoskeleton;rno:114120,path:rno04062,Chemokine signaling pathway;rno:114120,path:rno04926,Relaxin signaling pathway;rno:114120,path:rno04724,Glutamatergic s…
VGFR2_RAT	O08775	Kdr	Vascular endothelial growth factor receptor 2	578.4	544.4	582.9	576.2	589.1	614.1	568.567	593.133	568.567	593.133	0.958582	0.210212	0	GO:0030054,cell junction;GO:0071944,cell periphery;GO:0009986,cell surface;GO:0005737,cytoplasm;GO:0005769,early endosome;GO:0005783,endoplasmic reticulum;GO:0005768,endosome;GO:0009897,external side of plasma membrane;GO:0005794,Golgi apparatus;GO:0005887,integral component of plasma membrane;GO:0045121,membrane raft;GO:0043005,neuron projection;GO:0043025,neuronal cell body;GO:0005634,nucleus;G…	GO:0005524,ATP binding;GO:0045296,cadherin binding;GO:0019838,growth factor binding;GO:0042802,identical protein binding;GO:0005178,integrin binding;GO:0004713,protein tyrosine kinase activity;GO:0004714,transmembrane receptor protein tyrosine kinase activity;GO:0038085,vascular endothelial growth factor binding;GO:0005021,vascular endothelial growth factor-activated receptor activity	GO:0007568,aging;GO:0001569,branching involved in blood vessel morphogenesis;GO:0048754,branching morphogenesis of an epithelial tube;GO:0055074,calcium ion homeostasis;GO:0035584,calcium-mediated signaling using intracellular calcium source;GO:0045165,cell fate commitment;GO:0048469,cell maturation;GO:0016477,cell migration;GO:0002042,cell migration involved in sprouting angiogenesis;GO:1904881,…	rno:25589,path:rno04014,Ras signaling pathway;rno:25589,path:rno04015,Rap1 signaling pathway;rno:25589,path:rno04010,MAPK signaling pathway;rno:25589,path:rno04370,VEGF signaling pathway;rno:25589,path:rno04151,PI3K-Akt signaling pathway;rno:25589,path:rno04510,Focal adhesion;rno:25589,path:rno05205,Proteoglycans in cancer;rno:25589,path:rno05418,Fluid shear stress and atherosclerosis;rno:25589,p…
Q4QR81_RAT	Q4QR81	Rbms2	RNA binding motif, single stranded interacting protein 2, isoform CRA_a	1789.9	1755.3	1757.2	1788.5	1746.5	1734.1	1767.47	1756.37	1767.47	1756.37	1.00632	0.607192	0	GO:0005829,cytosol;GO:0005634,nucleus;GO:1990904,ribonucleoprotein complex	GO:0003730,mRNA 3'-UTR binding;GO:0008143,poly(A) binding;GO:0008266,poly(U) RNA binding;GO:0003723,RNA binding
ANM1_RAT	Q63009	Prmt1	Protein arginine N-methyltransferase 1	4068	4056.6	4099.2	4452.4	4289.6	4433.5	4074.6	4391.83	4074.6	4391.83	0.927767	0.003906	0	GO:0005737,cytoplasm;GO:0005829,cytosol;GO:0016020,membrane;GO:0034709,methylosome;GO:0005654,nucleoplasm;GO:0005634,nucleus;GO:0032991,protein-containing complex	GO:0016275,[cytochrome c]-arginine N-methyltransferase activity;GO:0019899,enzyme binding;GO:0042054,histone methyltransferase activity;GO:0044020,histone methyltransferase activity (H4-R3 specific);GO:0008469,histone-arginine N-methyltransferase activity;GO:0042802,identical protein binding;GO:0008327,methyl-CpG binding;GO:0048273,mitogen-activated protein kinase p38 binding;GO:0008170,N-methylt…	GO:0043985,histone H4-R3 methylation;GO:0016571,histone methylation;GO:0001701,in utero embryonic development;GO:0097421,liver regeneration;GO:0045653,negative regulation of megakaryocyte differentiation;GO:0031175,neuron projection development;GO:0018216,peptidyl-arginine methylation;GO:0019919,peptidyl-arginine methylation, to asymmetrical-dimethyl arginine;GO:0035247,peptidyl-arginine omega-N-…	rno:60421,path:rno04068,FoxO signaling pathway;rno:60421,path:rno04922,Glucagon signaling pathway
A0A0G2JVE6_RAT	A0A0G2JVE6	Anpep	Aminopeptidase	2932	2935.3	2891.8	2432.1	2644.2	2621.6	2919.7	2565.97	2919.7	2565.97	1.13786	0.006745	0	GO:0031526,brush border membrane;GO:0005737,cytoplasm;GO:0005793,endoplasmic reticulum-Golgi intermediate compartment;GO:0009897,external side of plasma membrane;GO:0070062,extracellular exosome;GO:0005615,extracellular space;GO:0016021,integral component of membrane;GO:0005886,plasma membrane;GO:0016020,membrane	GO:0004177,aminopeptidase activity;GO:0070006,metalloaminopeptidase activity;GO:0042277,peptide binding;GO:0008270,zinc ion binding;GO:0008237,metallopeptidase activity	GO:0001525,angiogenesis;GO:0030154,cell differentiation;GO:0035814,negative regulation of renal sodium excretion;GO:0043171,peptide catabolic process;GO:0006508,proteolysis;GO:0008217,regulation of blood pressure;GO:0007165,signal transduction	rno:81641,path:rno00480,Glutathione metabolism;rno:81641,path:rno04640,Hematopoietic cell lineage;rno:81641,path:rno04614,Renin-angiotensin system
F1LSX7_RAT	F1LSX7	Exosc5	Exosome component 5	574.8	577.4	605.5	601.3	578.6	603.5	585.9	594.467	585.9	594.467	0.985589	0.535325	0	GO:0000177,cytoplasmic exosome (RNase complex);GO:0000178,exosome (RNase complex);GO:0000176,nuclear exosome (RNase complex);GO:0005730,nucleolus;GO:0005654,nucleoplasm;GO:0035327,transcriptionally active chromatin		GO:0051607,defense response to virus;GO:0045006,DNA deamination;GO:0043928,exonucleolytic catabolism of deadenylated mRNA;GO:0071028,nuclear mRNA surveillance;GO:0034427,nuclear-transcribed mRNA catabolic process, exonucleolytic, 3'-5';GO:0071051,polyadenylation-dependent snoRNA 3'-end processing;GO:0006401,RNA catabolic process;GO:0090503,RNA phosphodiester bond hydrolysis, exonucleolytic;GO:001…	rno:308441,path:rno03018,RNA degradation
DCXR_RAT	Q920P0	Dcxr	L-xylulose reductase	943	906.7	941.3	943.9	959.7	968.8	930.333	957.467	930.333	957.467	0.971661	0.12237	0	GO:0005903,brush border;GO:0005881,cytoplasmic microtubule;GO:0016020,membrane;GO:0005902,microvillus	GO:0004090,carbonyl reductase (NADPH) activity;GO:0042802,identical protein binding;GO:0044105,L-xylulose reductase (NAD+) activity;GO:0050038,L-xylulose reductase (NADP+) activity;GO:0016614,oxidoreductase activity, acting on CH-OH group of donors;GO:0016655,oxidoreductase activity, acting on NAD(P)H, quinone or similar compound as acceptor;GO:0016491,oxidoreductase activity	GO:0042732,D-xylose metabolic process;GO:0006006,glucose metabolic process;GO:0006739,NADP metabolic process;GO:0005997,xylulose metabolic process	rno:171408,path:rno00040,Pentose and glucuronate interconversions
LBR_RAT	O08984	Lbr	Delta(14)-sterol reductase LBR	500.3	461.9	421.6	473.6	439.5	451.3	461.267	454.8	461.267	454.8	1.01422	0.807334	0	GO:0005737,cytoplasm;GO:0005789,endoplasmic reticulum membrane;GO:0016021,integral component of membrane;GO:0005635,nuclear envelope;GO:0005637,nuclear inner membrane;GO:0031965,nuclear membrane;GO:0005643,nuclear pore;GO:0005634,nucleus	GO:0051087,chaperone binding;GO:0070087,chromo shadow domain binding;GO:0050613,delta14-sterol reductase activity;GO:0003677,DNA binding;GO:0070402,NADPH binding;GO:0008139,nuclear localization sequence binding;GO:0016627,oxidoreductase activity, acting on the CH-CH group of donors	GO:0006695,cholesterol biosynthetic process;GO:0000278,mitotic cell cycle;GO:0030223,neutrophil differentiation;GO:0016126,sterol biosynthetic process	rno:89789,path:rno00100,Steroid biosynthesis
B5DF02_RAT	B5DF02	Eed	Embryonic ectoderm development	519.4	429.1	425.2	408	456.9	440.7	457.9	435.2	457.9	435.2	1.05216	0.540515	0	GO:0005677,chromatin silencing complex;GO:0035098,ESC/E(Z) complex;GO:0005634,nucleus;GO:0045120,pronucleus;GO:0001739,sex chromatin	GO:0003682,chromatin binding;GO:0042054,histone methyltransferase activity;GO:0042802,identical protein binding;GO:0000978,RNA polymerase II cis-regulatory region sequence-specific DNA binding;GO:0001226,RNA polymerase II transcription corepressor binding	GO:1990830,cellular response to leukemia inhibitory factor;GO:0006342,chromatin silencing;GO:0070734,histone H3-K27 methylation;GO:0016571,histone methylation;GO:0000122,negative regulation of transcription by RNA polymerase II;GO:0048709,oligodendrocyte differentiation;GO:0061087,positive regulation of histone H3-K27 methylation;GO:2000011,regulation of adaxial/abaxial pattern formation;GO:00063…
A0A0G2K6E3_RAT	A0A0G2K6E3	Myo1g	Myosin IG	500.7	497.1	501.4	449	515	610.7	499.733	524.9	499.733	524.9	0.952054	0.620424	0	GO:0015629,actin cytoskeleton;GO:0005737,cytoplasm;GO:0030175,filopodium;GO:0030027,lamellipodium;GO:0031256,leading edge membrane;GO:0005902,microvillus;GO:0016459,myosin complex;GO:0005654,nucleoplasm;GO:0001891,phagocytic cup;GO:0005886,plasma membrane;GO:0031982,vesicle	GO:0051015,actin filament binding;GO:0030898,actin-dependent ATPase activity;GO:0005524,ATP binding;GO:0000146,microfilament motor activity;GO:0005547,phosphatidylinositol-3,4,5-trisphosphate binding;GO:0043325,phosphatidylinositol-3,4-bisphosphate binding;GO:0005546,phosphatidylinositol-4,5-bisphosphate binding	GO:0007015,actin filament organization;GO:0071976,cell gliding;GO:0031589,cell-substrate adhesion;GO:0006887,exocytosis;GO:0038096,Fc-gamma receptor signaling pathway involved in phagocytosis;GO:0006909,phagocytosis;GO:0120117,T cell meandering migration;GO:0002456,T cell mediated immunity;GO:0030050,vesicle transport along actin filament
F1MAD9_RAT	F1MAD9	Smc4	Structural maintenance of chromosomes protein	2768.9	2642	2614.2	2538.3	2864.6	2743.2	2675.03	2715.37	2675.03	2715.37	0.985146	0.724041	0	GO:0000775,chromosome, centromeric region;GO:0000796,condensin complex;GO:0005829,cytosol;GO:0016607,nuclear speck	GO:0005524,ATP binding;GO:0016887,ATPase activity;GO:0003682,chromatin binding;GO:0003697,single-stranded DNA binding	GO:0051383,kinetochore organization;GO:0010032,meiotic chromosome condensation;GO:0045132,meiotic chromosome segregation;GO:0007076,mitotic chromosome condensation
RD23B_RAT	Q4KMA2	Rad23b	UV excision repair protein RAD23 homolog B	843	843.3	907.8	981.4	982.3	963.9	864.7	975.867	864.7	975.867	0.886084	0.007651	0	GO:0005737,cytoplasm;GO:0005829,cytosol;GO:0005654,nucleoplasm;GO:0005634,nucleus;GO:0000502,proteasome complex;GO:0071942,XPC complex	GO:0003684,damaged DNA binding;GO:0031593,polyubiquitin modification-dependent protein binding;GO:0070628,proteasome binding;GO:0000978,RNA polymerase II cis-regulatory region sequence-specific DNA binding;GO:0061629,RNA polymerase II-specific DNA-binding transcription factor binding;GO:0000976,transcription regulatory region sequence-specific DNA binding;GO:0043130,ubiquitin binding	GO:0006974,cellular response to DNA damage stimulus;GO:0098761,cellular response to interleukin-7;GO:0048568,embryonic organ development;GO:0006289,nucleotide-excision repair;GO:0000715,nucleotide-excision repair, DNA damage recognition;GO:0043161,proteasome-mediated ubiquitin-dependent protein catabolic process;GO:0032434,regulation of proteasomal ubiquitin-dependent protein catabolic process;GO…	rno:298012,path:rno04141,Protein processing in endoplasmic reticulum;rno:298012,path:rno03420,Nucleotide excision repair
S12A4_RAT	Q63632	Slc12a4	Solute carrier family 12 member 4	2155.6	2141.4	2177.3	2094	2160.3	2264.4	2158.1	2172.9	2158.1	2172.9	0.993189	0.78478	0	GO:0016021,integral component of membrane;GO:0045202,synapse	GO:0015379,potassium;GO:0019901,protein kinase binding	GO:0006884,cell volume homeostasis;GO:0007268,chemical synaptic transmission;GO:0055064,chloride ion homeostasis;GO:1902476,chloride transmembrane transport;GO:0055075,potassium ion homeostasis;GO:1990573,potassium ion import across plasma membrane
D3ZJK6_RAT	D3ZJK6	Trappc9	Trafficking protein particle complex 9	716.2	707.8	695.4	707.4	697.4	686.1	706.467	696.967	706.467	696.967	1.01363	0.332413	0	GO:0005737,cytoplasm;GO:0030008,TRAPP complex;GO:0005802,trans-Golgi network		GO:0021987,cerebral cortex development;GO:0030182,neuron differentiation;GO:0051092,positive regulation of NF-kappaB transcription factor activity
A0A0G2K1Z2_RAT	A0A0G2K1Z2	Arhgap12	Rho GTPase-activating protein 12	731.4	726.2	737.2	752.3	754.2	739.6	731.6	748.7	731.6	748.7	0.97716	0.037421	0	GO:0005737,cytoplasm;GO:0001891,phagocytic cup	GO:0005096,GTPase activator activity	GO:0007015,actin filament organization;GO:0002011,morphogenesis of an epithelial sheet;GO:0051058,negative regulation of small GTPase mediated signal transduction;GO:0006911,phagocytosis, engulfment;GO:0043087,regulation of GTPase activity;GO:0007165,signal transduction
A0A0G2JY22_RAT	A0A0G2JY22	Dip2b	Disco-interacting protein 2 homolog B	1198.1	1208.7	1178.1	1204.3	1206.7	1212.5	1194.97	1207.83	1194.97	1207.83	0.989347	0.238525	0	GO:0030424,axon;GO:0005737,cytoplasm;GO:0030425,dendrite;GO:0005634,nucleus;GO:0043204,perikaryon	GO:0043014,alpha-tubulin binding	GO:0030517,negative regulation of axon extension;GO:2000758,positive regulation of peptidyl-lysine acetylation
F1M4W7_RAT	F1M4W7	Cstf3	Cleavage stimulation factor subunit 3	844	840.8	876.8	826.8	912.9	845	853.867	861.567	853.867	861.567	0.991063	0.801159	0	GO:0005634,nucleus	GO:0003729,mRNA binding	GO:0006397,mRNA processing;GO:0031123,RNA 3'-end processing
RSRC2_RAT	Q5PQR4	Rsrc2	Arginine/serine-rich coiled-coil protein 2	635.7	647.1	634	619.3	666.7	640.7	638.933	642.233	638.933	642.233	0.994862	0.828916	0
Q4FZU0_RAT	Q4FZU0	Acp6	Acid phosphatase 6, lysophosphatidic	1093.3	1048.9	1031.7	1050.4	983.4	1019.8	1057.97	1017.87	1057.97	1017.87	1.0394	0.207254	0	GO:0005737,cytoplasm;GO:0005739,mitochondrion	GO:0052642,lysophosphatidic acid phosphatase activity;GO:0016791,phosphatase activity	GO:0016311,dephosphorylation;GO:0002244,hematopoietic progenitor cell differentiation;GO:2001311,lysobisphosphatidic acid metabolic process;GO:0006644,phospholipid metabolic process
D4A899_RAT	D4A899	Vps13a	Vacuolar protein sorting 13 homolog A	557.9	537.3	522.3	564.5	568.6	558	539.167	563.7	539.167	563.7	0.956478	0.084994	0	GO:0031045,dense core granule;GO:0005789,endoplasmic reticulum membrane;GO:0010008,endosome membrane;GO:0019898,extrinsic component of membrane;GO:0005794,Golgi apparatus;GO:0005811,lipid droplet;GO:0005765,lysosomal membrane;GO:0031966,mitochondrial membrane;GO:0005741,mitochondrial outer membrane;GO:0099013,neuronal dense core vesicle lumen;GO:0097225,sperm midpiece		GO:0006914,autophagy;GO:0030317,flagellated sperm motility;GO:0007626,locomotory behavior;GO:1905146,lysosomal protein catabolic process;GO:0007399,nervous system development;GO:0035176,social behavior;GO:0030382,sperm mitochondrion organization
D3ZXK4_RAT	D3ZXK4	Abhd11	Abhydrolase domain-containing 11	421.5	429.9	417	395.6	394.5	393.2	422.8	394.433	422.8	394.433	1.07192	0.001796	0	GO:0005739,mitochondrion	GO:0003824,catalytic activity
F1LXS5_RAT	F1LXS5	Rcor1	REST corepressor 1	579.4	507.5	517.1	583.3	556.7	527.1	534.667	555.7	534.667	555.7	0.96215	0.491031	0	GO:1990391,DNA repair complex;GO:0000118,histone deacetylase complex;GO:0005634,nucleus;GO:0005667,transcription regulator complex;GO:0017053,transcription repressor complex	GO:0003682,chromatin binding;GO:0019899,enzyme binding;GO:0003714,transcription corepressor activity	GO:0030218,erythrocyte differentiation;GO:0016575,histone deacetylation;GO:0070933,histone H4 deacetylation;GO:0010629,negative regulation of gene expression;GO:0045892,negative regulation of transcription, DNA-templated;GO:0045654,positive regulation of megakaryocyte differentiation;GO:0006357,regulation of transcription by RNA polymerase II	rno:102554884,path:rno05016,Huntington disease
A0A0G2JU79_RAT	A0A0G2JU79	Rcbtb1	RCC1 and BTB domain-containing protein 1	160.7	150.9	151.1	147.7	160.1	183.6	154.233	163.8	154.233	163.8	0.941595	0.434033	0	GO:0005737,cytoplasm
G3V9K8_RAT	G3V9K8	Rbm45	Developmentally regulated RNA-binding protein 1	464.7	463.7	459.3	467.6	481.9	503.7	462.567	484.4	462.567	484.4	0.954927	0.109108	0	GO:0005737,cytoplasm;GO:0005634,nucleus;GO:1990904,ribonucleoprotein complex;GO:0005654,nucleoplasm	GO:0003723,RNA binding	GO:0030154,cell differentiation;GO:0007399,nervous system development
TAM41_RAT	D3ZKT0	Tamm41	Phosphatidate cytidylyltransferase, mitochondrial	498.2	522.2	528.5	522.4	488.2	531.5	516.3	514.033	516.3	514.033	1.00441	0.894792	0	GO:0019898,extrinsic component of membrane;GO:0005743,mitochondrial inner membrane	GO:0004605,phosphatidate cytidylyltransferase activity	GO:0032049,cardiolipin biosynthetic process;GO:0016024,CDP-diacylglycerol biosynthetic process
F1MAQ4_RAT	F1MAQ4	Trappc10	Trafficking protein particle complex 10	336.5	361.7	340	356.3	332.6	366	346.067	351.633	346.067	351.633	0.984169	0.683095	0	GO:0005829,cytosol;GO:0030008,TRAPP complex;GO:1990071,TRAPPII protein complex		GO:0034498,early endosome to Golgi transport;GO:0006891,intra-Golgi vesicle-mediated transport
D3ZD80_RAT	D3ZD80	Gtf3c4	General transcription factor IIIC subunit 4	526.2	492.9	529	527.1	509	509.9	516.033	515.333	516.033	515.333	1.00136	0.959654	0	GO:0005739,mitochondrion;GO:0005654,nucleoplasm;GO:0000127,transcription factor TFIIIC complex	GO:0004402,histone acetyltransferase activity	GO:0006384,transcription initiation from RNA polymerase III promoter
A0A0G2K0V3_RAT	A0A0G2K0V3	Bpnt1	3'(2'),5'-bisphosphate nucleotidase 1	1249.8	1270.8	1214.1	1277.8	1263.3	1292.2	1244.9	1277.77	1244.9	1277.77	0.974278	0.150856	0		GO:0008441,3'(2'),5'-bisphosphate nucleotidase activity;GO:0004441,inositol-1,4-bisphosphate 1-phosphatase activity;GO:0000287,magnesium ion binding;GO:0046872,metal ion binding	GO:0046855,inositol phosphate dephosphorylation;GO:0046854,phosphatidylinositol phosphorylation	rno:64473,path:rno00920,Sulfur metabolism
G3V7J2_RAT	G3V7J2	Prkra	Interferon-inducible double-stranded RNA-dependent protein kinase activator A	1820.8	1817.5	1687.7	1819.6	1856.4	1782.3	1775.33	1819.43	1775.33	1819.43	0.975762	0.41699	0	GO:0005737,cytoplasm;GO:0048471,perinuclear region of cytoplasm;GO:0070578,RISC-loading complex;GO:0005829,cytosol;GO:0005654,nucleoplasm	GO:0003725,double-stranded RNA binding;GO:0008047,enzyme activator activity;GO:0019899,enzyme binding;GO:0042802,identical protein binding;GO:0070883,pre-miRNA binding;GO:0042803,protein homodimerization activity;GO:0019901,protein kinase binding;GO:0016301,kinase activity	GO:0034599,cellular response to oxidative stress;GO:0043583,ear development;GO:0042474,middle ear morphogenesis;GO:0042473,outer ear morphogenesis;GO:0008284,positive regulation of cell population proliferation;GO:2001244,positive regulation of intrinsic apoptotic signaling pathway;GO:0031054,pre-miRNA processing;GO:0035196,production of miRNAs involved in gene silencing by miRNA;GO:0030422,produ…
A0A0G2K427_RAT	A0A0G2K427	Ivns1abp	Influenza virus NS1A binding protein (Predicted), isoform CRA_b	1034.9	1122.7	1088.1	998.1	1019.2	1006	1081.9	1007.77	1081.9	1007.77	1.07356	0.047711	0	GO:0005634,nucleus;GO:0005829,cytosol		GO:2001243,negative regulation of intrinsic apoptotic signaling pathway;GO:0031397,negative regulation of protein ubiquitination;GO:0009615,response to virus;GO:0008380,RNA splicing
D3ZHW0_RAT	D3ZHW0	Dhx29	ATP-dependent RNA helicase DHX29	1000.9	953.9	949.4	865.8	903.2	868.7	968.067	879.233	968.067	879.233	1.10103	0.012081	0	GO:0022627,cytosolic small ribosomal subunit;GO:0016282,eukaryotic 43S preinitiation complex	GO:0005524,ATP binding;GO:0017111,nucleoside-triphosphatase activity;GO:0043024,ribosomal small subunit binding;GO:0003723,RNA binding;GO:0003724,RNA helicase activity;GO:0008494,translation activator activity;GO:0003743,translation initiation factor activity	GO:0001731,formation of translation preinitiation complex;GO:0045948,positive regulation of translational initiation;GO:0042255,ribosome assembly
D3ZQY4_RAT	D3ZQY4	Fryl	FRY-like transcription coactivator	618.4	637.4	617.6	579.9	594.2	592.5	624.467	588.867	624.467	588.867	1.06045	0.010711	0	GO:0005938,cell cortex;GO:0030427,site of polarized growth		GO:0000902,cell morphogenesis;GO:0031175,neuron projection development
PGK1_RAT	P16617	Pgk1	Phosphoglycerate kinase 1	12391	12599.3	12456.8	12698.7	12461.9	12325.6	12482.4	12495.4	12482.4	12495.4	0.998957	0.922064	0	GO:0005829,cytosol;GO:0005615,extracellular space;GO:0045121,membrane raft	GO:0043531,ADP binding;GO:0005524,ATP binding;GO:0004618,phosphoglycerate kinase activity;GO:0047134,protein-disulfide reductase activity	GO:0005975,carbohydrate metabolic process;GO:0071456,cellular response to hypoxia;GO:0030855,epithelial cell differentiation;GO:0006094,gluconeogenesis;GO:0006096,glycolytic process;GO:0016525,negative regulation of angiogenesis;GO:0016310,phosphorylation;GO:0031639,plasminogen activation	rno:24644,path:rno00010,Glycolysis / Gluconeogenesis;rno:24644,path:rno04066,HIF-1 signaling pathway
A0A0G2JUA5_RAT	A0A0G2JUA5	Ahnak	AHNAK nucleoprotein	63801.9	59079.5	64686.1	59810.9	56308.6	57148.6	62522.5	57756	62522.5	57756	1.08253	0.07923	0	GO:0015629,actin cytoskeleton;GO:0044291,cell-cell contact zone;GO:0043034,costamere;GO:0005737,cytoplasm;GO:0005829,cytosol;GO:0070062,extracellular exosome;GO:0005634,nucleus;GO:0005886,plasma membrane;GO:0042383,sarcolemma;GO:0031982,vesicle;GO:0045121,membrane raft	GO:0044548,S100 protein binding;GO:0097493,structural molecule activity conferring elasticity	GO:0043484,regulation of RNA splicing;GO:1901385,regulation of voltage-gated calcium channel activity	rno:191572,path:rno05132,Salmonella infection
SHIP2_RAT	Q9WVR3	Inppl1	Phosphatidylinositol 3,4,5-trisphosphate 5-phosphatase 2	570.7	551.6	557.8	535.1	517.5	557	560.033	536.533	560.033	536.533	1.0438	0.138744	0	GO:0005737,cytoplasm;GO:0005856,cytoskeleton;GO:0005829,cytosol;GO:0030175,filopodium;GO:0030027,lamellipodium;GO:0016607,nuclear speck;GO:0005634,nucleus;GO:0005886,plasma membrane;GO:0005794,Golgi apparatus;GO:0016020,membrane	GO:0003779,actin binding;GO:0004445,inositol-polyphosphate 5-phosphatase activity;GO:0034485,phosphatidylinositol-3,4,5-trisphosphate 5-phosphatase activity;GO:0005547,phosphatidylinositol-3,4,5-trisphosphate binding;GO:0042169,SH2 domain binding;GO:0017124,SH3 domain binding;GO:0016787,hydrolase activity	GO:0007015,actin filament organization;GO:0007420,brain development;GO:0007155,cell adhesion;GO:0044255,cellular lipid metabolic process;GO:0001958,endochondral ossification;GO:0006897,endocytosis;GO:0006006,glucose metabolic process;GO:0002376,immune system process;GO:0032957,inositol trisphosphate metabolic process;GO:0008285,negative regulation of cell population proliferation;GO:0008156,negat…	rno:65038,path:rno00562,Inositol phosphate metabolism;rno:65038,path:rno04070,Phosphatidylinositol signaling system;rno:65038,path:rno04662,B cell receptor signaling pathway;rno:65038,path:rno04666,Fc gamma R-mediated phagocytosis;rno:65038,path:rno04910,Insulin signaling pathway
COTL1_RAT	B0BNA5	Cotl1	Coactosin-like protein	2655.3	2642	2631.2	2593.1	2564.7	2525.3	2642.83	2561.03	2642.83	2561.03	1.03194	0.017219	0	GO:0030864,cortical actin cytoskeleton;GO:0005829,cytosol;GO:0005634,nucleus;GO:0005886,plasma membrane	GO:0003779,actin binding;GO:0051015,actin filament binding;GO:0019899,enzyme binding	GO:0050832,defense response to fungus;GO:0030833,regulation of actin filament polymerization
OPA1_RAT	Q2TA68	Opa1	Dynamin-like 120 kDa protein, mitochondrial	2703.3	2687.9	2721.5	2687.6	2740.1	2608.8	2704.23	2678.83	2704.23	2678.83	1.00948	0.553982	0	GO:0005737,cytoplasm;GO:0005829,cytosol;GO:0030425,dendrite;GO:0031314,extrinsic component of mitochondrial inner membrane;GO:0016021,integral component of membrane;GO:0016020,membrane;GO:0030061,mitochondrial crista;GO:0005743,mitochondrial inner membrane;GO:0005758,mitochondrial intermembrane space;GO:0031966,mitochondrial membrane;GO:0005741,mitochondrial outer membrane;GO:0005739,mitochondrio…	GO:1901612,cardiolipin binding;GO:0005525,GTP binding;GO:0003924,GTPase activity;GO:0019900,kinase binding;GO:0008017,microtubule binding;GO:0070300,phosphatidic acid binding;GO:0044877,protein-containing complex binding	GO:0007568,aging;GO:0006915,apoptotic process;GO:0036444,calcium import into the mitochondrion;GO:0071333,cellular response to glucose stimulus;GO:0071456,cellular response to hypoxia;GO:1905232,cellular response to L-glutamate;GO:0090398,cellular senescence;GO:0090102,cochlea development;GO:0003374,dynamin family protein polymerization involved in mitochondrial fission;GO:0046039,GTP metabolic p…	rno:171116,path:rno05017,Spinocerebellar ataxia
D3ZGR7_RAT	D3ZGR7	Trir	RCG51149	755.6	707.6	739.3	652.2	703	671.2	734.167	675.467	734.167	675.467	1.0869	0.045448	0		GO:0008408,3'-5' exonuclease activity;GO:0008409,5'-3' exonuclease activity	GO:0090503,RNA phosphodiester bond hydrolysis, exonucleolytic;GO:0016075,rRNA catabolic process
STAT3_RAT	P52631	Stat3	Signal transducer and activator of transcription 3	4569.1	4918.8	4752.8	4613.5	4654.5	4614.2	4746.9	4627.4	4746.9	4627.4	1.02582	0.305972	0	GO:0000785,chromatin;GO:0005737,cytoplasm;GO:0005829,cytosol;GO:0098978,glutamatergic synapse;GO:0005743,mitochondrial inner membrane;GO:0005739,mitochondrion;GO:0005634,nucleus;GO:0005886,plasma membrane;GO:0014069,postsynaptic density;GO:0090575,RNA polymerase II transcription regulator complex;GO:0098685,Schaffer collateral - CA1 synapse;GO:0005667,transcription regulator complex	GO:0031730,CCR5 chemokine receptor binding;GO:0031490,chromatin DNA binding;GO:0003677,DNA binding;GO:0001228,DNA-binding transcription activator activity, RNA polymerase II-specific;GO:0003700,DNA-binding transcription factor activity;GO:0000981,DNA-binding transcription factor activity, RNA polymerase II-specific;GO:0035259,glucocorticoid receptor binding;GO:0042802,identical protein binding;GO…	GO:0006953,acute-phase response;GO:0007568,aging;GO:0048708,astrocyte differentiation;GO:0008283,cell population proliferation;GO:0071345,cellular response to cytokine stimulus;GO:0032870,cellular response to hormone stimulus;GO:0044320,cellular response to leptin stimulus;GO:0071407,cellular response to organic cyclic compound;GO:0019221,cytokine-mediated signaling pathway;GO:0006952,defense res…	rno:25125,path:rno04630,Jak-STAT signaling pathway;rno:25125,path:rno04066,HIF-1 signaling pathway;rno:25125,path:rno04068,FoxO signaling pathway;rno:25125,path:rno04217,Necroptosis;rno:25125,path:rno04550,Signaling pathways regulating pluripotency of stem cells;rno:25125,path:rno04659,Th17 cell differentiation;rno:25125,path:rno04062,Chemokine signaling pathway;rno:25125,path:rno04920,Adipocytok…
A0A0G2K6P7_RAT	A0A0G2K6P7	Krt4	Keratin, type II cytoskeletal 4	1128.9	1138	1114.4	1167.4	1132.5	1084.1	1127.1	1128	1127.1	1128	0.999202	0.973126	0	GO:0009986,cell surface;GO:0045111,intermediate filament cytoskeleton;GO:0045095,keratin filament		GO:0007010,cytoskeleton organization;GO:0030855,epithelial cell differentiation;GO:0050680,negative regulation of epithelial cell proliferation
D3ZXH7_RAT	D3ZXH7	Alyref	Aly/REF export factor	1468.7	1308	1313.3	1340.1	1329.3	1243.9	1363.33	1304.43	1363.33	1304.43	1.04515	0.387935	0	GO:0071013,catalytic step 2 spliceosome;GO:0005737,cytoplasm;GO:0016607,nuclear speck;GO:0005634,nucleus;GO:0000346,transcription export complex	GO:0062153,C5-methylcytidine-containing RNA binding;GO:0003723,RNA binding;GO:0003697,single-stranded DNA binding	GO:0006406,mRNA export from nucleus;GO:0032786,positive regulation of DNA-templated transcription, elongation;GO:0000018,regulation of DNA recombination;GO:0031297,replication fork processing;GO:0006405,RNA export from nucleus;GO:0046784,viral mRNA export from host cell nucleus	rno:690585,path:rno03040,Spliceosome;rno:690585,path:rno03013,RNA transport;rno:690585,path:rno03015,mRNA surveillance pathway;rno:690585,path:rno05168,Herpes simplex virus 1 infection
G8CYZ7_RAT	G8CYZ7	Elmo1	Engulfment and cell motility 1	1085.3	983.9	1012.7	973.9	1008.2	962.2	1027.3	981.433	1027.3	981.433	1.04673	0.238986	0	GO:0005737,cytoplasm;GO:0032045,guanyl-nucleotide exchange factor complex;GO:0005886,plasma membrane	GO:0005085,guanyl-nucleotide exchange factor activity;GO:0017124,SH3 domain binding	GO:0030036,actin cytoskeleton organization;GO:0007015,actin filament organization;GO:0030029,actin filament-based process;GO:0006915,apoptotic process;GO:0016477,cell migration;GO:0048870,cell motility;GO:0006909,phagocytosis;GO:0006911,phagocytosis, engulfment;GO:0016601,Rac protein signal transduction;GO:0050790,regulation of catalytic activity	rno:361251,path:rno04062,Chemokine signaling pathway;rno:361251,path:rno05100,Bacterial invasion of epithelial cells
A0A0G2K1K5_RAT	A0A0G2K1K5	Trappc11	Trafficking protein particle complex subunit 11	759.8	722.8	732.7	727.6	710.9	719.9	738.433	719.467	738.433	719.467	1.02636	0.191072	0	GO:0005794,Golgi apparatus;GO:0030008,TRAPP complex		GO:0045054,constitutive secretory pathway;GO:0006888,endoplasmic reticulum to Golgi vesicle-mediated transport;GO:0007030,Golgi organization;GO:0061635,regulation of protein complex stability
CHSP1_RAT	Q9WU49	Carhsp1	Calcium-regulated heat stable protein 1	1283.3	1242.1	1258.1	1358.7	1241.1	1287.8	1261.17	1295.87	1261.17	1295.87	0.973223	0.392406	0	GO:0005737,cytoplasm;GO:0000177,cytoplasmic exosome (RNase complex);GO:0005829,cytosol;GO:0043186,P granule;GO:0000932,P-body	GO:0003730,mRNA 3'-UTR binding	GO:0043488,regulation of mRNA stability
A0A0G2JZE4_RAT	A0A0G2JZE4	Magi1	Membrane-associated guanylate kinase, WW and PDZ domain-containing protein 1	365.7	373.4	391	390.3	364.2	382.2	376.7	378.9	376.7	378.9	0.994194	0.84783	0	GO:0005912,adherens junction;GO:0005923,bicellular tight junction;GO:0071944,cell periphery;GO:0042995,cell projection;GO:0005911,cell-cell junction;GO:0005737,cytoplasm;GO:0016020,membrane;GO:0005634,nucleus;GO:0005886,plasma membrane;GO:0005730,nucleolus;GO:0005654,nucleoplasm	GO:0051393,alpha-actinin binding;GO:0005524,ATP binding;GO:0060090,molecular adaptor activity	GO:0022409,positive regulation of cell-cell adhesion;GO:0007165,signal transduction	rno:500261,path:rno04015,Rap1 signaling pathway;rno:500261,path:rno04151,PI3K-Akt signaling pathway;rno:500261,path:rno04530,Tight junction;rno:500261,path:rno05165,Human papillomavirus infection
HS90B_RAT	P34058	Hsp90ab1	Heat shock protein HSP 90-beta	17895.8	17936.3	18156.1	17820	17396.9	17843.4	17996.1	17686.8	17996.1	17686.8	1.01749	0.136072	0	GO:0016324,apical plasma membrane;GO:0034751,aryl hydrocarbon receptor complex;GO:0044295,axonal growth cone;GO:0016323,basolateral plasma membrane;GO:0031526,brush border membrane;GO:0009986,cell surface;GO:0008180,COP9 signalosome;GO:0005737,cytoplasm;GO:0005829,cytosol;GO:0044294,dendritic growth cone;GO:0005576,extracellular region;GO:1990565,HSP90-CDC37 chaperone complex;GO:0016234,inclusion…	GO:0005524,ATP binding;GO:0043008,ATP-dependent protein binding;GO:0016887,ATPase activity;GO:0002135,CTP binding;GO:0032564,dATP binding;GO:0097718,disordered domain specific binding;GO:0070182,DNA polymerase binding;GO:0003725,double-stranded RNA binding;GO:0005525,GTP binding;GO:0031072,heat shock protein binding;GO:0042826,histone deacetylase binding;GO:1990226,histone methyltransferase bindi…	GO:0048675,axon extension;GO:0034605,cellular response to heat;GO:0071353,cellular response to interleukin-4;GO:0071407,cellular response to organic cyclic compound;GO:0021955,central nervous system neuron axonogenesis;GO:0061684,chaperone-mediated autophagy;GO:0051131,chaperone-mediated protein complex assembly;GO:0061741,chaperone-mediated protein transport involved in chaperone-mediated autoph…	rno:301252,path:rno04141,Protein processing in endoplasmic reticulum;rno:301252,path:rno04151,PI3K-Akt signaling pathway;rno:301252,path:rno04217,Necroptosis;rno:301252,path:rno04621,NOD-like receptor signaling pathway;rno:301252,path:rno04612,Antigen processing and presentation;rno:301252,path:rno04659,Th17 cell differentiation;rno:301252,path:rno04657,IL-17 signaling pathway;rno:301252,path:rno…
F1LNS2_RAT	F1LNS2	Dennd10	DENN domain-containing 10	193.6	191.2	197.3	189.6	194.3	175.1	194.033	186.333	194.033	186.333	1.04132	0.271687	0	GO:0005770,late endosome	GO:0005085,guanyl-nucleotide exchange factor activity;GO:0031267,small GTPase binding	GO:0032509,endosome transport via multivesicular body sorting pathway;GO:0015031,protein transport;GO:2000641,regulation of early endosome to late endosome transport
SF3B4_RAT	Q6AYL5	Sf3b4	Splicing factor 3B subunit 4	334.9	318.6	355.4	302.2	306.6	309.6	336.3	306.133	336.3	306.133	1.09854	0.049945	0	GO:0005730,nucleolus;GO:0005634,nucleus;GO:0005681,spliceosomal complex;GO:0005689,U12-type spliceosomal complex;GO:0071005,U2-type precatalytic spliceosome	GO:0003723,RNA binding;GO:1990935,splicing factor binding	GO:0000398,mRNA splicing, via spliceosome;GO:0048026,positive regulation of mRNA splicing, via spliceosome	rno:295270,path:rno03040,Spliceosome
G3V7L6_RAT	G3V7L6	Psmc2	26S proteasome AAA-ATPase subunit RPT1	5455.3	5494.6	5398.3	5413.3	5474.2	5638	5449.4	5508.5	5449.4	5508.5	0.989271	0.461789	0	GO:0043197,dendritic spine;GO:0005634,nucleus;GO:0000932,P-body;GO:0022624,proteasome accessory complex;GO:0000502,proteasome complex;GO:0008540,proteasome regulatory particle, base subcomplex;GO:0036464,cytoplasmic ribonucleoprotein granule;GO:0005829,cytosol	GO:0005524,ATP binding;GO:0016887,ATPase activity;GO:0036402,proteasome-activating ATPase activity;GO:0017025,TBP-class protein binding;GO:0008134,transcription factor binding	GO:0045899,positive regulation of RNA polymerase II transcription preinitiation complex assembly;GO:0006511,ubiquitin-dependent protein catabolic process;GO:0030163,protein catabolic process	rno:25581,path:rno03050,Proteasome;rno:25581,path:rno05169,Epstein-Barr virus infection
D4ABA5_RAT	D4ABA5	Smtn	RCG35999, isoform CRA_a	1861.3	1812.5	1807.1	1773.2	1924	1863.3	1826.97	1853.5	1826.97	1853.5	0.985685	0.603109	0	GO:0031941,filamentous actin;GO:0005815,microtubule organizing center		GO:0030036,actin cytoskeleton organization;GO:0003085,negative regulation of systemic arterial blood pressure;GO:0060452,positive regulation of cardiac muscle contraction
Q5FVF3_RAT	Q5FVF3	Gga1	Golgi-associated, gamma adaptin ear-containing, ARF-binding protein 1	866	816.1	857.3	838.4	823.1	811.6	846.467	824.367	846.467	824.367	1.02681	0.269051	0	GO:0005829,cytosol;GO:0005769,early endosome;GO:0031901,early endosome membrane;GO:0005794,Golgi apparatus;GO:0005654,nucleoplasm;GO:0032991,protein-containing complex	GO:0031267,small GTPase binding	GO:0043001,Golgi to plasma membrane protein transport;GO:0006893,Golgi to plasma membrane transport;GO:0006886,intracellular protein transport;GO:0045732,positive regulation of protein catabolic process;GO:0008104,protein localization;GO:0034394,protein localization to cell surface;GO:1903441,protein localization to ciliary membrane;GO:0042147,retrograde transport, endosome to Golgi;GO:1901998,to…	rno:300066,path:rno04142,Lysosome
RLA2_RAT	P02401	Rplp2	60S acidic ribosomal protein P2	312.1	384.3	278.3	377.6	316.6	298.1	324.9	330.767	324.9	330.767	0.982263	0.888901	0	GO:0022625,cytosolic large ribosomal subunit;GO:0045202,synapse	GO:0005506,iron ion binding;GO:0043021,ribonucleoprotein complex binding;GO:0003735,structural constituent of ribosome	GO:0071320,cellular response to cAMP;GO:1904401,cellular response to Thyroid stimulating hormone;GO:0002182,cytoplasmic translational elongation;GO:0045727,positive regulation of translation	rno:100911575,path:rno03010,Ribosome;rno:140662,path:rno03010,Ribosome
KPRA_RAT	Q63468	Prpsap1	Phosphoribosyl pyrophosphate synthase-associated protein 1	434.7	412.4	419.6	391.4	403	399.9	422.233	398.1	422.233	398.1	1.06062	0.031426	0	GO:0005737,cytoplasm;GO:0032991,protein-containing complex;GO:0002189,ribose phosphate diphosphokinase complex	GO:0030234,enzyme regulator activity;GO:0042802,identical protein binding;GO:0019900,kinase binding;GO:0000287,magnesium ion binding;GO:0004749,ribose phosphate diphosphokinase activity	GO:0006015,5-phosphoribose 1-diphosphate biosynthetic process;GO:0033673,negative regulation of kinase activity;GO:0009116,nucleoside metabolic process;GO:0009165,nucleotide biosynthetic process;GO:0006164,purine nucleotide biosynthetic process
FAK2_RAT	P70600	Ptk2b	Protein-tyrosine kinase 2-beta	125.2	125.8	131.7	128.6	113.4	129.5	127.567	123.833	127.567	123.833	1.03015	0.542825	0	GO:0097440,apical dendrite;GO:0030424,axon;GO:0044297,cell body;GO:0005938,cell cortex;GO:0042995,cell projection;GO:0005856,cytoskeleton;GO:0030425,dendrite;GO:0043197,dendritic spine;GO:0031234,extrinsic component of cytoplasmic side of plasma membrane;GO:0005925,focal adhesion;GO:0098978,glutamatergic synapse;GO:0030426,growth cone;GO:0030027,lamellipodium;GO:0045121,membrane raft;GO:0043025,n…	GO:0043423,3-phosphoinositide-dependent protein kinase binding;GO:0005524,ATP binding;GO:0004683,calmodulin-dependent protein kinase activity;GO:0019899,enzyme binding;GO:0004715,non-membrane spanning protein tyrosine kinase activity;GO:0008022,protein C-terminus binding;GO:0004672,protein kinase activity;GO:0004713,protein tyrosine kinase activity;GO:0044877,protein-containing complex binding;GO…	GO:0007015,actin filament organization;GO:0090630,activation of GTPase activity;GO:0042976,activation of Janus kinase activity;GO:0002250,adaptive immune response;GO:0001525,angiogenesis;GO:0043534,blood vessel endothelial cell migration;GO:0045453,bone resorption;GO:0007155,cell adhesion;GO:0030154,cell differentiation;GO:0007166,cell surface receptor signaling pathway;GO:0006968,cellular defens…	rno:50646,path:rno04020,Calcium signaling pathway;rno:50646,path:rno04072,Phospholipase D signaling pathway;rno:50646,path:rno04650,Natural killer cell mediated cytotoxicity;rno:50646,path:rno04670,Leukocyte transendothelial migration;rno:50646,path:rno04062,Chemokine signaling pathway;rno:50646,path:rno04912,GnRH signaling pathway;rno:50646,path:rno05135,Yersinia infection;rno:50646,path:rno0517…
PRDX4_RAT	Q9Z0V5	Prdx4	Peroxiredoxin-4	911	950	950.9	900.4	883	928	937.3	903.8	937.3	903.8	1.03707	0.145467	0	GO:0005737,cytoplasm;GO:0005829,cytosol;GO:0005783,endoplasmic reticulum;GO:0005615,extracellular space;GO:0005790,smooth endoplasmic reticulum	GO:0042802,identical protein binding;GO:0004601,peroxidase activity;GO:0051920,peroxiredoxin activity	GO:0045454,cell redox homeostasis;GO:0030198,extracellular matrix organization;GO:0008584,male gonad development;GO:2000255,negative regulation of male germ cell proliferation;GO:0018401,peptidyl-proline hydroxylation to 4-hydroxy-L-proline;GO:0022417,protein maturation by protein folding;GO:0072593,reactive oxygen species metabolic process;GO:0006979,response to oxidative stress;GO:0007283,sperm…
D3ZII8_RAT	D3ZII8	Smyd5	SET and MYND domain containing 5 (Predicted)	533.3	519.1	518.5	549.9	538.9	544	523.633	544.267	523.633	544.267	0.96209	0.023474	0		GO:0018024,histone-lysine N-methyltransferase activity
FNTB_RAT	Q02293	Fntb	Protein farnesyltransferase subunit beta	451.2	445.5	461.7	441.5	442.2	430.3	452.8	438	452.8	438	1.03379	0.072691	0	GO:0005875,microtubule associated complex;GO:0005965,protein farnesyltransferase complex	GO:0004311,farnesyltranstransferase activity;GO:0004660,protein farnesyltransferase activity;GO:0008270,zinc ion binding	GO:0008285,negative regulation of cell population proliferation;GO:0045787,positive regulation of cell cycle;GO:0008284,positive regulation of cell population proliferation;GO:0048146,positive regulation of fibroblast proliferation;GO:0051770,positive regulation of nitric-oxide synthase biosynthetic process;GO:0018343,protein farnesylation;GO:0018342,protein prenylation;GO:0048145,regulation of f…	rno:64511,path:rno00900,Terpenoid backbone biosynthesis
B5DEH4_RAT	B5DEH4	Uap1l1	UDP-N-acetylglucosamine pyrophosphorylase 1-like 1	375.3	373	368.9	384.9	375.5	406.7	372.4	389.033	372.4	389.033	0.957244	0.152472	0		GO:0003977,UDP-N-acetylglucosamine diphosphorylase activity	GO:0006048,UDP-N-acetylglucosamine biosynthetic process	rno:296560,path:rno00520,Amino sugar and nucleotide sugar metabolism
S14L3_RAT	Q9Z1J8	Sec14l3	SEC14-like protein 3	2059.9	1697.2	1816.2	2345.1	2383.4	2209.2	1857.77	2312.57	1857.77	2312.57	0.803335	0.018807	-1		GO:0008289,lipid binding
D3ZEH1_RAT	D3ZEH1	Fat4	FAT atypical cadherin 4	1200.6	1119.9	1121.9	1164	1162.5	1185.6	1147.47	1170.7	1147.47	1170.7	0.980154	0.447306	0	GO:0045177,apical part of cell;GO:0005886,plasma membrane	GO:0005509,calcium ion binding	GO:0001658,branching involved in ureteric bud morphogenesis;GO:0098609,cell-cell adhesion;GO:0021987,cerebral cortex development;GO:0072137,condensed mesenchymal cell proliferation;GO:0048565,digestive tract development;GO:0008543,fibroblast growth factor receptor signaling pathway;GO:0003007,heart morphogenesis;GO:0007157,heterophilic cell-cell adhesion via plasma membrane cell adhesion molecule…
F6Q1N1_RAT	F6Q1N1	F13b	Coagulation factor XIII B chain	645.5	656.5	670	626	643.4	701.8	657.333	657.067	657.333	657.067	1.00041	0.991665	0			GO:0007596,blood coagulation	rno:289055,path:rno04610,Complement and coagulation cascades
Q3B8R6_RAT	Q3B8R6	Azgp1	Alpha-2-glycoprotein 1, zinc	508.9	731.8	607.9	518.3	455.2	523.7	616.2	499.067	616.2	499.067	1.2347	0.160668	0	GO:0009897,external side of plasma membrane;GO:0005615,extracellular space		GO:0002476,antigen processing and presentation of endogenous peptide antigen via MHC class Ib;GO:0007155,cell adhesion;GO:0001580,detection of chemical stimulus involved in sensory perception of bitter taste
F1M785_RAT	F1M785	Pdzd2	PDZ domain-containing protein 2	1242.2	1202.5	1215	1251.7	1227.9	1237.6	1219.9	1239.07	1219.9	1239.07	0.984531	0.231667	0	GO:0045177,apical part of cell;GO:0005911,cell-cell junction;GO:0005737,cytoplasm;GO:0005783,endoplasmic reticulum;GO:0005576,extracellular region;GO:0043005,neuron projection;GO:0005634,nucleus;GO:0014069,postsynaptic density;GO:0034451,centriolar satellite;GO:0005829,cytosol;GO:0043231,intracellular membrane-bounded organelle;GO:0005886,plasma membrane		GO:0007155,cell adhesion;GO:0035556,intracellular signal transduction
ATG3_RAT	Q6AZ50	Atg3	Ubiquitin-like-conjugating enzyme ATG3	459.1	467.7	472.5	423.9	423.9	432.1	466.433	426.633	466.433	426.633	1.09329	0.001136	0	GO:0000153,cytoplasmic ubiquitin ligase complex;GO:0005829,cytosol	GO:0019777,Atg12 transferase activity;GO:0019776,Atg8 ligase activity;GO:0019899,enzyme binding;GO:0019787,ubiquitin-like protein transferase activity	GO:0000045,autophagosome assembly;GO:0006914,autophagy;GO:0000422,autophagy of mitochondrion;GO:0044804,autophagy of nucleus;GO:0006464,cellular protein modification process;GO:0016236,macroautophagy;GO:0043653,mitochondrial fragmentation involved in apoptotic process;GO:0050765,negative regulation of phagocytosis;GO:0015031,protein transport;GO:0016567,protein ubiquitination;GO:1902017,regulatio…	rno:171415,path:rno04140,Autophagy - animal;rno:171415,path:rno04136,Autophagy - other;rno:171415,path:rno05167,Kaposi sarcoma-associated herpesvirus infection
LOXL2_RAT	B5DF27	Loxl2	Lysyl oxidase homolog 2	681.7	712.2	744.3	674.2	687.4	672.3	712.733	677.967	712.733	677.967	1.05128	0.136317	0	GO:0005604,basement membrane;GO:0000785,chromatin;GO:0005783,endoplasmic reticulum;GO:0005615,extracellular space;GO:0016020,membrane;GO:0005634,nucleus;GO:0005654,nucleoplasm	GO:0005509,calcium ion binding;GO:0005507,copper ion binding;GO:0070492,oligosaccharide binding;GO:0004720,protein-lysine 6-oxidase activity;GO:0005044,scavenger receptor activity	GO:0006464,cellular protein modification process;GO:0030199,collagen fibril organization;GO:0043542,endothelial cell migration;GO:0001935,endothelial cell proliferation;GO:0001837,epithelial to mesenchymal transition;GO:0070828,heterochromatin organization;GO:1902455,negative regulation of stem cell population maintenance;GO:0000122,negative regulation of transcription by RNA polymerase II;GO:004…
EXOC7_RAT	O54922	Exoc7	Exocyst complex component 7	1934.1	1837.8	1925.5	1843	1905.5	1886.2	1899.13	1878.23	1899.13	1878.23	1.01113	0.591573	0	GO:0034451,centriolar satellite;GO:0005829,cytosol;GO:0000145,exocyst;GO:0090543,Flemming body;GO:0032584,growth cone membrane;GO:0005815,microtubule organizing center		GO:0006887,exocytosis;GO:0015031,protein transport;GO:2000535,regulation of entry of bacterium into host cell	rno:100911734,path:rno04910,Insulin signaling pathway;rno:100911734,path:rno05132,Salmonella infection;rno:64632,path:rno04910,Insulin signaling pathway;rno:64632,path:rno05132,Salmonella infection
ICAL_RAT	P27321	Cast	Calpastatin	2888.5	2535	2887.8	2679.5	2583.6	2458.7	2770.43	2573.93	2770.43	2573.93	1.07634	0.216289	0	GO:0005737,cytoplasm;GO:0016020,membrane;GO:0005634,nucleus;GO:0014069,postsynaptic density	GO:0010859,calcium-dependent cysteine-type endopeptidase inhibitor activity;GO:0002020,protease binding	GO:0007568,aging;GO:0031100,animal organ regeneration;GO:0007420,brain development;GO:0007343,egg activation;GO:0097340,inhibition of cysteine-type endopeptidase activity;GO:0001889,liver development;GO:0045445,myoblast differentiation;GO:0007520,myoblast fusion;GO:0043086,negative regulation of catalytic activity;GO:0071157,negative regulation of cell cycle arrest;GO:0010466,negative regulation …
F1LM64_RAT	F1LM64	Hdac5	Histone deacetylase	140.2	125.1	127.3	131.8	134.1	138	130.867	134.633	130.867	134.633	0.972023	0.496818	0	GO:0044295,axonal growth cone;GO:0000785,chromatin;GO:0005737,cytoplasm;GO:0005829,cytosol;GO:0005794,Golgi apparatus;GO:0000118,histone deacetylase complex;GO:0016604,nuclear body;GO:0016607,nuclear speck;GO:0005634,nucleus;GO:0032991,protein-containing complex;GO:0090571,RNA polymerase II transcription repressor complex	GO:0003682,chromatin binding;GO:0001227,DNA-binding transcription repressor activity, RNA polymerase II-specific;GO:0004407,histone deacetylase activity;GO:0042826,histone deacetylase binding;GO:0042802,identical protein binding;GO:0046872,metal ion binding;GO:0032041,NAD-dependent histone deacetylase activity (H3-K14 specific);GO:0033558,protein deacetylase activity;GO:0019901,protein kinase bin…	GO:0071498,cellular response to fluid shear stress;GO:0071222,cellular response to lipopolysaccharide;GO:0006325,chromatin organization;GO:0007507,heart development;GO:0016575,histone deacetylation;GO:0033555,multicellular organismal response to stress;GO:0090051,negative regulation of cell migration involved in sprouting angiogenesis;GO:0010629,negative regulation of gene expression;GO:0010832,n…
OLFL3_RAT	B0BNI5	Olfml3	Olfactomedin-like protein 3	661.4	698.3	681.9	642.1	667.6	688.5	680.533	666.067	680.533	666.067	1.02172	0.446286	0	GO:0005576,extracellular region		GO:0007275,multicellular organism development
G3V6A0_RAT	G3V6A0	Pdgfra	Platelet-derived growth factor receptor alpha	602.5	597.5	550.7	556.8	538.6	575.4	583.567	556.933	583.567	556.933	1.04782	0.246198	0	GO:0030424,axon;GO:0009986,cell surface;GO:0005929,cilium;GO:0005737,cytoplasm;GO:0009897,external side of plasma membrane;GO:0005794,Golgi apparatus;GO:0005887,integral component of plasma membrane;GO:0031226,intrinsic component of plasma membrane;GO:0005902,microvillus;GO:0005634,nucleus;GO:0005886,plasma membrane;GO:0032991,protein-containing complex;GO:0043235,receptor complex;GO:0030054,cell…	GO:0005524,ATP binding;GO:0019838,growth factor binding;GO:0043548,phosphatidylinositol 3-kinase binding;GO:0005018,platelet-derived growth factor alpha-receptor activity;GO:0048407,platelet-derived growth factor binding;GO:0005161,platelet-derived growth factor receptor binding;GO:0042803,protein homodimerization activity;GO:0004672,protein kinase activity;GO:0044877,protein-containing complex b…	GO:0030325,adrenal gland development;GO:0007568,aging;GO:0009653,anatomical structure morphogenesis;GO:0009887,animal organ morphogenesis;GO:0007420,brain development;GO:0055003,cardiac myofibril assembly;GO:0060326,cell chemotaxis;GO:0016477,cell migration;GO:0071230,cellular response to amino acid stimulus;GO:0044344,cellular response to fibroblast growth factor stimulus;GO:0071347,cellular res…	rno:25267,path:rno04014,Ras signaling pathway;rno:25267,path:rno04015,Rap1 signaling pathway;rno:25267,path:rno04010,MAPK signaling pathway;rno:25267,path:rno04630,Jak-STAT signaling pathway;rno:25267,path:rno04020,Calcium signaling pathway;rno:25267,path:rno04072,Phospholipase D signaling pathway;rno:25267,path:rno04151,PI3K-Akt signaling pathway;rno:25267,path:rno04144,Endocytosis;rno:25267,pat…
Q6MG98_RAT	Q6MG98	RT1-Da	Histocompatibility 2, class II antigen E alpha	321.6	376.4	365.7	360.3	338.3	589	354.567	429.2	354.567	429.2	0.826111	0.413637	0	GO:0009986,cell surface;GO:0005769,early endosome;GO:0009897,external side of plasma membrane;GO:0005794,Golgi apparatus;GO:0016021,integral component of membrane;GO:0042613,MHC class II protein complex;GO:0005771,multivesicular body;GO:0005886,plasma membrane;GO:0005615,extracellular space;GO:0042612,MHC class I protein complex;GO:0005764,lysosome;GO:0001772,immunological synapse;GO:0031902,late…	GO:0042605,peptide antigen binding;GO:1990405,protein antigen binding;GO:0044877,protein-containing complex binding;GO:0015643,toxic substance binding;GO:0008134,transcription factor binding;GO:0031625,ubiquitin protein ligase binding;GO:0042609,CD4 receptor binding;GO:0032395,MHC class II receptor activity;GO:0030247,polysaccharide binding;GO:0042608,T cell receptor binding;GO:0023026,MHC class …	GO:0019882,antigen processing and presentation;GO:0019886,antigen processing and presentation of exogenous peptide antigen via MHC class II;GO:0048002,antigen processing and presentation of peptide antigen;GO:0002344,B cell affinity maturation;GO:0071549,cellular response to dexamethasone stimulus;GO:0071385,cellular response to glucocorticoid stimulus;GO:0071346,cellular response to interferon-g…	rno:24737,path:rno04514,Cell adhesion molecules (CAMs);rno:24737,path:rno04144,Endocytosis;rno:24737,path:rno04145,Phagosome;rno:24737,path:rno04218,Cellular senescence;rno:24737,path:rno04650,Natural killer cell mediated cytotoxicity;rno:24737,path:rno04612,Antigen processing and presentation;rno:24737,path:rno05203,Viral carcinogenesis;rno:24737,path:rno05320,Autoimmune thyroid disease;rno:2473…
RS27A_RAT	P62982	Rps27a	Ubiquitin-40S ribosomal protein S27a	10725.5	9884.9	10080	9509.8	9457.5	9897.1	10230.1	9621.47	10230.1	9621.47	1.06326	0.103262	0	GO:0005737,cytoplasm;GO:0022627,cytosolic small ribosomal subunit;GO:0005634,nucleus	GO:0046872,metal ion binding;GO:0031386,protein tag;GO:0003735,structural constituent of ribosome;GO:0031625,ubiquitin protein ligase binding	GO:0019941,modification-dependent protein catabolic process;GO:0016567,protein ubiquitination;GO:0006412,translation	rno:100912032,path:rno03010,Ribosome
B5DF46_RAT	B5DF46	Pmm2	Phosphomannomutase	1774	1689.2	1749.7	1744.9	1826.7	1797.6	1737.63	1789.73	1737.63	1789.73	0.97089	0.208355	0	GO:0005737,cytoplasm;GO:0005829,cytosol;GO:0043025,neuronal cell body;GO:0005654,nucleoplasm	GO:0046872,metal ion binding;GO:0004615,phosphomannomutase activity	GO:0009298,GDP-mannose biosynthetic process;GO:0006013,mannose metabolic process;GO:0006487,protein N-linked glycosylation	rno:302915,path:rno00051,Fructose and mannose metabolism;rno:302915,path:rno00520,Amino sugar and nucleotide sugar metabolism
A0A0G2JWM2_RAT	A0A0G2JWM2	Sirt2	NAD-dependent protein deacetylase	1249.3	1264.9	1238	1154.3	1223.2	1226.9	1250.73	1201.47	1250.73	1201.47	1.041	0.118586	0	GO:0005814,centriole;GO:0005813,centrosome;GO:0005694,chromosome;GO:0005737,cytoplasm;GO:0005829,cytosol;GO:0097386,glial cell projection;GO:0098978,glutamatergic synapse;GO:0030426,growth cone;GO:0000792,heterochromatin;GO:0044224,juxtaparanode region of axon;GO:0043219,lateral loop;GO:0072687,meiotic spindle;GO:0005874,microtubule;GO:0030496,midbody;GO:0005739,mitochondrion;GO:0072686,mitotic s…	GO:0048487,beta-tubulin binding;GO:0003682,chromatin binding;GO:0035035,histone acetyltransferase binding;GO:0004407,histone deacetylase activity;GO:0042826,histone deacetylase binding;GO:0003950,NAD+ ADP-ribosyltransferase activity;GO:0070403,NAD+ binding;GO:0017136,NAD-dependent histone deacetylase activity;GO:0046970,NAD-dependent histone deacetylase activity (H4-K16 specific);GO:0034979,NAD-d…	GO:0006914,autophagy;GO:0051301,cell division;GO:0044242,cellular lipid catabolic process;GO:0061433,cellular response to caloric restriction;GO:0071872,cellular response to epinephrine stimulus;GO:0035729,cellular response to hepatocyte growth factor stimulus;GO:0071456,cellular response to hypoxia;GO:0071219,cellular response to molecule of bacterial origin;GO:0034599,cellular response to oxida…	rno:361532,path:rno00760,Nicotinate and nicotinamide metabolism
RAB3B_RAT	Q63941	Rab3b	Ras-related protein Rab-3B	438	399.8	421.3	445.3	492.7	460.5	419.7	466.167	419.7	466.167	0.900322	0.05956	0	GO:0098993,anchored component of synaptic vesicle membrane;GO:0005737,cytoplasm;GO:0005829,cytosol;GO:0098691,dopaminergic synapse;GO:0005768,endosome;GO:0005794,Golgi apparatus;GO:0048471,perinuclear region of cytoplasm;GO:0005886,plasma membrane;GO:0008021,synaptic vesicle;GO:0031982,vesicle	GO:0019003,GDP binding;GO:0005525,GTP binding;GO:0030742,GTP-dependent protein binding;GO:0003924,GTPase activity;GO:0031489,myosin V binding	GO:0019882,antigen processing and presentation;GO:0018125,peptidyl-cysteine methylation;GO:0051586,positive regulation of dopamine uptake involved in synaptic transmission;GO:0072659,protein localization to plasma membrane;GO:0009306,protein secretion;GO:0017157,regulation of exocytosis;GO:0098693,regulation of synaptic vesicle cycle;GO:0097494,regulation of vesicle size;GO:0006904,vesicle dockin…
M0R750_RAT	M0R750	Srcap	Snf2-related CREBBP activator protein	739.6	718.4	703.6	682.1	717.6	652.2	720.533	683.967	720.533	683.967	1.05346	0.165685	0	GO:0005634,nucleus;GO:0048471,perinuclear region of cytoplasm;GO:0032991,protein-containing complex;GO:0000812,Swr1 complex	GO:0005524,ATP binding;GO:0016887,ATPase activity;GO:0003677,DNA binding;GO:0042393,histone binding;GO:0070615,nucleosome-dependent ATPase activity	GO:0043044,ATP-dependent chromatin remodeling;GO:0016458,gene silencing;GO:0043486,histone exchange
AMPL_RAT	Q68FS4	Lap3	Cytosol aminopeptidase	4029.8	4101.6	4037.9	4142.4	4191.7	4277.9	4056.43	4204	4056.43	4204	0.964899	0.031884	0	GO:0005829,cytosol;GO:0030496,midbody;GO:0005654,nucleoplasm;GO:0005802,trans-Golgi network	GO:0004180,carboxypeptidase activity;GO:0030145,manganese ion binding;GO:0070006,metalloaminopeptidase activity;GO:0008233,peptidase activity		rno:289668,path:rno00330,Arginine and proline metabolism;rno:289668,path:rno00480,Glutathione metabolism
A0A0G2QC04_RAT	A0A0G2QC04	Pls1	Plastin 1	1834.9	1973.3	1996.1	1928.9	2021.3	1951.6	1934.77	1967.27	1934.77	1967.27	0.98348	0.602293	0	GO:0005884,actin filament;GO:0032432,actin filament bundle;GO:0005903,brush border;GO:0005737,cytoplasm;GO:0032420,stereocilium;GO:1990357,terminal web	GO:0051015,actin filament binding;GO:0005509,calcium ion binding	GO:0051017,actin filament bundle assembly;GO:0051639,actin filament network formation;GO:0060088,auditory receptor cell stereocilium organization;GO:0001951,intestinal D-glucose absorption;GO:0040018,positive regulation of multicellular organism growth;GO:1903078,positive regulation of protein localization to plasma membrane;GO:0032532,regulation of microvillus length;GO:1902896,terminal web asse…
A0A0G2K2P6_RAT	A0A0G2K2P6	Hbs1l	HBS1-like protein	1953.6	1967.7	1928.2	1971	1955.5	2032.9	1949.83	1986.47	1949.83	1986.47	0.981559	0.236329	0		GO:0005525,GTP binding;GO:0003924,GTPase activity;GO:0003746,translation elongation factor activity	GO:0006412,translation	rno:293408,path:rno03015,mRNA surveillance pathway;rno:293408,path:rno05134,Legionellosis
F1LRM5_RAT	F1LRM5	Bag1	BAG family molecular chaperone regulator 1	347.5	353.3	375.3	336.3	375.9	348	358.7	353.4	358.7	353.4	1.015	0.732881	0	GO:0005737,cytoplasm;GO:0005829,cytosol;GO:0016020,membrane;GO:0005739,mitochondrion;GO:0005634,nucleus;GO:0048471,perinuclear region of cytoplasm	GO:0000774,adenyl-nucleotide exchange factor activity;GO:0051087,chaperone binding;GO:0031072,heat shock protein binding;GO:0051219,phosphoprotein binding;GO:0031625,ubiquitin protein ligase binding	GO:0006915,apoptotic process;GO:1905232,cellular response to L-glutamate;GO:0051085,chaperone cofactor-dependent protein refolding;GO:0043066,negative regulation of apoptotic process;GO:0110091,negative regulation of hippocampal neuron apoptotic process;GO:2000672,negative regulation of motor neuron apoptotic process;GO:0043524,negative regulation of neuron apoptotic process;GO:0001933,negative r…	rno:297994,path:rno04141,Protein processing in endoplasmic reticulum
F7EY92_RAT	F7EY92	Mbd3	Methyl-CpG binding domain protein 3 (Predicted), isoform CRA_c	1205.2	1118	1179.6	1331.2	1297.8	1268.3	1167.6	1299.1	1167.6	1299.1	0.898776	0.014158	0	GO:0000785,chromatin;GO:0005737,cytoplasm;GO:0000792,heterochromatin;GO:0005634,nucleus;GO:0016581,NuRD complex;GO:0032991,protein-containing complex	GO:0003682,chromatin binding;GO:0003677,DNA binding;GO:0008327,methyl-CpG binding	GO:0007568,aging;GO:0007420,brain development;GO:0006346,DNA methylation-dependent heterochromatin assembly;GO:0048568,embryonic organ development;GO:0007507,heart development;GO:0016573,histone acetylation;GO:0001701,in utero embryonic development;GO:0000122,negative regulation of transcription by RNA polymerase II;GO:0044030,regulation of DNA methylation;GO:0032355,response to estradiol;GO:0031…
A0A0G2K694_RAT	A0A0G2K694	Ralbp1	RalA-binding protein 1	771.9	778.3	800.8	744.4	795.7	779.2	783.667	773.1	783.667	773.1	1.01367	0.578041	0	GO:0005829,cytosol;GO:0016020,membrane;GO:0043005,neuron projection;GO:0005886,plasma membrane;GO:0000922,spindle pole	GO:0042626,ATPase-coupled transmembrane transporter activity;GO:0005096,GTPase activator activity;GO:0031267,small GTPase binding;GO:0022857,transmembrane transporter activity;GO:0042910,xenobiotic transmembrane transporter activity	GO:0051301,cell division;GO:1900753,doxorubicin transport;GO:0006897,endocytosis;GO:0007052,mitotic spindle organization;GO:0048662,negative regulation of smooth muscle cell proliferation;GO:0043547,positive regulation of GTPase activity;GO:1903378,positive regulation of oxidative stress-induced neuron intrinsic apoptotic signaling pathway;GO:0043087,regulation of GTPase activity;GO:0007264,small…	rno:84014,path:rno04014,Ras signaling pathway;rno:84014,path:rno05200,Pathways in cancer;rno:84014,path:rno05212,Pancreatic cancer
D4A8X8_RAT	D4A8X8	Cttnbp2nl	CTTNBP2 N-terminal like (Predicted), isoform CRA_a	1779.3	1706.6	1722.1	1766.5	1739.2	1681.1	1736	1728.93	1736	1728.93	1.00409	0.843282	0	GO:0015629,actin cytoskeleton	GO:0051721,protein phosphatase 2A binding	GO:0034763,negative regulation of transmembrane transport;GO:0032410,negative regulation of transporter activity;GO:0006470,protein dephosphorylation
DYL2_RAT	Q78P75	Dynll2	Dynein light chain 2, cytoplasmic	762.7	717.1	731.4	760.8	783	728.3	737.067	757.367	737.067	757.367	0.973197	0.384819	0	GO:0097731,9+0 non-motile cilium;GO:0005813,centrosome;GO:0005737,cytoplasm;GO:0005868,cytoplasmic dynein complex;GO:0030286,dynein complex;GO:0098978,glutamatergic synapse;GO:0005874,microtubule;GO:0031475,myosin V complex;GO:0098794,postsynapse;GO:0014069,postsynaptic density	GO:0045505,dynein intermediate chain binding;GO:0051959,dynein light intermediate chain binding;GO:0042802,identical protein binding;GO:0044877,protein-containing complex binding;GO:0097110,scaffold protein binding	GO:0060271,cilium assembly;GO:0007017,microtubule-based process;GO:2000582,positive regulation of ATP-dependent microtubule motor activity, plus-end-directed	rno:140734,path:rno04962,Vasopressin-regulated water reabsorption;rno:140734,path:rno05132,Salmonella infection
D3ZQR7_RAT	D3ZQR7	Plod2	Procollagen-lysine 5-dioxygenase	2503.4	2666	2629.3	2613.4	2484.9	2659.8	2599.57	2586.03	2599.57	2586.03	1.00523	0.859744	0	GO:0005783,endoplasmic reticulum;GO:0030867,rough endoplasmic reticulum membrane;GO:0005789,endoplasmic reticulum membrane	GO:0005506,iron ion binding;GO:0031418,L-ascorbic acid binding;GO:0008475,procollagen-lysine 5-dioxygenase activity	GO:0032870,cellular response to hormone stimulus;GO:0046947,hydroxylysine biosynthetic process;GO:0017185,peptidyl-lysine hydroxylation;GO:0001666,response to hypoxia	rno:300901,path:rno00310,Lysine degradation
VPP1_RAT	P25286	Atp6v0a1	V-type proton ATPase 116 kDa subunit a1	1077.3	1010.7	1043.5	990	1007.1	997.2	1043.83	998.1	1043.83	998.1	1.04582	0.082634	0	GO:0005737,cytoplasm;GO:0030285,integral component of synaptic vesicle membrane;GO:0043229,intracellular organelle;GO:0042470,melanosome;GO:0048471,perinuclear region of cytoplasm;GO:0005886,plasma membrane;GO:0008021,synaptic vesicle;GO:0043195,terminal bouton;GO:0016471,vacuolar proton-transporting V-type ATPase complex;GO:0000220,vacuolar proton-transporting V-type ATPase, V0 domain;GO:0005829…	GO:0051117,ATPase binding;GO:0046961,proton-transporting ATPase activity, rotational mechanism;GO:0015078,proton transmembrane transporter activity	GO:0016241,regulation of macroautophagy;GO:1901998,toxin transport;GO:0007035,vacuolar acidification	rno:29757,path:rno00190,Oxidative phosphorylation;rno:29757,path:rno04145,Phagosome;rno:29757,path:rno04142,Lysosome;rno:29757,path:rno04966,Collecting duct acid secretion;rno:29757,path:rno04721,Synaptic vesicle cycle;rno:29757,path:rno05323,Rheumatoid arthritis;rno:29757,path:rno05152,Tuberculosis;rno:29757,path:rno05165,Human papillomavirus infection
B4F7A5_RAT	B4F7A5	Cd99	CD99 molecule (Xg blood group)	366.8	390.9	379.1	413.3	404.1	412.4	378.933	409.933	378.933	409.933	0.924378	0.014772	0	GO:0009986,cell surface;GO:0005887,integral component of plasma membrane		GO:0034109,homotypic cell-cell adhesion;GO:0001773,myeloid dendritic cell activation;GO:2000391,positive regulation of neutrophil extravasation;GO:0072683,T cell extravasation	rno:652929,path:rno04514,Cell adhesion molecules (CAMs);rno:652929,path:rno04670,Leukocyte transendothelial migration
A0A0G2JUZ0_RAT	A0A0G2JUZ0	Mtmr1	Phosphatidylinositol-3,5-bisphosphate 3-phosphatase	395.7	408.1	396.8	397.1	384	389.4	400.2	390.167	400.2	390.167	1.02572	0.141682	0	GO:0005737,cytoplasm;GO:0005886,plasma membrane	GO:0052629,phosphatidylinositol-3,5-bisphosphate 3-phosphatase activity;GO:0004438,phosphatidylinositol-3-phosphatase activity;GO:0042803,protein homodimerization activity;GO:0004725,protein tyrosine phosphatase activity	GO:0046856,phosphatidylinositol dephosphorylation;GO:0060304,regulation of phosphatidylinositol dephosphorylation	rno:317296,path:rno00562,Inositol phosphate metabolism;rno:317296,path:rno04070,Phosphatidylinositol signaling system
SGPL1_RAT	Q8CHN6	Sgpl1	Sphingosine-1-phosphate lyase 1	937.5	958.2	936.4	893.1	871.7	882.7	944.033	882.5	944.033	882.5	1.06973	0.00282	0	GO:0005783,endoplasmic reticulum;GO:0005789,endoplasmic reticulum membrane;GO:0016021,integral component of membrane	GO:0016831,carboxy-lyase activity;GO:0030170,pyridoxal phosphate binding;GO:0008117,sphinganine-1-phosphate aldolase activity	GO:0001667,ameboidal-type cell migration;GO:0008209,androgen metabolic process;GO:0097190,apoptotic signaling pathway;GO:0006672,ceramide metabolic process;GO:0008210,estrogen metabolic process;GO:0060325,face morphogenesis;GO:0006631,fatty acid metabolic process;GO:0008585,female gonad development;GO:0010761,fibroblast migration;GO:0030097,hemopoiesis;GO:0001822,kidney development;GO:0033327,Ley…	rno:286896,path:rno00600,Sphingolipid metabolism;rno:286896,path:rno04071,Sphingolipid signaling pathway
CDK12_RAT	Q3MJK5	Cdk12	Cyclin-dependent kinase 12	883.1	837.7	850	893.6	918.1	895.5	856.933	902.4	856.933	902.4	0.949616	0.044092	0	GO:0002944,cyclin K-CDK12 complex;GO:0000307,cyclin-dependent protein kinase holoenzyme complex;GO:0008024,cyclin/CDK positive transcription elongation factor complex;GO:0019908,nuclear cyclin-dependent protein kinase holoenzyme complex;GO:0016607,nuclear speck;GO:0005634,nucleus	GO:0005524,ATP binding;GO:0030332,cyclin binding;GO:0004693,cyclin-dependent protein serine/threonine kinase activity;GO:0004672,protein kinase activity;GO:0019901,protein kinase binding;GO:0106310,protein serine kinase activity;GO:0106311,protein threonine kinase activity;GO:0008353,RNA polymerase II CTD heptapeptide repeat kinase activity	GO:0006397,mRNA processing;GO:2000737,negative regulation of stem cell differentiation;GO:0070816,phosphorylation of RNA polymerase II C-terminal domain;GO:0032968,positive regulation of transcription elongation from RNA polymerase II promoter;GO:0046777,protein autophosphorylation;GO:0006468,protein phosphorylation;GO:0043405,regulation of MAP kinase activity;GO:0043484,regulation of RNA splicin…
NSE1_RAT	Q499U6	Nsmce1	Non-structural maintenance of chromosomes element 1 homolog	143.5	134.2	124.5	141.1	136.3	142.7	134.067	140.033	134.067	140.033	0.957391	0.362667	0	GO:0000775,chromosome, centromeric region;GO:0000781,chromosome, telomeric region;GO:0097431,mitotic spindle pole;GO:0005634,nucleus;GO:0030915,Smc5-Smc6 complex;GO:0005654,nucleoplasm	GO:0046872,metal ion binding;GO:0046983,protein dimerization activity;GO:0061630,ubiquitin protein ligase activity;GO:0004842,ubiquitin-protein transferase activity	GO:0000724,double-strand break repair via homologous recombination;GO:0035556,intracellular signal transduction;GO:2001022,positive regulation of response to DNA damage stimulus;GO:0006301,postreplication repair;GO:0006281,DNA repair
D4ABN3_RAT	D4ABN3	Synj1	Phosphoinositide 5-phosphatase	2369.4	2433.6	2400.8	2368.3	2440.6	2487.4	2401.27	2432.1	2401.27	2432.1	0.987322	0.476458	0	GO:0030132,clathrin coat of coated pit;GO:0005737,cytoplasm;GO:0098978,glutamatergic synapse;GO:0030117,membrane coat;GO:0043005,neuron projection;GO:0098688,parallel fiber to Purkinje cell synapse;GO:0048471,perinuclear region of cytoplasm;GO:0098794,postsynapse;GO:0098793,presynapse;GO:0032991,protein-containing complex;GO:0098685,Schaffer collateral - CA1 synapse;GO:0097060,synaptic membrane;G…	GO:1990175,EH domain binding;GO:0052658,inositol-1,4,5-trisphosphate 5-phosphatase activity;GO:0034595,phosphatidylinositol phosphate 5-phosphatase activity;GO:0004438,phosphatidylinositol-3-phosphatase activity;GO:0004439,phosphatidylinositol-4,5-bisphosphate 5-phosphatase activity;GO:0043812,phosphatidylinositol-4-phosphate phosphatase activity;GO:0008022,protein C-terminus binding;GO:0044877,p…	GO:0007420,brain development;GO:0046855,inositol phosphate dephosphorylation;GO:0007612,learning;GO:0006836,neurotransmitter transport;GO:0046856,phosphatidylinositol dephosphorylation;GO:0046488,phosphatidylinositol metabolic process;GO:1904980,positive regulation of endosome organization;GO:0014015,positive regulation of gliogenesis;GO:0048260,positive regulation of receptor-mediated endocytosi…	rno:85238,path:rno00562,Inositol phosphate metabolism;rno:85238,path:rno04070,Phosphatidylinositol signaling system
CO4_RAT	P08649	C4	Complement C4	5315.5	6233.1	6270	7055.2	6414	7120.8	5939.53	6863.33	5939.53	6863.33	0.865401	0.074448	0	GO:0030424,axon;GO:0030425,dendrite;GO:0005576,extracellular region;GO:0005615,extracellular space;GO:0043025,neuronal cell body;GO:0045202,synapse	GO:0001849,complement component C1q complex binding;GO:0004866,endopeptidase inhibitor activity	GO:0006956,complement activation;GO:0006958,complement activation, classical pathway;GO:0006954,inflammatory response;GO:0045087,innate immune response;GO:2000427,positive regulation of apoptotic cell clearance	rno:24233,path:rno04610,Complement and coagulation cascades;rno:24233,path:rno05322,Systemic lupus erythematosus;rno:24233,path:rno05133,Pertussis;rno:24233,path:rno05150,Staphylococcus aureus infection
B5DFL0_RAT	B5DFL0	Snta1	Snta1 protein	524.7	494	526.3	527.3	541.9	527.7	515	532.3	515	532.3	0.9675	0.208691	0	GO:0005856,cytoskeleton;GO:0016010,dystrophin-associated glycoprotein complex;GO:0031594,neuromuscular junction;GO:0045211,postsynaptic membrane;GO:0032991,protein-containing complex;GO:0042383,sarcolemma;GO:0045202,synapse	GO:0051117,ATPase binding;GO:0044325,ion channel binding;GO:0050998,nitric-oxide synthase binding;GO:0030165,PDZ domain binding;GO:0017080,sodium channel regulator activity;GO:0005198,structural molecule activity	GO:1902083,negative regulation of peptidyl-cysteine S-nitrosylation;GO:0007528,neuromuscular junction development;GO:0002027,regulation of heart rate;GO:1902305,regulation of sodium ion transmembrane transport;GO:0003117,regulation of vasoconstriction by circulating norepinephrine;GO:0060307,regulation of ventricular cardiac muscle cell membrane repolarization;GO:0086005,ventricular cardiac muscl…
G3V9M8_RAT	G3V9M8	LOC100910130	Protein FAM50A-like	724.5	706.9	726.8	760.1	696	714.2	719.4	723.433	719.4	723.433	0.994425	0.850608	0	GO:0005634,nucleus		GO:0006325,chromatin organization
Q68G33_RAT	Q68G33	Gorasp2	Golgi reassembly-stacking protein 2	700.5	680.9	700.1	675.5	714.9	693.6	693.833	694.667	693.833	694.667	0.9988	0.952312	0	GO:0005789,endoplasmic reticulum membrane;GO:0005794,Golgi apparatus;GO:0005797,Golgi medial cisterna;GO:0000139,Golgi membrane;GO:0016020,membrane		GO:0030154,cell differentiation;GO:0061951,establishment of protein localization to plasma membrane;GO:0007030,Golgi organization;GO:0070925,organelle assembly;GO:0006996,organelle organization;GO:0034976,response to endoplasmic reticulum stress;GO:0007283,spermatogenesis
Q0ZFS5_RAT	Q0ZFS5	Zc3h11a	Zinc finger CCCH-type-containing 11A	1485.3	1361.2	1411.7	1410.4	1408.4	1364.7	1419.4	1394.5	1419.4	1394.5	1.01786	0.557843	0		GO:0046872,metal ion binding;GO:0003729,mRNA binding	GO:0016973,poly(A)+ mRNA export from nucleus
A0A0G2K931_RAT	A0A0G2K931	Psat1	Phosphoserine aminotransferase	2380.7	2166.1	2164.7	2302.7	2382.3	2438.6	2237.17	2374.53	2237.17	2374.53	0.94215	0.168728	0	GO:0005737,cytoplasm;GO:0005829,cytosol	GO:0042802,identical protein binding;GO:0004648,O-phospho-L-serine;GO:0030170,pyridoxal phosphate binding	GO:0006564,L-serine biosynthetic process
D3ZFY0_RAT	D3ZFY0	Sephs1	Selenide, water dikinase	1118.4	1224.4	1118.5	1135.1	1187.4	1203.5	1153.77	1175.33	1153.77	1175.33	0.981651	0.62595	0	GO:0005737,cytoplasm	GO:0005524,ATP binding;GO:0042802,identical protein binding;GO:0004756,selenide, water dikinase activity	GO:0016260,selenocysteine biosynthetic process	rno:291314,path:rno00450,Selenocompound metabolism
D3ZT07_RAT	D3ZT07	2023-09-05	Septin	489.7	532.3	507.6	482	530.5	503.6	509.867	505.367	509.867	505.367	1.0089	0.82157	0	GO:0005856,cytoskeleton;GO:0008021,synaptic vesicle	GO:0005525,GTP binding	GO:0017157,regulation of exocytosis	rno:116728,path:rno05012,Parkinson disease
SERA_RAT	O08651	Phgdh	D-3-phosphoglycerate dehydrogenase	1508.1	1546.4	1481.1	1617.3	1610.7	1701.8	1511.87	1643.27	1511.87	1643.27	0.920037	0.019716	0		GO:0051287,NAD binding;GO:0004617,phosphoglycerate dehydrogenase activity	GO:0070314,G1 to G0 transition;GO:0009448,gamma-aminobutyric acid metabolic process;GO:0021782,glial cell development;GO:0006541,glutamine metabolic process;GO:0006544,glycine metabolic process;GO:0006564,L-serine biosynthetic process;GO:0006563,L-serine metabolic process;GO:0021915,neural tube development;GO:0022008,neurogenesis;GO:0031175,neuron projection development;GO:0010468,regulation of g…	rno:58835,path:rno00260,Glycine, serine and threonine metabolism;rno:58835,path:rno00270,Cysteine and methionine metabolism
RASN_RAT	Q04970	Nras	GTPase NRas	1095.1	1026.2	1034	1079.3	1122.2	1121.3	1051.77	1107.6	1051.77	1107.6	0.949591	0.098054	0	GO:0005794,Golgi apparatus;GO:0000139,Golgi membrane;GO:0016020,membrane;GO:0005886,plasma membrane	GO:0019003,GDP binding;GO:0005525,GTP binding;GO:0003924,GTPase activity;GO:0044877,protein-containing complex binding	GO:0042832,defense response to protozoan;GO:0048642,negative regulation of skeletal muscle tissue development;GO:0045766,positive regulation of angiogenesis;GO:0001938,positive regulation of endothelial cell proliferation;GO:0048146,positive regulation of fibroblast proliferation;GO:0032729,positive regulation of interferon-gamma production;GO:0007265,Ras protein signal transduction;GO:0010468,re…	rno:24605,path:rno04014,Ras signaling pathway;rno:24605,path:rno04015,Rap1 signaling pathway;rno:24605,path:rno04010,MAPK signaling pathway;rno:24605,path:rno04012,ErbB signaling pathway;rno:24605,path:rno04370,VEGF signaling pathway;rno:24605,path:rno04371,Apelin signaling pathway;rno:24605,path:rno04068,FoxO signaling pathway;rno:24605,path:rno04072,Phospholipase D signaling pathway;rno:24605,p…
Q7TPH2_RAT	Q7TPH2	Dmd	Dystrophin	268.3	251.6	258.2	257.8	270.3	270.2	259.367	266.1	259.367	266.1	0.974696	0.351303	0	GO:0097449,astrocyte projection;GO:0030424,axon;GO:0030054,cell junction;GO:0042995,cell projection;GO:0009986,cell surface;GO:0030055,cell-substrate junction;GO:0043034,costamere;GO:0016010,dystrophin-associated glycoprotein complex;GO:0030175,filopodium;GO:0031527,filopodium membrane;GO:0005794,Golgi apparatus;GO:0030027,lamellipodium;GO:0099617,matrix side of mitochondrial inner membrane;GO:00…	GO:0003779,actin binding;GO:0002162,dystroglycan binding;GO:0005178,integrin binding;GO:0005521,lamin binding;GO:0017022,myosin binding;GO:0050998,nitric-oxide synthase binding;GO:0030165,PDZ domain binding;GO:0044877,protein-containing complex binding;GO:0008307,structural constituent of muscle;GO:0017166,vinculin binding;GO:0008270,zinc ion binding	GO:0007568,aging;GO:0086001,cardiac muscle cell action potential;GO:0060048,cardiac muscle contraction;GO:0030154,cell differentiation;GO:0034613,cellular protein localization;GO:0034622,cellular protein-containing complex assembly;GO:0021987,cerebral cortex development;GO:0008065,establishment of blood-nerve barrier;GO:0060857,establishment of glial blood-brain barrier;GO:0046716,muscle cell cel…
DYN3_RAT	Q08877	Dnm3	Dynamin-3	174	190	208	204.2	188.3	259.9	190.667	217.467	190.667	217.467	0.876763	0.323587	0	GO:0061828,apical tubulobulbar complex;GO:0030424,axon;GO:0061829,basal tubulobulbar complex;GO:0005737,cytoplasm;GO:0031410,cytoplasmic vesicle;GO:0005829,cytosol;GO:0043197,dendritic spine;GO:0044327,dendritic spine head;GO:0098978,glutamatergic synapse;GO:0005794,Golgi apparatus;GO:0016020,membrane;GO:0005874,microtubule;GO:0015630,microtubule cytoskeleton;GO:0031966,mitochondrial membrane;GO:…	GO:0005525,GTP binding;GO:0003924,GTPase activity;GO:0008017,microtubule binding;GO:0050998,nitric-oxide synthase binding;GO:0099186,structural constituent of postsynapse;GO:0031798,type 1 metabotropic glutamate receptor binding;GO:0031802,type 5 metabotropic glutamate receptor binding	GO:0003374,dynamin family protein polymerization involved in mitochondrial fission;GO:0006897,endocytosis;GO:0046847,filopodium assembly;GO:0061025,membrane fusion;GO:0000266,mitochondrial fission;GO:0061002,negative regulation of dendritic spine morphogenesis;GO:0051491,positive regulation of filopodium assembly;GO:1903423,positive regulation of synaptic vesicle recycling;GO:0098884,postsynaptic…	rno:171574,path:rno04072,Phospholipase D signaling pathway;rno:171574,path:rno04144,Endocytosis;rno:171574,path:rno04961,Endocrine and other factor-regulated calcium reabsorption;rno:171574,path:rno04721,Synaptic vesicle cycle;rno:171574,path:rno05100,Bacterial invasion of epithelial cells
PPIF_RAT	P29117	Ppif	Peptidyl-prolyl cis-trans isomerase F, mitochondrial	497.2	525.2	542.2	604.1	571	545.6	521.533	573.567	521.533	573.567	0.909281	0.07207	0	GO:0005737,cytoplasm;GO:0043231,intracellular membrane-bounded organelle;GO:0005743,mitochondrial inner membrane;GO:0005759,mitochondrial matrix;GO:0005757,mitochondrial permeability transition pore complex;GO:0005739,mitochondrion	GO:0016018,cyclosporin A binding;GO:0042277,peptide binding;GO:0003755,peptidyl-prolyl cis-trans isomerase activity	GO:0008637,apoptotic mitochondrial changes;GO:0071243,cellular response to arsenic-containing substance;GO:0071277,cellular response to calcium ion;GO:0070301,cellular response to hydrogen peroxide;GO:1902686,mitochondrial outer membrane permeabilization involved in programmed cell death;GO:0070266,necroptotic process;GO:0043066,negative regulation of apoptotic process;GO:0032780,negative regulat…	rno:282819,path:rno04020,Calcium signaling pathway;rno:282819,path:rno04022,cGMP-PKG signaling pathway;rno:282819,path:rno05012,Parkinson disease;rno:282819,path:rno05016,Huntington disease;rno:282819,path:rno05145,Toxoplasmosis
D3ZPP2_RAT	D3ZPP2	Arl8a	ADP-ribosylation factor-like GTPase 8A	1217.9	1181.6	1257.6	1315.2	1298.2	1275.8	1219.03	1296.4	1219.03	1296.4	0.940322	0.03526	0	GO:1904115,axon cytoplasm;GO:0005737,cytoplasm;GO:0031902,late endosome membrane;GO:0005765,lysosomal membrane;GO:0030496,midbody;GO:0051233,spindle midzone;GO:0045202,synapse;GO:0005774,vacuolar membrane	GO:0005525,GTP binding;GO:0003924,GTPase activity	GO:0008089,anterograde axonal transport;GO:0015031,protein transport
D3ZB65_RAT	D3ZB65	Bccip	BRCA2 and CDKN1A-interacting protein	726.6	690.6	750	688.8	754.7	748.1	722.4	730.533	722.4	730.533	0.988867	0.779479	0	GO:0005814,centriole;GO:0005813,centrosome;GO:0005829,cytosol;GO:0097431,mitotic spindle pole;GO:0019908,nuclear cyclin-dependent protein kinase holoenzyme complex;GO:0005654,nucleoplasm;GO:0005634,nucleus	GO:0019207,kinase regulator activity	GO:0006974,cellular response to DNA damage stimulus;GO:0034453,microtubule anchoring;GO:0000226,microtubule cytoskeleton organization;GO:0090307,mitotic spindle assembly;GO:0007052,mitotic spindle organization;GO:0061101,neuroendocrine cell differentiation;GO:0000079,regulation of cyclin-dependent protein serine/threonine kinase activity
B5DEF3_RAT	B5DEF3	Ggcx	Gamma-glutamyl carboxylase	743.2	690.6	730.2	720.6	774.6	758.1	721.333	751.1	721.333	751.1	0.960369	0.256099	0	GO:0005789,endoplasmic reticulum membrane;GO:0016021,integral component of membrane;GO:0043231,intracellular membrane-bounded organelle	GO:0008488,gamma-glutamyl carboxylase activity;GO:0042277,peptide binding;GO:0019842,vitamin binding	GO:0060437,lung growth;GO:0017187,peptidyl-glutamic acid carboxylation;GO:0071548,response to dexamethasone;GO:0010042,response to manganese ion;GO:0070482,response to oxygen levels;GO:0071107,response to parathyroid hormone;GO:1904016,response to Thyroglobulin triiodothyronine;GO:0033280,response to vitamin D;GO:0032571,response to vitamin K	rno:81716,path:rno00130,Ubiquinone and other terpenoid-quinone biosynthesis
Q5U2N2_RAT	Q5U2N2	Usp14	Ubiquitin carboxyl-terminal hydrolase	2132.1	2116.3	2039.9	2052.9	2141.3	2138.4	2096.1	2110.87	2096.1	2110.87	0.993004	0.734695	0	GO:0009986,cell surface;GO:0031410,cytoplasmic vesicle;GO:0005829,cytosol;GO:0005634,nucleus;GO:0005886,plasma membrane;GO:0000502,proteasome complex;GO:0045202,synapse	GO:0008234,cysteine-type peptidase activity;GO:0004866,endopeptidase inhibitor activity;GO:0070628,proteasome binding;GO:0004843,thiol-dependent ubiquitin-specific protease activity	GO:0007268,chemical synaptic transmission;GO:1903070,negative regulation of ER-associated ubiquitin-dependent protein catabolic process;GO:0016579,protein deubiquitination;GO:0050920,regulation of chemotaxis;GO:0061136,regulation of proteasomal protein catabolic process;GO:0006511,ubiquitin-dependent protein catabolic process
Q4QQV6_RAT	Q4QQV6	Lsp1	Lymphocyte specific 1, isoform CRA_a	750.2	856	790.7	700.5	731.8	717.4	798.967	716.567	798.967	716.567	1.11499	0.062283	0		GO:0003779,actin binding	GO:0098761,cellular response to interleukin-7;GO:0006935,chemotaxis;GO:0006952,defense response;GO:0007165,signal transduction	rno:361680,path:rno04625,C-type lectin receptor signaling pathway;rno:361680,path:rno05152,Tuberculosis
G3V6L8_RAT	G3V6L8	Strn	RCG61894, isoform CRA_a	1298.6	1196.4	1237.8	1229.1	1289.2	1310	1244.27	1276.1	1244.27	1276.1	0.975054	0.452943	0	GO:0005923,bicellular tight junction;GO:0005737,cytoplasm;GO:0030425,dendrite;GO:0043197,dendritic spine;GO:0090443,FAR/SIN/STRIPAK complex;GO:0016020,membrane;GO:0043025,neuronal cell body;GO:0014069,postsynaptic density;GO:0045211,postsynaptic membrane;GO:0032991,protein-containing complex	GO:0070016,armadillo repeat domain binding;GO:0048306,calcium-dependent protein binding;GO:0005516,calmodulin binding;GO:0030331,estrogen receptor binding;GO:0019904,protein domain specific binding;GO:0051721,protein phosphatase 2A binding;GO:0044877,protein-containing complex binding	GO:0016358,dendrite development;GO:0007626,locomotory behavior;GO:0008285,negative regulation of cell population proliferation;GO:0016055,Wnt signaling pathway
A0A0G2JZB6_RAT	A0A0G2JZB6		Uncharacterized protein	685.4	641.4	642.8	655.3	688.9	697.2	656.533	680.467	656.533	680.467	0.964828	0.282766	0		GO:0003723,RNA binding	GO:0006400,tRNA modification
D3ZTV7_RAT	D3ZTV7	Ash2l	ASH2-like histone lysine methyltransferase complex subunit	594.8	576.6	573.9	602.8	603.3	606.5	581.767	604.2	581.767	604.2	0.962871	0.028148	0	GO:0000791,euchromatin;GO:0035097,histone methyltransferase complex;GO:0071339,MLL1 complex;GO:0044666,MLL3/4 complex;GO:0005634,nucleus;GO:0048188,Set1C/COMPASS complex	GO:0008013,beta-catenin binding;GO:1990188,euchromatin binding;GO:0042800,histone methyltransferase activity (H3-K4 specific);GO:0000976,transcription regulatory region sequence-specific DNA binding	GO:0006974,cellular response to DNA damage stimulus;GO:0051568,histone H3-K4 methylation;GO:0008284,positive regulation of cell population proliferation;GO:0045944,positive regulation of transcription by RNA polymerase II;GO:0043627,response to estrogen	rno:290829,path:rno04934,Cushing syndrome
F1LQ45_RAT	F1LQ45	Epn2	Epsin-2	1032.8	1019	1065.1	1066	1095.2	979.6	1038.97	1046.93	1038.97	1046.93	0.99239	0.841306	0	GO:0030128,clathrin coat of endocytic vesicle;GO:0030125,clathrin vesicle coat;GO:0005768,endosome;GO:0043231,intracellular membrane-bounded organelle;GO:0005886,plasma membrane	GO:0030276,clathrin binding;GO:0005543,phospholipid binding;GO:0008289,lipid binding	GO:0048568,embryonic organ development;GO:0006897,endocytosis;GO:0001701,in utero embryonic development;GO:1903671,negative regulation of sprouting angiogenesis;GO:0030948,negative regulation of vascular endothelial growth factor receptor signaling pathway;GO:0007219,Notch signaling pathway;GO:0045747,positive regulation of Notch signaling pathway;GO:0030100,regulation of endocytosis	rno:60443,path:rno04144,Endocytosis
Q3KR55_RAT	Q3KR55	U2af1	RCG60540, isoform CRA_a	1394.8	1312.1	1406.3	1548.7	1564.6	1541.1	1371.07	1551.47	1371.07	1551.47	0.883723	0.004075	0	GO:0071013,catalytic step 2 spliceosome;GO:0016607,nuclear speck;GO:0005681,spliceosomal complex;GO:0089701,U2AF complex	GO:0046872,metal ion binding;GO:0030628,pre-mRNA 3'-splice site binding;GO:0050733,RS domain binding	GO:0000398,mRNA splicing, via spliceosome	rno:687575,path:rno03040,Spliceosome
OSTF1_RAT	Q6P686	Ostf1	Osteoclast-stimulating factor 1	764	906.6	811.4	821.8	792.9	861.5	827.333	825.4	827.333	825.4	1.00234	0.968765	0	GO:0005737,cytoplasm	GO:0017124,SH3 domain binding	GO:0007165,signal transduction
A0A0G2K7M6_RAT	A0A0G2K7M6	LOC100911660	Lymphocyte-specific helicase-like	540.8	510.5	541.6	516.5	500.7	566.6	530.967	527.933	530.967	527.933	1.00575	0.898582	0	GO:0000775,chromosome, centromeric region;GO:0005634,nucleus;GO:0005721,pericentric heterochromatin	GO:0005524,ATP binding;GO:0003682,chromatin binding;GO:0070615,nucleosome-dependent ATPase activity	GO:1990830,cellular response to leukemia inhibitory factor;GO:0006342,chromatin silencing;GO:0006306,DNA methylation;GO:0006346,DNA methylation-dependent heterochromatin assembly;GO:0046651,lymphocyte proliferation;GO:0010216,maintenance of DNA methylation;GO:0007275,multicellular organism development;GO:0043066,negative regulation of apoptotic process;GO:2001243,negative regulation of intrinsic …
BCR_RAT	F1LXF1	Bcr	Breakpoint cluster region protein	443.9	405.4	430.9	415.7	421.9	384.4	426.733	407.333	426.733	407.333	1.04763	0.297298	0	GO:0030424,axon;GO:0005737,cytoplasm;GO:0005829,cytosol;GO:0043197,dendritic spine;GO:0098978,glutamatergic synapse;GO:0016020,membrane;GO:0005886,plasma membrane;GO:0014069,postsynaptic density;GO:0099092,postsynaptic density, intracellular component;GO:0032991,protein-containing complex;GO:0098685,Schaffer collateral - CA1 synapse	GO:0005524,ATP binding;GO:0019899,enzyme binding;GO:0005096,GTPase activator activity;GO:0005085,guanyl-nucleotide exchange factor activity;GO:0106310,protein serine kinase activity;GO:0106311,protein threonine kinase activity	GO:0030036,actin cytoskeleton organization;GO:0090630,activation of GTPase activity;GO:0007420,brain development;GO:0071222,cellular response to lipopolysaccharide;GO:0060216,definitive hemopoiesis;GO:0048041,focal adhesion assembly;GO:0048872,homeostasis of number of cells;GO:0042472,inner ear morphogenesis;GO:0065002,intracellular protein transmembrane transport;GO:0030216,keratinocyte differen…
HSP13_RAT	O35162	Hspa13	Heat shock 70 kDa protein 13	935.7	975.8	937.6	973.4	936.4	1002	949.7	970.6	949.7	970.6	0.978467	0.415784	0	GO:0005737,cytoplasm;GO:0005783,endoplasmic reticulum;GO:0005739,mitochondrion	GO:0005524,ATP binding;GO:0016887,ATPase activity;GO:0031072,heat shock protein binding;GO:0051787,misfolded protein binding;GO:0044183,protein folding chaperone;GO:0051082,unfolded protein binding	GO:0034620,cellular response to unfolded protein;GO:0051085,chaperone cofactor-dependent protein refolding;GO:0042026,protein refolding
EIF3H_RAT	Q6P9U8	Eif3h	Eukaryotic translation initiation factor 3 subunit H	4330	4262.6	4360.4	4321.1	4284.5	4164.2	4317.67	4256.6	4317.67	4256.6	1.01435	0.333031	0	GO:0005829,cytosol;GO:0016282,eukaryotic 43S preinitiation complex;GO:0033290,eukaryotic 48S preinitiation complex;GO:0005852,eukaryotic translation initiation factor 3 complex;GO:0071541,eukaryotic translation initiation factor 3 complex, eIF3m;GO:0042788,polysomal ribosome	GO:0070122,isopeptidase activity;GO:0008237,metallopeptidase activity;GO:0003743,translation initiation factor activity;GO:0101005,ubiquitinyl hydrolase activity	GO:0001732,formation of cytoplasmic translation initiation complex;GO:0032435,negative regulation of proteasomal ubiquitin-dependent protein catabolic process;GO:0006413,translational initiation	rno:108348062,path:rno03013,RNA transport;rno:108348062,path:rno05162,Measles;rno:299899,path:rno03013,RNA transport;rno:299899,path:rno05162,Measles
HS71L_RAT	P55063	Hspa1l	Heat shock 70 kDa protein 1-like	169.1	179.2	182.1	163.4	171.6	165.9	176.8	166.967	176.8	166.967	1.05889	0.100761	0	GO:0044297,cell body;GO:0008180,COP9 signalosome;GO:0005737,cytoplasm;GO:0005829,cytosol;GO:0005759,mitochondrial matrix;GO:0005739,mitochondrion;GO:0005634,nucleus;GO:0005886,plasma membrane;GO:0002199,zona pellucida receptor complex	GO:0005524,ATP binding;GO:0016887,ATPase activity;GO:0031072,heat shock protein binding;GO:0051787,misfolded protein binding;GO:0044183,protein folding chaperone;GO:0031625,ubiquitin protein ligase binding;GO:0051082,unfolded protein binding	GO:0007339,binding of sperm to zona pellucida;GO:0034620,cellular response to unfolded protein;GO:0051085,chaperone cofactor-dependent protein refolding;GO:1903955,positive regulation of protein targeting to mitochondrion;GO:0042026,protein refolding;GO:0016192,vesicle-mediated transport	rno:24963,path:rno03040,Spliceosome;rno:24963,path:rno04141,Protein processing in endoplasmic reticulum;rno:24963,path:rno04010,MAPK signaling pathway;rno:24963,path:rno04144,Endocytosis;rno:24963,path:rno04612,Antigen processing and presentation;rno:24963,path:rno04915,Estrogen signaling pathway;rno:24963,path:rno04213,Longevity regulating pathway - multiple species;rno:24963,path:rno05134,Legio…
PLA1A_RAT	P97535	Pla1a	Phospholipase A1 member A	358	425.3	406.7	439.3	386.3	446.8	396.667	424.133	396.667	424.133	0.93524	0.376929	0	GO:0002080,acrosomal membrane;GO:0005615,extracellular space	GO:0016298,lipase activity;GO:0008970,phospholipase A1 activity;GO:0004806,triglyceride lipase activity	GO:0016042,lipid catabolic process	rno:85311,path:rno00564,Glycerophospholipid metabolism;rno:85311,path:rno04014,Ras signaling pathway
RAB31_RAT	Q6GQP4	Rab31	Ras-related protein Rab-31	536.2	524	558.3	514.9	531.3	543.1	539.5	529.767	539.5	529.767	1.01837	0.493993	0	GO:0005737,cytoplasm;GO:0005769,early endosome;GO:0036186,early phagosome membrane;GO:0012505,endomembrane system;GO:0001891,phagocytic cup;GO:0045335,phagocytic vesicle;GO:0032588,trans-Golgi network membrane	GO:0019003,GDP binding;GO:0005525,GTP binding;GO:0003924,GTPase activity	GO:0032869,cellular response to insulin stimulus;GO:0043001,Golgi to plasma membrane protein transport;GO:0048193,Golgi vesicle transport;GO:0006886,intracellular protein transport;GO:0090382,phagosome maturation;GO:0060100,positive regulation of phagocytosis, engulfment;GO:0031623,receptor internalization;GO:0045055,regulated exocytosis	rno:246324,path:rno04144,Endocytosis
M0RAP5_RAT	M0RAP5	Sbf1	SET-binding factor 1	697.7	716.9	698.3	703.6	671	807	704.3	727.2	704.3	727.2	0.968509	0.610262	0	GO:0005737,cytoplasm;GO:0016604,nuclear body	GO:0005085,guanyl-nucleotide exchange factor activity;GO:0019208,phosphatase regulator activity	GO:0016311,dephosphorylation;GO:0043087,regulation of GTPase activity;GO:0007286,spermatid development;GO:0007283,spermatogenesis
A0A5H1ZRV3_RAT	A0A5H1ZRV3	Tppp	Tubulin polymerization-promoting protein	1399.6	1265.5	1363	1233.5	1149.3	1178.3	1342.7	1187.03	1342.7	1187.03	1.13114	0.029649	0	GO:0005737,cytoplasm;GO:0072686,mitotic spindle;GO:0005634,nucleus;GO:0048471,perinuclear region of cytoplasm;GO:0150051,postsynaptic Golgi apparatus	GO:0003924,GTPase activity;GO:0000287,magnesium ion binding;GO:0008017,microtubule binding;GO:0042803,protein homodimerization activity;GO:0015631,tubulin binding	GO:0030953,astral microtubule organization;GO:0051301,cell division;GO:0001578,microtubule bundle formation;GO:0051418,microtubule nucleation by microtubule organizing center;GO:0046785,microtubule polymerization;GO:0032288,myelin assembly;GO:1904428,negative regulation of tubulin deacetylation;GO:0014003,oligodendrocyte development;GO:0048709,oligodendrocyte differentiation;GO:0031643,positive r…
A0A0G2K3I0_RAT	A0A0G2K3I0	Atm	Serine-protein kinase ATM	408.2	494.8	425.2	395.2	366.2	394.7	442.733	385.367	442.733	385.367	1.14886	0.111414	0	GO:0000781,chromosome, telomeric region;GO:0005737,cytoplasm;GO:0031410,cytoplasmic vesicle;GO:1990391,DNA repair complex;GO:0005730,nucleolus;GO:0005654,nucleoplasm;GO:0005634,nucleus;GO:0005819,spindle	GO:0016303,1-phosphatidylinositol-3-kinase activity;GO:0005524,ATP binding;GO:0004677,DNA-dependent protein kinase activity;GO:0042802,identical protein binding;GO:0004672,protein kinase activity;GO:0047485,protein N-terminus binding;GO:0106310,protein serine kinase activity;GO:0004674,protein serine/threonine kinase activity;GO:0106311,protein threonine kinase activity;GO:0044877,protein-contain…	GO:0006915,apoptotic process;GO:0007420,brain development;GO:0007050,cell cycle arrest;GO:0006974,cellular response to DNA damage stimulus;GO:0071480,cellular response to gamma radiation;GO:0071500,cellular response to nitrosative stress;GO:0071300,cellular response to retinoic acid;GO:0071481,cellular response to X-ray;GO:0070192,chromosome organization involved in meiotic cell cycle;GO:0008340,…	rno:300711,path:rno03440,Homologous recombination;rno:300711,path:rno04064,NF-kappa B signaling pathway;rno:300711,path:rno04068,FoxO signaling pathway;rno:300711,path:rno04110,Cell cycle;rno:300711,path:rno04210,Apoptosis;rno:300711,path:rno04115,p53 signaling pathway;rno:300711,path:rno04218,Cellular senescence;rno:300711,path:rno05202,Transcriptional misregulation in cancer;rno:300711,path:rno…
D4A7D7_RAT	D4A7D7	H6pd	Hexose-6-phosphate dehydrogenase (Glucose 1-dehydrogenase) (Predicted), isoform CRA_b	784.9	826.1	807	878.2	853.8	871.6	806	867.867	806	867.867	0.928714	0.011399	0	GO:0005737,cytoplasm;GO:0005783,endoplasmic reticulum;GO:0005788,endoplasmic reticulum lumen;GO:0043231,intracellular membrane-bounded organelle;GO:0005739,mitochondrion;GO:0016529,sarcoplasmic reticulum	GO:0017057,6-phosphogluconolactonase activity;GO:0030246,carbohydrate binding;GO:0004345,glucose-6-phosphate dehydrogenase activity;GO:0050661,NADP binding	GO:0005975,carbohydrate metabolic process;GO:0006006,glucose metabolic process;GO:0006739,NADP metabolic process;GO:0006098,pentose-phosphate shunt;GO:0009051,pentose-phosphate shunt, oxidative branch;GO:2000064,regulation of cortisol biosynthetic process;GO:0097305,response to alcohol	rno:298655,path:rno00030,Pentose phosphate pathway
CCD22_RAT	P86182	Ccdc22	Coiled-coil domain-containing protein 22	999.4	1007.7	971	1007	969.6	962.7	992.7	979.767	992.7	979.767	1.0132	0.505176	0	GO:0005768,endosome	GO:0097602,cullin family protein binding	GO:0006878,cellular copper ion homeostasis;GO:0007253,cytoplasmic sequestering of NF-kappaB;GO:0032456,endocytic recycling;GO:0006893,Golgi to plasma membrane transport;GO:0043124,negative regulation of I-kappaB kinase/NF-kappaB signaling;GO:0043123,positive regulation of I-kappaB kinase/NF-kappaB signaling;GO:2000060,positive regulation of ubiquitin-dependent protein catabolic process;GO:0015031…
F1LNB3_RAT	F1LNB3	Akap10	A-kinase-anchoring protein 10	268.9	280.9	290.3	268.7	258.5	298	280.033	275.067	280.033	275.067	1.01806	0.728941	0	GO:0005829,cytosol;GO:0005739,mitochondrion;GO:0005886,plasma membrane;GO:0032991,protein-containing complex	GO:0051018,protein kinase A binding	GO:0008104,protein localization
MAP6_RAT	Q63560	Map6	Microtubule-associated protein 6	1261.7	1160	1169.9	1143.1	1105.1	1085.9	1197.2	1111.37	1197.2	1111.37	1.07723	0.078261	0	GO:0030424,axon;GO:1904115,axon cytoplasm;GO:0005801,cis-Golgi network;GO:0030425,dendrite;GO:0005794,Golgi apparatus;GO:0005798,Golgi-associated vesicle;GO:0005874,microtubule;GO:0043005,neuron projection;GO:0048471,perinuclear region of cytoplasm;GO:0099503,secretory vesicle;GO:0030658,transport vesicle membrane	GO:0005516,calmodulin binding;GO:0008017,microtubule binding	GO:0019896,axonal transport of mitochondrion;GO:0030705,cytoskeleton-dependent intracellular transport;GO:0048813,dendrite morphogenesis;GO:0032418,lysosome localization;GO:0000226,microtubule cytoskeleton organization;GO:0050772,positive regulation of axonogenesis;GO:0070507,regulation of microtubule cytoskeleton organization
Q5RJK6_RAT	Q5RJK6	Inpp1	Inositol polyphosphate-1-phosphatase	1067.8	1017.4	1019.1	1041.9	986.4	1005	1034.77	1011.1	1034.77	1011.1	1.02341	0.365667	0		GO:0004441,inositol-1,4-bisphosphate 1-phosphatase activity;GO:0046872,metal ion binding	GO:0046855,inositol phosphate dephosphorylation;GO:0046854,phosphatidylinositol phosphorylation	rno:316376,path:rno00562,Inositol phosphate metabolism;rno:316376,path:rno04070,Phosphatidylinositol signaling system
F1M9Q1_RAT	F1M9Q1	Tbc1d5	TBC1 domain family, member 5	469.1	459.8	452.2	414.1	456.3	436.5	460.367	435.633	460.367	435.633	1.05678	0.132772	0	GO:0030122,AP-2 adaptor complex;GO:1990316,Atg1/ULK1 kinase complex;GO:0005776,autophagosome;GO:0005829,cytosol;GO:0010008,endosome membrane;GO:0005794,Golgi apparatus;GO:0030904,retromer complex	GO:0035612,AP-2 adaptor complex binding;GO:0005096,GTPase activator activity;GO:0044877,protein-containing complex binding;GO:1905394,retromer complex binding	GO:0090630,activation of GTPase activity;GO:0006914,autophagy;GO:0006886,intracellular protein transport;GO:0016236,macroautophagy;GO:0002092,positive regulation of receptor internalization;GO:0042594,response to starvation;GO:0042147,retrograde transport, endosome to Golgi
Q5RKK3_RAT	Q5RKK3	Ephx2	Bifunctional epoxide hydrolase 2	1650.1	1543.2	1610.8	1683	1714.9	1621.7	1601.37	1673.2	1601.37	1673.2	0.957068	0.158526	0	GO:0005829,cytosol;GO:0005777,peroxisome	GO:0033885,10-hydroxy-9-(phosphonooxy)octadecanoate phosphatase activity;GO:0004301,epoxide hydrolase activity;GO:0016787,hydrolase activity;GO:0042577,lipid phosphatase activity;GO:0052642,lysophosphatidic acid phosphatase activity;GO:0000287,magnesium ion binding;GO:0016791,phosphatase activity;GO:0042803,protein homodimerization activity;GO:0015643,toxic substance binding	GO:0042632,cholesterol homeostasis;GO:0016311,dephosphorylation;GO:0097176,epoxide metabolic process;GO:0006954,inflammatory response;GO:0043651,linoleic acid metabolic process;GO:0046839,phospholipid dephosphorylation;GO:0045777,positive regulation of blood pressure;GO:0010628,positive regulation of gene expression;GO:0002539,prostaglandin production involved in inflammatory response;GO:0090181,…	rno:65030,path:rno00590,Arachidonic acid metabolism;rno:65030,path:rno04146,Peroxisome
DNJB6_RAT	Q6AYU3	Dnajb6	DnaJ homolog subfamily B member 6	628.5	580.4	623.7	606.4	616.4	558.6	610.867	593.8	610.867	593.8	1.02874	0.507843	0	GO:0005737,cytoplasm;GO:0005634,nucleus;GO:0048471,perinuclear region of cytoplasm;GO:0030018,Z disc	GO:0001671,ATPase activator activity;GO:0051087,chaperone binding;GO:0003677,DNA binding;GO:0031072,heat shock protein binding;GO:0051082,unfolded protein binding	GO:0030036,actin cytoskeleton organization;GO:0060710,chorio-allantoic fusion;GO:0060717,chorion development;GO:0030198,extracellular matrix organization;GO:0045109,intermediate filament organization;GO:0043154,negative regulation of cysteine-type endopeptidase activity involved in apoptotic process;GO:0090084,negative regulation of inclusion body assembly;GO:0045892,negative regulation of transc…
D4A7L6_RAT	D4A7L6	Rpia	Ribose-5-phosphate isomerase	1075.2	997.7	955.6	965.8	931.8	964.6	1009.5	954.067	1009.5	954.067	1.0581	0.205994	0	GO:0043231,intracellular membrane-bounded organelle	GO:0030246,carbohydrate binding;GO:0042802,identical protein binding;GO:0048029,monosaccharide binding;GO:0004751,ribose-5-phosphate isomerase activity	GO:0006014,D-ribose metabolic process;GO:0006098,pentose-phosphate shunt;GO:0009052,pentose-phosphate shunt, non-oxidative branch;GO:0019693,ribose phosphate metabolic process	rno:362383,path:rno00030,Pentose phosphate pathway
G3V8T9_RAT	G3V8T9	Bax	Apoptosis regulator BAX	1062	1094.5	1098.9	1042.6	1041.7	1127.9	1085.13	1070.73	1085.13	1070.73	1.01345	0.665072	0	GO:0097145,BAK complex;GO:0097144,BAX complex;GO:0097136,Bcl-2 family protein complex;GO:0005737,cytoplasm;GO:0005829,cytosol;GO:0005783,endoplasmic reticulum;GO:0005789,endoplasmic reticulum membrane;GO:0031966,mitochondrial membrane;GO:0005741,mitochondrial outer membrane;GO:0005757,mitochondrial permeability transition pore complex;GO:0005739,mitochondrion;GO:0005635,nuclear envelope;GO:000563…	GO:0051400,BH domain binding;GO:0051434,BH3 domain binding;GO:0015267,channel activity;GO:0051087,chaperone binding;GO:0031072,heat shock protein binding;GO:0030544,Hsp70 protein binding;GO:0042802,identical protein binding;GO:0008289,lipid binding;GO:0046982,protein heterodimerization activity;GO:0042803,protein homodimerization activity;GO:0044877,protein-containing complex binding	GO:0006919,activation of cysteine-type endopeptidase activity involved in apoptotic process;GO:0008635,activation of cysteine-type endopeptidase activity involved in apoptotic process by cytochrome c;GO:0097296,activation of cysteine-type endopeptidase activity involved in apoptotic signaling pathway;GO:0007568,aging;GO:0008637,apoptotic mitochondrial changes;GO:0006915,apoptotic process;GO:19022…	rno:24887,path:rno04141,Protein processing in endoplasmic reticulum;rno:24887,path:rno04071,Sphingolipid signaling pathway;rno:24887,path:rno04210,Apoptosis;rno:24887,path:rno04215,Apoptosis - multiple species;rno:24887,path:rno04217,Necroptosis;rno:24887,path:rno04115,p53 signaling pathway;rno:24887,path:rno04722,Neurotrophin signaling pathway;rno:24887,path:rno04211,Longevity regulating pathway…
E2AK4_RAT	D4A7V9	Eif2ak4	eIF-2-alpha kinase GCN2	400.3	391.6	396.9	381.5	371.4	345.2	396.267	366.033	396.267	366.033	1.0826	0.052907	0	GO:0005829,cytosol;GO:0005844,polysome	GO:0005524,ATP binding;GO:0004694,eukaryotic translation initiation factor 2alpha kinase activity;GO:0004672,protein kinase activity;GO:0106310,protein serine kinase activity;GO:0004674,protein serine/threonine kinase activity;GO:0106311,protein threonine kinase activity;GO:0000049,tRNA binding	GO:0007050,cell cycle arrest;GO:0034198,cellular response to amino acid starvation;GO:0070417,cellular response to cold;GO:1990253,cellular response to leucine starvation;GO:0009267,cellular response to starvation;GO:0034644,cellular response to UV;GO:0000077,DNA damage checkpoint;GO:0036492,eiF2alpha phosphorylation in response to endoplasmic reticulum stress;GO:0030968,endoplasmic reticulum unf…
A0A0G2K2T4_RAT	A0A0G2K2T4	Lrp4	Low-density lipoprotein receptor-related protein 4	1176.8	1156.3	1111.9	1153.4	1203.9	1185.2	1148.33	1180.83	1148.33	1180.83	0.972477	0.249916	0	GO:0009986,cell surface;GO:0030425,dendrite;GO:0016021,integral component of membrane;GO:0031594,neuromuscular junction;GO:0043025,neuronal cell body;GO:0005886,plasma membrane;GO:0044853,plasma membrane raft;GO:0014069,postsynaptic density;GO:0097060,synaptic membrane	GO:0034185,apolipoprotein binding;GO:0005509,calcium ion binding;GO:0042803,protein homodimerization activity;GO:0030971,receptor tyrosine kinase binding;GO:0097110,scaffold protein binding	GO:0150094,amyloid-beta clearance by cellular catabolic process;GO:0048856,anatomical structure development;GO:0048813,dendrite morphogenesis;GO:0009953,dorsal/ventral pattern formation;GO:0042733,embryonic digit morphogenesis;GO:0030326,embryonic limb morphogenesis;GO:0006897,endocytosis;GO:0001942,hair follicle development;GO:0001822,kidney development;GO:0060173,limb development;GO:0050771,neg…
A0A0G2K736_RAT	A0A0G2K736	Kdm1a	Lysine-specific histone demethylase	1520.7	1514.5	1508.4	1525	1561.4	1512.5	1514.53	1532.97	1514.53	1532.97	0.987975	0.288975	0	GO:0000785,chromatin;GO:0000781,chromosome, telomeric region;GO:1990391,DNA repair complex;GO:0005634,nucleus;GO:0032991,protein-containing complex;GO:0005654,nucleoplasm	GO:0050681,androgen receptor binding;GO:0003682,chromatin binding;GO:0032451,demethylase activity;GO:0019899,enzyme binding;GO:0050660,flavin adenine dinucleotide binding;GO:0032452,histone demethylase activity;GO:0034648,histone demethylase activity (H3-dimethyl-K4 specific);GO:0032453,histone demethylase activity (H3-K4 specific);GO:0032454,histone demethylase activity (H3-K9 specific);GO:00346…	GO:0000380,alternative mRNA splicing, via spliceosome;GO:0030154,cell differentiation;GO:0071320,cellular response to cAMP;GO:0071480,cellular response to gamma radiation;GO:0034644,cellular response to UV;GO:0021987,cerebral cortex development;GO:0006342,chromatin silencing;GO:0030851,granulocyte differentiation;GO:0046098,guanine metabolic process;GO:0034720,histone H3-K4 demethylation;GO:00331…
A0A0G2K8P3_RAT	A0A0G2K8P3	Nedd4	E3 ubiquitin-protein ligase	4477.7	4559.7	4506	4465.2	4543.8	4619.4	4514.47	4542.8	4514.47	4542.8	0.993763	0.605363	0	GO:0005938,cell cortex;GO:0000785,chromatin;GO:0005737,cytoplasm;GO:0005829,cytosol;GO:0043197,dendritic spine;GO:0098978,glutamatergic synapse;GO:0005794,Golgi apparatus;GO:0016020,membrane;GO:0045121,membrane raft;GO:0005902,microvillus;GO:0048471,perinuclear region of cytoplasm;GO:0005886,plasma membrane;GO:0099524,postsynaptic cytosol;GO:0032991,protein-containing complex;GO:0000151,ubiquitin…	GO:0031698,beta-2 adrenergic receptor binding;GO:0019899,enzyme binding;GO:0035255,ionotropic glutamate receptor binding;GO:0050815,phosphoserine residue binding;GO:0050816,phosphothreonine residue binding;GO:0070064,proline-rich region binding;GO:0008022,protein C-terminus binding;GO:0019904,protein domain specific binding;GO:0070063,RNA polymerase binding;GO:0019871,sodium channel inhibitor act…	GO:0002250,adaptive immune response;GO:0048514,blood vessel morphogenesis;GO:0034644,cellular response to UV;GO:0044111,development involved in symbiotic interaction;GO:0003197,endocardial cushion development;GO:0042921,glucocorticoid receptor signaling pathway;GO:0006955,immune response;GO:0007041,lysosomal transport;GO:2000650,negative regulation of sodium ion transmembrane transporter activity…	rno:25489,path:rno04120,Ubiquitin mediated proteolysis;rno:25489,path:rno04144,Endocytosis;rno:25489,path:rno04530,Tight junction;rno:25489,path:rno05169,Epstein-Barr virus infection
CAH3_RAT	P14141	Ca3	Carbonic anhydrase 3	2323	1880	1877.5	2342.2	2044	2190.6	2026.83	2192.27	2026.83	2192.27	0.924538	0.388832	0	GO:0005829,cytosol	GO:0004089,carbonate dehydratase activity;GO:0016836,hydro-lyase activity;GO:0016151,nickel cation binding;GO:0016791,phosphatase activity;GO:0008270,zinc ion binding	GO:0006730,one-carbon metabolic process;GO:0009617,response to bacterium;GO:0045471,response to ethanol;GO:0006979,response to oxidative stress	rno:54232,path:rno00910,Nitrogen metabolism
D3ZY96_RAT	D3ZY96	Ngp	Neutrophilic granule protein	942.4	1381.8	1161.3	698.8	704.4	623.5	1161.83	675.567	1161.83	675.567	1.71979	0.019861	1	GO:0005615,extracellular space	GO:0004869,cysteine-type endopeptidase inhibitor activity	GO:0006952,defense response
B4F7F3_RAT	B4F7F3	Arvcf	ARVCF, delta catenin family member	376.1	355.2	379.3	359.9	369.9	383	370.2	370.933	370.2	370.933	0.998023	0.945558	0	GO:0005912,adherens junction;GO:0005737,cytoplasm;GO:0005634,nucleus;GO:0005886,plasma membrane	GO:0045296,cadherin binding	GO:0016339,calcium-dependent cell-cell adhesion via plasma membrane cell adhesion molecules;GO:0098609,cell-cell adhesion;GO:0007043,cell-cell junction assembly;GO:0007275,multicellular organism development
D3ZCS3_RAT	D3ZCS3	Pcbp4	Poly(rC)-binding protein 4	725.5	747.9	727.7	697.3	680.8	689.4	733.7	689.167	733.7	689.167	1.06462	0.006543	0	GO:0005737,cytoplasm;GO:0005829,cytosol;GO:0005634,nucleus	GO:0003730,mRNA 3'-UTR binding;GO:0003729,mRNA binding	GO:1902163,negative regulation of DNA damage response, signal transduction by p53 class mediator resulting in transcription of p21 class mediator;GO:0048025,negative regulation of mRNA splicing, via spliceosome;GO:0010468,regulation of gene expression;GO:0043488,regulation of mRNA stability;GO:0051252,regulation of RNA metabolic process
Q5XIW0_RAT	Q5XIW0	LOC100362432	Mitochondrial import inner membrane translocase subunit TIM23	431.5	440.6	425.9	397.7	433.4	440	432.667	423.7	432.667	423.7	1.02116	0.55181	0	GO:0031305,integral component of mitochondrial inner membrane;GO:0005744,TIM23 mitochondrial import inner membrane translocase complex	GO:0008320,protein transmembrane transporter activity	GO:0030150,protein import into mitochondrial matrix
B2RYP0_RAT	B2RYP0	Rhoc	Ras homolog family member C	508.7	466.5	467.6	506.4	540.5	551.7	480.933	532.867	480.933	532.867	0.90254	0.055825	0	GO:0005938,cell cortex;GO:0042995,cell projection;GO:0032154,cleavage furrow;GO:0031410,cytoplasmic vesicle;GO:0005856,cytoskeleton;GO:0043231,intracellular membrane-bounded organelle;GO:0043005,neuron projection;GO:0005634,nucleus;GO:0005886,plasma membrane;GO:0032420,stereocilium;GO:0005829,cytosol;GO:0016020,membrane	GO:0005525,GTP binding;GO:0003924,GTPase activity;GO:0019901,protein kinase binding	GO:0007015,actin filament organization;GO:0043297,apical junction assembly;GO:0016477,cell migration;GO:0030865,cortical cytoskeleton organization;GO:0007163,establishment or maintenance of cell polarity;GO:0000281,mitotic cytokinesis;GO:0030335,positive regulation of cell migration;GO:0060193,positive regulation of lipase activity;GO:0031334,positive regulation of protein-containing complex asse…
COBL_RAT	D3ZUI5	Cobl	Protein cordon-bleu	498.3	453.2	455.9	457.5	461.9	440.8	469.133	453.4	469.133	453.4	1.0347	0.379926	0	GO:0030424,axon;GO:0044295,axonal growth cone;GO:0005938,cell cortex;GO:0005829,cytosol;GO:0030425,dendrite;GO:0044294,dendritic growth cone;GO:0016020,membrane;GO:0043025,neuronal cell body;GO:0048471,perinuclear region of cytoplasm;GO:0005886,plasma membrane;GO:0001726,ruffle;GO:1990357,terminal web;GO:0005884,actin filament	GO:0003785,actin monomer binding	GO:0030036,actin cytoskeleton organization;GO:0051639,actin filament network formation;GO:0030041,actin filament polymerization;GO:0048669,collateral sprouting in absence of injury;GO:0048565,digestive tract development;GO:0000578,embryonic axis specification;GO:0033504,floor plate development;GO:0001889,liver development;GO:0001843,neural tube closure;GO:0030903,notochord development;GO:1900006,…
D3ZK47_RAT	D3ZK47	Nsd3	Nuclear receptor-binding SET domain protein 3	505.1	498.9	487.2	490.6	498.5	477.9	497.067	489	497.067	489	1.0165	0.368805	0	GO:0000785,chromatin;GO:0005634,nucleus	GO:0046976,histone methyltransferase activity (H3-K27 specific);GO:0046975,histone methyltransferase activity (H3-K36 specific);GO:0042800,histone methyltransferase activity (H3-K4 specific);GO:0018024,histone-lysine N-methyltransferase activity;GO:0046872,metal ion binding;GO:0140537,transcription regulator activator activity	GO:0016571,histone methylation;GO:0045892,negative regulation of transcription, DNA-templated;GO:2001255,positive regulation of histone H3-K36 trimethylation;GO:0045893,positive regulation of transcription, DNA-templated;GO:0006355,regulation of transcription, DNA-templated	rno:290831,path:rno00310,Lysine degradation
CPSF4_RAT	Q5FVR7	Cpsf4	Cleavage and polyadenylation specificity factor subunit 4	413.4	409.3	428.7	443.6	496.6	479.6	417.133	473.267	417.133	473.267	0.881392	0.028282	0	GO:0005847,mRNA cleavage and polyadenylation specificity factor complex;GO:0005654,nucleoplasm;GO:0005634,nucleus	GO:0003723,RNA binding;GO:1990837,sequence-specific double-stranded DNA binding;GO:0008270,zinc ion binding;GO:0003676,nucleic acid binding	GO:0098789,pre-mRNA cleavage required for polyadenylation	rno:304277,path:rno03015,mRNA surveillance pathway;rno:304277,path:rno05164,Influenza A
DP13B_RAT	B4F779	Appl2	DCC-interacting protein 13-beta	890.2	854.6	888.5	929.5	928.2	949.2	877.767	935.633	877.767	935.633	0.938152	0.012583	0	GO:0005737,cytoplasm;GO:0031410,cytoplasmic vesicle;GO:0031901,early endosome membrane;GO:0032009,early phagosome;GO:0036186,early phagosome membrane;GO:0005768,endosome;GO:0010008,endosome membrane;GO:0044354,macropinosome;GO:0016020,membrane;GO:0005634,nucleus;GO:0005886,plasma membrane;GO:0001726,ruffle;GO:0032587,ruffle membrane;GO:0031982,vesicle	GO:0042802,identical protein binding;GO:0035091,phosphatidylinositol binding;GO:0001786,phosphatidylserine binding;GO:0042803,protein homodimerization activity;GO:0044877,protein-containing complex binding	GO:0033211,adiponectin-activated signaling pathway;GO:0007049,cell cycle;GO:0035729,cellular response to hepatocyte growth factor stimulus;GO:0009631,cold acclimation;GO:0002024,diet induced thermogenesis;GO:0042593,glucose homeostasis;GO:1900077,negative regulation of cellular response to insulin stimulus;GO:1900016,negative regulation of cytokine production involved in inflammatory response;GO:…
AATM_RAT	P00507	Got2	Aspartate aminotransferase, mitochondrial	4533.8	4399	4518.4	4554.2	4466.7	4507.9	4483.73	4509.6	4483.73	4509.6	0.994264	0.629104	0	GO:0009986,cell surface;GO:0005743,mitochondrial inner membrane;GO:0005759,mitochondrial matrix;GO:0005739,mitochondrion;GO:0043204,perikaryon;GO:0005886,plasma membrane;GO:0032991,protein-containing complex;GO:0042383,sarcolemma;GO:0030315,T-tubule	GO:0016597,amino acid binding;GO:0031406,carboxylic acid binding;GO:0019899,enzyme binding;GO:0042802,identical protein binding;GO:0016212,kynurenine-oxoglutarate transaminase activity;GO:0004069,L-aspartate;GO:0005543,phospholipid binding;GO:0030170,pyridoxal phosphate binding	GO:0006103,2-oxoglutarate metabolic process;GO:0006532,aspartate biosynthetic process;GO:0006533,aspartate catabolic process;GO:0006531,aspartate metabolic process;GO:0006520,cellular amino acid metabolic process;GO:0043648,dicarboxylic acid metabolic process;GO:0015908,fatty acid transport;GO:0007565,female pregnancy;GO:0019551,glutamate catabolic process to 2-oxoglutarate;GO:0019550,glutamate c…	rno:25721,path:rno00250,Alanine, aspartate and glutamate metabolism;rno:25721,path:rno00270,Cysteine and methionine metabolism;rno:25721,path:rno00220,Arginine biosynthesis;rno:25721,path:rno00330,Arginine and proline metabolism;rno:25721,path:rno00350,Tyrosine metabolism;rno:25721,path:rno00360,Phenylalanine metabolism;rno:25721,path:rno00400,Phenylalanine, tyrosine and tryptophan biosynthesis;r…
CP51A_RAT	Q64654	Cyp51a1	Lanosterol 14-alpha demethylase	529.4	507.1	529.5	460.6	495	512	522	489.2	522	489.2	1.06705	0.123515	0	GO:0005789,endoplasmic reticulum membrane;GO:0016021,integral component of membrane;GO:0043231,intracellular membrane-bounded organelle	GO:0020037,heme binding;GO:0005506,iron ion binding;GO:0004497,monooxygenase activity;GO:0016491,oxidoreductase activity;GO:0008398,sterol 14-demethylase activity	GO:0033488,cholesterol biosynthetic process via 24,25-dihydrolanosterol;GO:1900222,negative regulation of amyloid-beta clearance;GO:0042177,negative regulation of protein catabolic process;GO:0050709,negative regulation of protein secretion;GO:0045540,regulation of cholesterol biosynthetic process;GO:0006694,steroid biosynthetic process;GO:0016125,sterol metabolic process	rno:25427,path:rno00100,Steroid biosynthesis
B1WC04_RAT	B1WC04	Nrf1	Nrf1 protein	504.3	492.3	497.6	506	523.5	526.8	498.067	518.767	498.067	518.767	0.960098	0.047608	0	GO:0005737,cytoplasm;GO:0005634,nucleus;GO:0005829,cytosol;GO:0005654,nucleoplasm	GO:0001228,DNA-binding transcription activator activity, RNA polymerase II-specific;GO:0000981,DNA-binding transcription factor activity, RNA polymerase II-specific;GO:0000978,RNA polymerase II cis-regulatory region sequence-specific DNA binding;GO:0003677,DNA binding;GO:0003700,DNA-binding transcription factor activity;GO:0042803,protein homodimerization activity	GO:0031100,animal organ regeneration;GO:0007005,mitochondrion organization;GO:0045944,positive regulation of transcription by RNA polymerase II;GO:0006357,regulation of transcription by RNA polymerase II;GO:0051602,response to electrical stimulus;GO:0032355,response to estradiol;GO:0051593,response to folic acid;GO:0001666,response to hypoxia;GO:0032496,response to lipopolysaccharide	rno:312195,path:rno04371,Apelin signaling pathway;rno:312195,path:rno05016,Huntington disease
G3V9I9_RAT	G3V9I9	Srek1	Splicing regulatory glutamine/lysine-rich protein 1	673.8	662.1	642.4	591.4	612.8	655.3	659.433	619.833	659.433	619.833	1.06389	0.130955	0	GO:0005654,nucleoplasm;GO:0005681,spliceosomal complex	GO:0003723,RNA binding	GO:0006397,mRNA processing;GO:0008380,RNA splicing
HYEP_RAT	P07687	Ephx1	Epoxide hydrolase 1	1523.2	1389.2	1402.7	1413.8	1351.7	1406.5	1438.37	1390.67	1438.37	1390.67	1.0343	0.366522	0	GO:0005789,endoplasmic reticulum membrane;GO:0016021,integral component of membrane;GO:0043231,intracellular membrane-bounded organelle;GO:0016020,membrane;GO:0005886,plasma membrane	GO:0033961,cis-stilbene-oxide hydrolase activity;GO:0019899,enzyme binding;GO:0004301,epoxide hydrolase activity	GO:0019369,arachidonic acid metabolic process;GO:0019439,aromatic compound catabolic process;GO:0006725,cellular aromatic compound metabolic process;GO:0071385,cellular response to glucocorticoid stimulus;GO:0071310,cellular response to organic substance;GO:0034312,diol biosynthetic process;GO:0097176,epoxide metabolic process;GO:0001889,liver development;GO:0014070,response to organic cyclic com…	rno:25315,path:rno00980,Metabolism of xenobiotics by cytochrome P450;rno:25315,path:rno04976,Bile secretion;rno:25315,path:rno05204,Chemical carcinogenesis
M0RA08_RAT	M0RA08	Plin3	Perilipin	1816.5	1747.5	1815.5	1657.9	1708.6	1722.7	1793.17	1696.4	1793.17	1696.4	1.05704	0.03258	0	GO:0005829,cytosol;GO:0005811,lipid droplet		GO:0019915,lipid storage;GO:0010890,positive regulation of sequestering of triglyceride
D3ZZ38_RAT	D3ZZ38	Snx18	Sorting nexin	885.7	929	904.3	884.6	912.3	885.1	906.333	894	906.333	894	1.0138	0.471416	0	GO:0030136,clathrin-coated vesicle;GO:0031410,cytoplasmic vesicle;GO:0030659,cytoplasmic vesicle membrane;GO:0070062,extracellular exosome;GO:0031234,extrinsic component of cytoplasmic side of plasma membrane;GO:0030426,growth cone;GO:0043025,neuronal cell body	GO:0035091,phosphatidylinositol binding;GO:0005546,phosphatidylinositol-4,5-bisphosphate binding	GO:0036089,cleavage furrow formation;GO:0006897,endocytosis;GO:0016197,endosomal transport;GO:0000281,mitotic cytokinesis;GO:0043547,positive regulation of GTPase activity;GO:0015031,protein transport	rno:310097,path:rno05132,Salmonella infection
F1LT09_RAT	F1LT09	Wdr33	WD repeat domain 33	1374.3	1326.2	1365.8	1342.4	1375	1408.5	1355.43	1375.3	1355.43	1375.3	0.985555	0.45713	0	GO:0001650,fibrillar center;GO:0005847,mRNA cleavage and polyadenylation specificity factor complex;GO:0005654,nucleoplasm;GO:0005634,nucleus		GO:0006378,mRNA polyadenylation	rno:307524,path:rno03015,mRNA surveillance pathway
A0A0G2JTG7_RAT	A0A0G2JTG7	Hnrnph1	Heterogeneous nuclear ribonucleoprotein H	4693.6	4640.7	4567.3	4943.8	5037.5	4907.2	4633.87	4962.83	4633.87	4962.83	0.933714	0.003512	0	GO:0071013,catalytic step 2 spliceosome;GO:0005654,nucleoplasm;GO:0005634,nucleus;GO:0014069,postsynaptic density;GO:1990904,ribonucleoprotein complex;GO:0005829,cytosol	GO:0019899,enzyme binding;GO:0042802,identical protein binding;GO:0003723,RNA binding	GO:0098761,cellular response to interleukin-7;GO:1901653,cellular response to peptide;GO:0006397,mRNA processing;GO:0043484,regulation of RNA splicing;GO:0006396,RNA processing;GO:0008380,RNA splicing
RAF1_RAT	P11345	Raf1	RAF proto-oncogene serine/threonine-protein kinase	1267.2	1261.7	1267.8	1301.3	1322.4	1369.6	1265.57	1331.1	1265.57	1331.1	0.950768	0.03195	0	GO:0005737,cytoplasm;GO:0005829,cytosol;GO:0005794,Golgi apparatus;GO:0005739,mitochondrion;GO:0016607,nuclear speck;GO:0005886,plasma membrane;GO:0031143,pseudopodium	GO:0010856,adenylate cyclase activator activity;GO:0008179,adenylate cyclase binding;GO:0005524,ATP binding;GO:0019899,enzyme binding;GO:0042802,identical protein binding;GO:0004709,MAP kinase kinase kinase activity;GO:0046872,metal ion binding;GO:0031434,mitogen-activated protein kinase kinase binding;GO:0004672,protein kinase activity;GO:0106310,protein serine kinase activity;GO:0004674,protein…	GO:0007190,activation of adenylate cyclase activity;GO:0000186,activation of MAPKK activity;GO:0030154,cell differentiation;GO:0001678,cellular glucose homeostasis;GO:0071550,death-inducing signaling complex assembly;GO:0060324,face development;GO:0007507,heart development;GO:0035773,insulin secretion involved in cellular response to glucose stimulus;GO:0045104,intermediate filament cytoskeleton …	rno:24703,path:rno04014,Ras signaling pathway;rno:24703,path:rno04015,Rap1 signaling pathway;rno:24703,path:rno04010,MAPK signaling pathway;rno:24703,path:rno04012,ErbB signaling pathway;rno:24703,path:rno04370,VEGF signaling pathway;rno:24703,path:rno04371,Apelin signaling pathway;rno:24703,path:rno04630,Jak-STAT signaling pathway;rno:24703,path:rno04068,FoxO signaling pathway;rno:24703,path:rno…
Q7TP91_RAT	Q7TP91	Surf4	Surfeit locus protein 1	1099.1	1021.8	1064	1023.1	1070.2	1146	1061.63	1079.77	1061.63	1079.77	0.983206	0.689556	0	GO:0005829,cytosol;GO:0005793,endoplasmic reticulum-Golgi intermediate compartment;GO:0016021,integral component of membrane		GO:0007030,Golgi organization;GO:0010638,positive regulation of organelle organization
ARMX3_RAT	Q5XID7	Armcx3	Armadillo repeat-containing X-linked protein 3	657.2	627.6	631.6	596.7	591.6	601.7	638.8	596.667	638.8	596.667	1.07062	0.012303	0	GO:0005829,cytosol;GO:0031307,integral component of mitochondrial outer membrane;GO:0005739,mitochondrion;GO:0005634,nucleus;GO:1904115,axon cytoplasm		GO:0019896,axonal transport of mitochondrion;GO:0034613,cellular protein localization;GO:0007005,mitochondrion organization;GO:0045944,positive regulation of transcription by RNA polymerase II
D4A067_RAT	D4A067	RGD1564541	RIKEN cDNA C330007P06 gene	633.2	611.7	603.9	596.9	588.7	596.8	616.267	594.133	616.267	594.133	1.03725	0.073316	0	GO:0044297,cell body;GO:0005737,cytoplasm;GO:0005634,nucleus		GO:0090158,endoplasmic reticulum membrane organization;GO:0006888,endoplasmic reticulum to Golgi vesicle-mediated transport
D3ZES2_RAT	D3ZES2	Trappc6b	Trafficking protein particle complex 6B	711.5	716.2	687.4	683.2	664.6	676.8	705.033	674.867	705.033	674.867	1.0447	0.044789	0	GO:0005801,cis-Golgi network;GO:0005783,endoplasmic reticulum;GO:0005802,trans-Golgi network;GO:0030008,TRAPP complex		GO:0006888,endoplasmic reticulum to Golgi vesicle-mediated transport;GO:0043087,regulation of GTPase activity
B5DFI3_RAT	B5DFI3	Ap1s1	AP complex subunit sigma	580.4	571.7	558.4	542	551.9	542.4	570.167	545.433	570.167	545.433	1.04535	0.026049	0	GO:0005829,cytosol;GO:0043231,intracellular membrane-bounded organelle;GO:0030117,membrane coat;GO:0043195,terminal bouton		GO:0006886,intracellular protein transport;GO:0009615,response to virus;GO:0042147,retrograde transport, endosome to Golgi;GO:0016192,vesicle-mediated transport	rno:360785,path:rno04142,Lysosome;rno:360785,path:rno05170,Human immunodeficiency virus 1 infection
G3V6C4_RAT	G3V6C4	Ugdh	UDP-glucose 6-dehydrogenase	1148.2	1184.9	1134.6	1070.1	1043.7	1055.7	1155.9	1056.5	1155.9	1056.5	1.09408	0.004131	0	GO:0005829,cytosol;GO:0005634,nucleus;GO:0005654,nucleoplasm	GO:0042802,identical protein binding;GO:0051287,NAD binding;GO:0003979,UDP-glucose 6-dehydrogenase activity	GO:0005975,carbohydrate metabolic process;GO:0030206,chondroitin sulfate biosynthetic process;GO:0001702,gastrulation with mouth forming second;GO:0006024,glycosaminoglycan biosynthetic process;GO:0015012,heparan sulfate proteoglycan biosynthetic process;GO:0048666,neuron development;GO:0034214,protein hexamerization;GO:0006065,UDP-glucuronate biosynthetic process	rno:83472,path:rno00040,Pentose and glucuronate interconversions;rno:83472,path:rno00053,Ascorbate and aldarate metabolism;rno:83472,path:rno00520,Amino sugar and nucleotide sugar metabolism
PYRD2_RAT	Q68FT3	Pyroxd2	Pyridine nucleotide-disulfide oxidoreductase domain-containing protein 2	643.4	639.5	646.6	651.3	662.6	718.9	643.167	677.6	643.167	677.6	0.949183	0.176522	0	GO:0005759,mitochondrial matrix	GO:0016491,oxidoreductase activity	GO:0007005,mitochondrion organization
Q9ERL1_RAT	Q9ERL1	Cybb	Cytochrome b-245 beta chain	838.6	937.1	826.2	631.3	708.1	648.2	867.3	662.533	867.3	662.533	1.30907	0.008267	1	GO:0005737,cytoplasm;GO:0030425,dendrite;GO:0005783,endoplasmic reticulum;GO:0005794,Golgi apparatus;GO:0005887,integral component of plasma membrane;GO:0043020,NADPH oxidase complex;GO:0043025,neuronal cell body;GO:0005635,nuclear envelope;GO:0045335,phagocytic vesicle;GO:0005886,plasma membrane;GO:0005791,rough endoplasmic reticulum	GO:0009055,electron transfer activity;GO:0050660,flavin adenine dinucleotide binding;GO:0020037,heme binding;GO:0046982,protein heterodimerization activity;GO:0016175,superoxide-generating NAD(P)H oxidase activity	GO:0071276,cellular response to cadmium ion;GO:0071361,cellular response to ethanol;GO:0071456,cellular response to hypoxia;GO:1904845,cellular response to L-glutamine;GO:0006952,defense response;GO:0050665,hydrogen peroxide biosynthetic process;GO:0097411,hypoxia-inducible factor-1alpha signaling pathway;GO:0006954,inflammatory response;GO:0045087,innate immune response;GO:0045766,positive regul…
DHCR7_RAT	Q9Z2Z8	Dhcr7	7-dehydrocholesterol reductase	562.9	489.5	504.2	493.7	538.6	527.8	518.867	520.033	518.867	520.033	0.997757	0.966602	0	GO:0030176,integral component of endoplasmic reticulum membrane;GO:0043231,intracellular membrane-bounded organelle;GO:0005640,nuclear outer membrane	GO:0047598,7-dehydrocholesterol reductase activity;GO:0050661,NADP binding;GO:0016627,oxidoreductase activity, acting on the CH-CH group of donors;GO:0009918,sterol delta7 reductase activity	GO:0001568,blood vessel development;GO:0016132,brassinosteroid biosynthetic process;GO:0030154,cell differentiation;GO:0006695,cholesterol biosynthetic process;GO:0030324,lung development;GO:0035264,multicellular organism growth;GO:0009791,post-embryonic development;GO:0042127,regulation of cell population proliferation;GO:0045540,regulation of cholesterol biosynthetic process;GO:0016126,sterol b…	rno:64191,path:rno00100,Steroid biosynthesis
M0R6T1_RAT	M0R6T1	Tatdn1	TatD DNase domain-containing 1	732.6	704.8	681.9	659.9	740.9	727.4	706.433	709.4	706.433	709.4	0.995818	0.923516	0	GO:0005654,nucleoplasm	GO:0008296,3'-5'-exodeoxyribonuclease activity;GO:0016888,endodeoxyribonuclease activity, producing 5'-phosphomonoesters
D4A9D8_RAT	D4A9D8	Osbp	Oxysterol-binding protein	3633.6	3628.5	3501.8	3562.1	3485.4	3551.2	3587.97	3532.9	3587.97	3532.9	1.01559	0.326727	0	GO:0030054,cell junction;GO:0005737,cytoplasm;GO:0005829,cytosol;GO:0000139,Golgi membrane;GO:0043231,intracellular membrane-bounded organelle;GO:0016020,membrane;GO:0005730,nucleolus;GO:0005654,nucleoplasm;GO:0097038,perinuclear endoplasmic reticulum;GO:0048471,perinuclear region of cytoplasm;GO:0005886,plasma membrane;GO:0005802,trans-Golgi network	GO:0070273,phosphatidylinositol-4-phosphate binding;GO:0019904,protein domain specific binding;GO:0032934,sterol binding;GO:0120015,sterol transfer activity;GO:0015248,sterol transporter activity	GO:0032367,intracellular cholesterol transport;GO:0015918,sterol transport
A0A0G2KB73_RAT	A0A0G2KB73	Rif1	Replication timing regulatory factor 1	582.9	551.7	562.6	546.2	547.2	543.7	565.733	545.7	565.733	545.7	1.03671	0.09503	0	GO:0000785,chromatin;GO:0000781,chromosome, telomeric region;GO:0000793,condensed chromosome;GO:0001939,female pronucleus;GO:0001940,male pronucleus;GO:0016604,nuclear body;GO:0031965,nuclear membrane;GO:0005634,nucleus;GO:0005886,plasma membrane;GO:0035861,site of double-strand break;GO:0051233,spindle midzone		GO:0007049,cell cycle;GO:0006974,cellular response to DNA damage stimulus;GO:1990830,cellular response to leukemia inhibitory factor;GO:0006348,chromatin silencing at telomere;GO:2000042,negative regulation of double-strand break repair via homologous recombination;GO:0000122,negative regulation of transcription by RNA polymerase II;GO:2001034,positive regulation of double-strand break repair via…
HSP72_RAT	P14659	Hspa2	Heat shock-related 70 kDa protein 2	1462.1	1405.5	1394.6	1442.3	1403.1	1368.9	1420.73	1404.77	1420.73	1404.77	1.01137	0.620376	0	GO:0036128,CatSper complex;GO:0009986,cell surface;GO:0005737,cytoplasm;GO:0005829,cytosol;GO:0001673,male germ cell nucleus;GO:0072687,meiotic spindle;GO:0005634,nucleus;GO:0005886,plasma membrane;GO:0000795,synaptonemal complex	GO:0005524,ATP binding;GO:0016887,ATPase activity;GO:0051087,chaperone binding;GO:0097718,disordered domain specific binding;GO:0019899,enzyme binding;GO:0051861,glycolipid binding;GO:0031072,heat shock protein binding;GO:0051787,misfolded protein binding;GO:0044183,protein folding chaperone;GO:0048156,tau protein binding;GO:0051082,unfolded protein binding	GO:0034620,cellular response to unfolded protein;GO:0051085,chaperone cofactor-dependent protein refolding;GO:0007141,male meiosis I;GO:0007140,male meiotic nuclear division;GO:0007275,multicellular organism development;GO:0090084,negative regulation of inclusion body assembly;GO:0032781,positive regulation of ATPase activity;GO:1901896,positive regulation of ATPase-coupled calcium transmembrane …	rno:60460,path:rno03040,Spliceosome;rno:60460,path:rno04141,Protein processing in endoplasmic reticulum;rno:60460,path:rno04010,MAPK signaling pathway;rno:60460,path:rno04144,Endocytosis;rno:60460,path:rno04612,Antigen processing and presentation;rno:60460,path:rno04915,Estrogen signaling pathway;rno:60460,path:rno04213,Longevity regulating pathway - multiple species;rno:60460,path:rno05134,Legio…
PAK2_RAT	Q64303	Pak2	Serine/threonine-protein kinase PAK 2	2853.3	2793.3	2745.4	2648.5	2721.6	2617.2	2797.33	2662.43	2797.33	2662.43	1.05067	0.0373	0	GO:0005911,cell-cell junction;GO:0005737,cytoplasm;GO:0005829,cytosol;GO:0098978,glutamatergic synapse;GO:0016020,membrane;GO:0005634,nucleus;GO:0048471,perinuclear region of cytoplasm;GO:0014069,postsynaptic density;GO:0030141,secretory granule	GO:0005524,ATP binding;GO:0042802,identical protein binding;GO:0004672,protein kinase activity;GO:0019901,protein kinase binding;GO:0106310,protein serine kinase activity;GO:0004674,protein serine/threonine kinase activity;GO:0106311,protein threonine kinase activity;GO:0030296,protein tyrosine kinase activator activity;GO:0031267,small GTPase binding	GO:0032147,activation of protein kinase activity;GO:0034333,adherens junction assembly;GO:0070830,bicellular tight junction assembly;GO:0003300,cardiac muscle hypertrophy;GO:0071407,cellular response to organic cyclic compound;GO:0071560,cellular response to transforming growth factor beta stimulus;GO:0060996,dendritic spine development;GO:0043066,negative regulation of apoptotic process;GO:20012…	rno:100910732,path:rno04014,Ras signaling pathway;rno:100910732,path:rno04010,MAPK signaling pathway;rno:100910732,path:rno04012,ErbB signaling pathway;rno:100910732,path:rno04510,Focal adhesion;rno:100910732,path:rno04810,Regulation of actin cytoskeleton;rno:100910732,path:rno04660,T cell receptor signaling pathway;rno:100910732,path:rno04360,Axon guidance;rno:100910732,path:rno05211,Renal cell …
A0A0G2JT30_RAT	A0A0G2JT30	Mat2b	Methionine adenosyltransferase 2 subunit beta	1154.5	1111.7	1110.3	1175.9	1115.2	1087.9	1125.5	1126.33	1125.5	1126.33	0.99926	0.979015	0	GO:0048269,methionine adenosyltransferase complex;GO:0005634,nucleus	GO:0019899,enzyme binding;GO:0048270,methionine adenosyltransferase regulator activity	GO:0006730,one-carbon metabolic process;GO:0006556,S-adenosylmethionine biosynthetic process	rno:683630,path:rno00270,Cysteine and methionine metabolism
Q4VBH2_RAT	Q4VBH2	Trnt1	tRNA nucleotidyl transferase 1	883.4	880	869.6	876.7	872.9	861.5	877.667	870.367	877.667	870.367	1.00839	0.302377	0	GO:0005739,mitochondrion	GO:0052929,ATP;GO:0000049,tRNA binding	GO:1990180,mitochondrial tRNA 3'-end processing;GO:0001680,tRNA 3'-terminal CCA addition	rno:312616,path:rno03013,RNA transport
TBB2A_RAT	P85108	Tubb2a	Tubulin beta-2A chain	4108.4	4028.8	4012	4014.9	4150.9	4228.7	4049.73	4131.5	4049.73	4131.5	0.980209	0.302754	0	GO:0005737,cytoplasm;GO:0005874,microtubule	GO:0005525,GTP binding;GO:0003924,GTPase activity;GO:0005200,structural constituent of cytoskeleton	GO:0000226,microtubule cytoskeleton organization;GO:0000278,mitotic cell cycle;GO:0001764,neuron migration	rno:498736,path:rno04145,Phagosome;rno:498736,path:rno04540,Gap junction
D3ZBM3_RAT	D3ZBM3	Fech	Ferrochelatase	728.6	713.6	740.3	704.2	706.7	729	727.5	713.3	727.5	713.3	1.01991	0.267717	0	GO:0005743,mitochondrial inner membrane;GO:0005739,mitochondrion	GO:0004325,ferrochelatase activity;GO:0020037,heme binding;GO:0005506,iron ion binding;GO:0030350,iron-responsive element binding;GO:0046906,tetrapyrrole binding	GO:0071549,cellular response to dexamethasone stimulus;GO:0008203,cholesterol metabolic process;GO:0009589,detection of UV;GO:0030218,erythrocyte differentiation;GO:0006783,heme biosynthetic process;GO:0042168,heme metabolic process;GO:0055072,iron ion homeostasis;GO:0006779,porphyrin-containing compound biosynthetic process;GO:0046501,protoporphyrinogen IX metabolic process;GO:0010999,regulation…	rno:361338,path:rno00860,Porphyrin and chlorophyll metabolism
F1LYS7_RAT	F1LYS7	Sgcd	Sarcoglycan, delta	1047	1052.7	1083.6	1155.7	1119.3	1063.3	1061.1	1112.77	1061.1	1112.77	0.953569	0.151321	0	GO:0005856,cytoskeleton;GO:0016011,dystroglycan complex;GO:0016010,dystrophin-associated glycoprotein complex;GO:0016021,integral component of membrane;GO:0005886,plasma membrane;GO:0016012,sarcoglycan complex;GO:0042383,sarcolemma;GO:0016529,sarcoplasmic reticulum		GO:0055074,calcium ion homeostasis;GO:0019722,calcium-mediated signaling;GO:0086003,cardiac muscle cell contraction;GO:0060048,cardiac muscle contraction;GO:0048739,cardiac muscle fiber development;GO:0048738,cardiac muscle tissue development;GO:0034629,cellular protein-containing complex localization;GO:0060977,coronary vasculature morphogenesis;GO:0060047,heart contraction;GO:0003015,heart proc…
PTN9_RAT	Q641Z2	Ptpn9	Tyrosine-protein phosphatase non-receptor type 9	1465.5	1465.4	1461.1	1496.7	1536.2	1535.9	1464	1522.93	1464	1522.93	0.961303	0.011111	0	GO:0005737,cytoplasm;GO:0044306,neuron projection terminus	GO:0004725,protein tyrosine phosphatase activity	GO:0010977,negative regulation of neuron projection development;GO:0035335,peptidyl-tyrosine dephosphorylation;GO:1903078,positive regulation of protein localization to plasma membrane;GO:0006470,protein dephosphorylation
GSK3B_RAT	P18266	Gsk3b	Glycogen synthase kinase-3 beta	1614.7	1655.4	1592.4	1725.6	1655.7	1698	1620.83	1693.1	1620.83	1693.1	0.957317	0.058005	0	GO:0030424,axon;GO:0030877,beta-catenin destruction complex;GO:0044297,cell body;GO:0005813,centrosome;GO:0005737,cytoplasm;GO:0005829,cytosol;GO:0030425,dendrite;GO:0043198,dendritic shaft;GO:0043197,dendritic spine;GO:0098978,glutamatergic synapse;GO:0030426,growth cone;GO:0016020,membrane;GO:0045121,membrane raft;GO:0043227,membrane-bounded organelle;GO:0005874,microtubule;GO:0005739,mitochond…	GO:0005524,ATP binding;GO:0008013,beta-catenin binding;GO:0034452,dynactin binding;GO:0070840,dynein complex binding;GO:0005178,integrin binding;GO:0035255,ionotropic glutamate receptor binding;GO:0016301,kinase activity;GO:0051059,NF-kappaB binding;GO:0002039,p53 binding;GO:0002020,protease binding;GO:0034236,protein kinase A catalytic subunit binding;GO:0004672,protein kinase activity;GO:001990…	GO:0007568,aging;GO:0009887,animal organ morphogenesis;GO:0007409,axonogenesis;GO:0046849,bone remodeling;GO:0060070,canonical Wnt signaling pathway;GO:0061049,cell growth involved in cardiac muscle cell development;GO:0016477,cell migration;GO:1904646,cellular response to amyloid-beta;GO:1903351,cellular response to dopamine;GO:0036018,cellular response to erythropoietin;GO:0035729,cellular resp…	rno:84027,path:rno04012,ErbB signaling pathway;rno:84027,path:rno04310,Wnt signaling pathway;rno:84027,path:rno04340,Hedgehog signaling pathway;rno:84027,path:rno04390,Hippo signaling pathway;rno:84027,path:rno04151,PI3K-Akt signaling pathway;rno:84027,path:rno04150,mTOR signaling pathway;rno:84027,path:rno04110,Cell cycle;rno:84027,path:rno04510,Focal adhesion;rno:84027,path:rno04550,Signaling p…
A0A0G2JUJ9_RAT	A0A0G2JUJ9	Sec63	SEC63 homolog, protein translocation regulator	731.2	724.4	743.3	770	741	745.7	732.967	752.233	732.967	752.233	0.974387	0.141848	0	GO:0016021,integral component of membrane;GO:0016020,membrane;GO:0031207,Sec62/Sec63 complex	GO:0008320,protein transmembrane transporter activity;GO:0003723,RNA binding	GO:0001889,liver development;GO:0010259,multicellular organism aging;GO:0006807,nitrogen compound metabolic process;GO:0006620,posttranslational protein targeting to endoplasmic reticulum membrane;GO:0031204,posttranslational protein targeting to membrane, translocation;GO:0006614,SRP-dependent cotranslational protein targeting to membrane	rno:309858,path:rno03060,Protein export;rno:309858,path:rno04141,Protein processing in endoplasmic reticulum
VISL1_RAT	P62762	Vsnl1	Visinin-like protein 1	1002.5	1007.3	1022	1012.5	1031	1085.4	1010.6	1042.97	1010.6	1042.97	0.968967	0.226233	0	GO:0005829,cytosol;GO:0016020,membrane	GO:0005509,calcium ion binding	GO:0019722,calcium-mediated signaling;GO:0007417,central nervous system development;GO:0046676,negative regulation of insulin secretion;GO:0045921,positive regulation of exocytosis;GO:0035774,positive regulation of insulin secretion involved in cellular response to glucose stimulus
[truncated: 5,788 more rows]
