# Supplementary material for: Integration of multiomics analysis to reveal the major pathways of vitamin A deficiency aggravates acute respiratory distress syndrome in neonatal rats
Source: Sci Rep. 2023 Dec 19;13:22643. doi: 10.1038/s41598-023-47664-x (PMC10730519; doi:10.1038/s41598-023-47664-x)
Supplement: Supplementary file 3 — Supplementary Information 3. [file 41598_2023_47664_MOESM3_ESM.xlsx]

## Sheet: Sheet1
Gene_ID	VAD1:read count	VAD1:fpkm	VAD2:read count	VAD2:fpkm	VAD3:read count	VAD3:fpkm	VAD4:read count	VAD4:fpkm	VAN1:read count	VAN1:fpkm	VAN2:read count	VAN2:fpkm	VAN3:read count	VAN3:fpkm	VAN4:read count	VAN4:fpkm	Chromosome	Start Site	End Site	Direction	Length	Name	GO	KEGG	EC	eggNOG Class	eggNOG	Description	Entrez_geneID	UniProtAC
ENSRNOG00000000007	30	0.462432	14	0.221691	21	0.375718	38	0.564191	12	0.194653	35	0.55653	30	0.458147	21	0.39484	3	56861396	56902157	+	3866	Gad1	GO:0003824;GO:0003824;GO:0004351;GO:0004351;GO:0004351;GO:0005737;GO:0005938;GO:0009449;GO:0016595;GO:0016829;GO:0016831;GO:0016831;GO:0016831;GO:0019752;GO:0019752;GO:0030170;GO:0030170;GO:0030170;GO:0030424;GO:0035176;GO:0035641;GO:0042136;GO:0042493;GO:0043679;GO:0044306;GO:0044877;GO:0045202;GO:0047485;GO:0048786;GO:0048786;GO:0060077;GO:0004351;GO:0016829;GO:0016831;GO:0016831;GO:0019752;GO:…	K01580	EC:4.1.1.15	E	0UFHS;09UKQ;KOG0629;0V5K4;12P8B;1CQJR;0DFWD;1AYTA;18USJ	glutamate decarboxylase 1 [Source:RGD Symbol;Acc:2652]	24379	P18088;C9E895
ENSRNOG00000000008	0	0	0	0	0	0	1	0.0328558	4	0.143585	0	0	1	0.033795	0	0	3	82548959	82585531	+	1747	Alx4	GO:0000977;GO:0000977;GO:0000977;GO:0000981;GO:0000981;GO:0000981;GO:0001228;GO:0001228;GO:0001228;GO:0001942;GO:0001942;GO:0003674;GO:0003677;GO:0003677;GO:0003677;GO:0003700;GO:0003700;GO:0003700;GO:0003700;GO:0005575;GO:0005634;GO:0005634;GO:0005634;GO:0005634;GO:0005654;GO:0005667;GO:0005667;GO:0006355;GO:0006355;GO:0006357;GO:0006357;GO:0006357;GO:0006357;GO:0006357;GO:0007275;GO:0007275;GO:…	K09451	-	K	0V7QH;09WS7;1CSSH;0DI1V;13K6B;18WV9;0UKEB;1AVX5;KOG0490	ALX homeobox 4 [Source:RGD Symbol;Acc:1310201]	296511	D3ZEM1
ENSRNOG00000000009	0	0	2	0.0899609	0	0	1	0.0421742	0	0	0	0	0	0	2	0.106816	3	104749051	104765436	+	1361	Tmco5b	-	-	-	S	1AX7K;13MGW;0IK2T;0VFTF;0UJRI;18V6G;0DN4F;0A561;1D16K	transmembrane and coiled-coil domains 5B [Source:RGD Symbol;Acc:1561237]	366158	D3ZEL3
ENSRNOG00000000010	1	0.024383	4	0.100194	1	0.0283011	7	0.1644	0	0	0	0	1	0.0241571	0	0	19	20607507	20611316	+	2444	Cbln1	GO:0005515;GO:0005576;GO:0005576;GO:0005576;GO:0005886;GO:0007157;GO:0007157;GO:0007157;GO:0009306;GO:0009306;GO:0016020;GO:0021707;GO:0021707;GO:0021707;GO:0030054;GO:0042802;GO:0042802;GO:0043083;GO:0043083;GO:0045202;GO:0045202;GO:0045202;GO:0045211;GO:0045211;GO:0045211;GO:0050808;GO:0050808;GO:0050808;GO:0051965;GO:0051965;GO:0090394;GO:0090394;GO:0098688;GO:0098688;GO:0098978;GO:0098978;GO:…	K24235	-	O;W	13GIN;0IFXA;1959J;1CPT5;0UNQG;0DF3C;1AZYT;0V4SC;09TT0	cerebellin 1 precursor [Source:RGD Symbol;Acc:1562813]	498922	P63182
ENSRNOG00000000012	22	1.32027	15	0.924749	3	0.208967	4	0.231215	3	0.189459	10	0.61906	7	0.416192	5	0.366003	3	147643250	147649504	+	993	Tcf15	GO:0000977;GO:0000978;GO:0000978;GO:0000981;GO:0000981;GO:0001228;GO:0001228;GO:0001756;GO:0001756;GO:0003016;GO:0003016;GO:0005634;GO:0006357;GO:0007517;GO:0007517;GO:0009952;GO:0009952;GO:0010468;GO:0010468;GO:0019827;GO:0032502;GO:0036342;GO:0036342;GO:0042755;GO:0042755;GO:0043425;GO:0043583;GO:0043583;GO:0043588;GO:0043588;GO:0045198;GO:0045198;GO:0045944;GO:0045944;GO:0046983;GO:0046983;GO:…	K09070	-	K	KOG4029;0DM97;0VAMS;13WR6;0UQEA;1954Y;09ZR9;1B055;1CW4E	transcription factor 15 [Source:RGD Symbol;Acc:1308464]	296272	D3ZEK9
ENSRNOG00000000017	33	1.53636	40	1.91308	17	0.918636	31	1.39013	30	1.46978	47	2.2572	66	3.04424	31	1.76042	4	25435873	25446461	+	1280	Steap1	GO:0005768;GO:0005768;GO:0005768;GO:0005886;GO:0005886;GO:0005886;GO:0016020;GO:0016021;	K14737	EC:1.16.1.-	P;U	0VDBX;1D0B8;1B0VF;0DN7T;0IEI2;12TDI;0UG0U;0A3JA;18T8M	STEAP family member 1 [Source:RGD Symbol;Acc:1311543]	297738	D3ZEK7
ENSRNOG00000000024	417	23.3992	436	25.133	324	21.1021	463	25.0242	543	32.064	543	31.431	509	28.2969	421	28.8152	4	168903565	168933079	-	1062	Hebp1	GO:0005737;GO:0005829;GO:0020037;GO:0020037;	-	-	-	-	heme binding protein 1 [Source:RGD Symbol;Acc:1304581]	362454	-
ENSRNOG00000000033	3456	55.9496	4370	72.6771	4176	78.4692	4357	67.9401	3081	52.489	2951	49.2817	6923	111.039	5196	102.605	13	49132667	49169918	-	3681	Tmcc2	GO:0005783;GO:0005783;GO:0012505;GO:0016020;GO:0016021;GO:0042982;GO:0042982;GO:0042982;	-	-	S;B	1CPRK;0UG6C;0DF1T;1B49W;0V4QT;09TRG;12P0G;KOG3850;18YMZ	transmembrane and coiled-coil domain family 2 [Source:RGD Symbol;Acc:1311960]	305095	D3ZE26
ENSRNOG00000000034	301	6.23904	242	5.15299	187	4.49892	269	5.37055	241	5.2568	269	5.75171	327	6.71514	219	5.53694	13	49092306	49109050	+	2875	Nuak2	GO:0000287;GO:0004672;GO:0004674;GO:0005524;GO:0005524;GO:0006468;GO:0006468;GO:0030036;GO:0042149;GO:0043066;	K08800	EC:2.7.11.1	T	1AZMH;0DQQ9;KOG0611;1CZTF;0VDF9;0UQ9Z;18XBY;0A2JD;1311I	NUAK family kinase 2 [Source:RGD Symbol;Acc:1359167]	289419	Q66HE5
ENSRNOG00000000035	0	0	0	0	0	0	0	0	0	0	0	0	3	0.274604	0	0	14	1937041	1957579	+	645	Tmed11	GO:0005783;GO:0005783;GO:0005789;GO:0005793;GO:0005794;GO:0005794;GO:0006886;GO:0006888;GO:0007030;GO:0016020;GO:0016021;GO:0016021;GO:0016021;GO:0030134;	K20346	-	U	09X7A;1ATCP;0UPNW;KOG1690;0DNQW;1903U;0V85X;1CX2W;12QCY	transmembrane emp24 protein transport domain containing 11 [Source:RGD Symbol;Acc:1588776]	689712	D3ZE21
ENSRNOG00000000036	21	0.391196	24	0.459282	26	0.562165	54	0.968911	23	0.450875	40	0.768649	38	0.701318	13	0.295388	13	49074644	49082729	+	3199	Klhdc8a	GO:0005515;	-	-	S;J	1ARQ5;12SUR;KOG1072;0V4JT;09TKT;18UND;0DEXD;1CPM1;0UR07	kelch domain containing 8A [Source:RGD Symbol;Acc:1305132]	305096	Q5EB86;F2Z3R0
ENSRNOG00000000040	222	2.58995	275	3.29582	233	3.15508	291	3.26999	274	3.36389	281	3.38172	240	2.774	291	4.141	13	72861090	72893187	-	5108	RGD1304622	GO:0005080;GO:0005515;GO:0005634;GO:0005938;GO:0007098;GO:0007163;GO:0016324;GO:0060341;GO:0005080;GO:0005634;GO:0005938;GO:0007098;GO:0007163;GO:0016324;GO:0060341;	-	-	S	0V77V;0IEUQ;0DHIU;0UJRB;09W9J;1CS91;12PT3;1AW9B;18YX0	similar to 6820428L09 protein [Source:RGD Symbol;Acc:1304622]	305101	-
ENSRNOG00000000041	36	0.578097	20	0.329929	22	0.41005	27	0.417616	24	0.405567	23	0.380995	14	0.222732	21	0.411331	14	2050483	2056089	+	3711	Slc26a1	GO:0005886;GO:0005887;GO:0005887;GO:0006821;GO:0006821;GO:0008271;GO:0008271;GO:0008271;GO:0008272;GO:0008272;GO:0015108;GO:0015108;GO:0015116;GO:0015116;GO:0015297;GO:0015301;GO:0016020;GO:0016020;GO:0016020;GO:0016021;GO:0016021;GO:0016021;GO:0019531;GO:0019531;GO:0019532;GO:0019532;GO:0055085;GO:0055085;GO:0098656;GO:1902358;GO:1902476;	K14700	-	P	18XGE;1CY06;0V5WY;09UX5;0UQD8;0DG6J;12Q5P;KOG0236;1B1JQ	solute carrier family 26 member 1 [Source:RGD Symbol;Acc:620136]	64076	Q5RKK1
ENSRNOG00000000042	661	11.0678	734	12.6255	718	13.9541	805	12.9829	572	10.0788	550	9.49985	627	10.4012	503	10.2731	13	72918490	73056875	-	3559	Xpr1	GO:0000822;GO:0000822;GO:0000822;GO:0001618;GO:0001618;GO:0001618;GO:0005737;GO:0005794;GO:0005886;GO:0005886;GO:0006817;GO:0009615;GO:0009615;GO:0015114;GO:0015114;GO:0015114;GO:0015562;GO:0015562;GO:0016020;GO:0016021;GO:0016021;GO:0016021;GO:0016036;GO:0030643;GO:0030643;GO:0031226;GO:0031226;GO:0035435;GO:0035435;GO:0046718;GO:0000822;GO:0000822;GO:0001618;GO:0005737;GO:0005794;GO:0005886;GO:…	K24195	-	T;U	1917V;12TIH;0A0G6;0DN39;KOG1162;1B0ND;0UR12;1D0U6;0VBCE	xenotropic and polytropic retrovirus receptor 1 [Source:RGD Symbol;Acc:1306554]	289424	G3V602
ENSRNOG00000000043	1028	23.7261	867	20.5563	791	21.1897	1205	26.7877	977	23.7291	960	22.8558	1099	25.1297	779	21.9303	14	2042411	2056762	-	2582	Idua	GO:0003940;GO:0004553;GO:0005975;GO:0030209;GO:0030211;	K01217	EC:3.2.1.76	G	1B3ST;12Q2J;0VDBJ;18UDI;0IEET;09XS7;0DQ2W;1CZ3W;0UGTN	alpha-L-iduronidase [Source:RGD Symbol;Acc:1310943]	360904	D3ZE16
ENSRNOG00000000044	345	9.10106	419	11.3548	371	11.3596	482	12.2472	358	9.93823	388	10.5584	346	9.04285	320	10.2967	14	2083712	2100005	-	2259	Tmem175	GO:0005267;GO:0005267;GO:0005764;GO:0005768;GO:0022841;GO:0022841;GO:0031303;GO:0035751;GO:0070050;GO:0071805;GO:0071805;GO:0090385;GO:1905103;	K24915	-	S	0DNY0;18TVK;0VC5Y;0UNZJ;1B49B;13K65;0IIWE;0A1A6;1CXVE	transmembrane protein 175 [Source:RGD Symbol;Acc:1309712]	305623	Q6AY05
ENSRNOG00000000047	2327	76.6137	2013	68.0843	1549	59.194	2368	75.0944	1736	60.1469	1661	56.4122	2191	71.4676	1602	64.335	3	82324354	82368357	-	1810	Cd82	GO:0005886;GO:0016020;GO:0016021;GO:0016021;GO:0016021;	K06509	-	S;G	1CPKR;192Z3;KOG3882;0V4JI;09TKH;0DEX6;13ITH;1B0JZ;0UFZJ	Cd82 molecule [Source:RGD Symbol;Acc:69070]	83628	Q6IN14
ENSRNOG00000000048	1977	26.4571	1823	25.062	1670	25.9399	2046	26.3729	1830	25.7716	1891	26.1048	1934	25.6418	1527	24.9258	14	2100106	2174318	+	4453	Gak	GO:0004672;GO:0005524;GO:0005794;GO:0006468;GO:0006898;GO:0007030;GO:0010977;GO:0031982;GO:0034067;GO:0043231;GO:0072318;GO:0072583;GO:0072659;GO:0090160;GO:1905224;	K08855	EC:2.7.11.1	O;T	0DN2Y;12RV8;KOG2283;0UNFT;KOG0431;0A0FV;18TCU;1AXH8;0VBC1;1CWZF;KOG1989	cyclin G associated kinase [Source:RGD Symbol;Acc:621589]	81659	P97874
ENSRNOG00000000053	0	0	0	0	0	0	1	0.016367	0	0	6	0.105171	4	0.0673394	0	0	13	91054974	91093713	+	3507	Crp	GO:0001666;GO:0001849;GO:0001849;GO:0005509;GO:0005515;GO:0005576;GO:0005615;GO:0005615;GO:0006953;GO:0006953;GO:0006958;GO:0006958;GO:0007568;GO:0009314;GO:0010288;GO:0010628;GO:0010745;GO:0010888;GO:0010988;GO:0015485;GO:0030169;GO:0030169;GO:0030175;GO:0030426;GO:0031667;GO:0032355;GO:0032677;GO:0032677;GO:0032929;GO:0032930;GO:0032945;GO:0033574;GO:0042060;GO:0042310;GO:0042802;GO:0044793;GO:…	K16143	-	O;W	0DJQ6;0VB65;0J9V0;1B10B;14186;1CWST;192H4;0A0A7;0UR4Q	C-reactive protein [Source:RGD Symbol;Acc:2411]	25419	P48199;H6X2W5
ENSRNOG00000000054	438	13.0703	360	11.0359	349	12.0879	385	11.0659	259	8.13325	314	9.66571	206	6.09024	267	9.71844	16	19866022	19872774	-	1997	Abhd8	GO:0003824;GO:0003824;GO:0005739;GO:0006654;GO:0016787;GO:0042171;GO:0052689;GO:0055088;	K13701	-	S;J	13J75;1CP7N;09WWH;0DI6Z;KOG2382;0V7UP;1AW30;0UKKK;18X0X	abhydrolase domain containing 8 [Source:RGD Symbol;Acc:1305693]	306338	B5DEN3
ENSRNOG00000000055	3	0.142793	4	0.195586	2	0.110492	0	0	6	0.300531	6	0.294598	1	0.0471564	0	0	13	90982814	90992406	-	1252	Fcrl6	-	K17273	-	T;U	0UMBK;1AWU0;09XE0;193HQ;0J025;0DIRJ;1CTGM;13TDH;0V8C3	Fc receptor-like 6 [Source:RGD Symbol;Acc:1563939]	305103	F1LME1
ENSRNOG00000000060	1	0.0278468	0	0	3	0.0969644	0	0	1	0.0293041	3	0.0861767	9	0.248298	15	0.509496	14	2194933	2226598	+	2140	Cplx1	GO:0000149;GO:0000149;GO:0005326;GO:0005326;GO:0005737;GO:0005829;GO:0006836;GO:0006836;GO:0006836;GO:0006887;GO:0016079;GO:0016079;GO:0016079;GO:0017075;GO:0017075;GO:0019905;GO:0019905;GO:0030054;GO:0030073;GO:0030073;GO:0030425;GO:0031201;GO:0031201;GO:0031201;GO:0031630;GO:0031630;GO:0032991;GO:0042995;GO:0043025;GO:0043195;GO:0043195;GO:0043204;GO:0044305;GO:0044305;GO:0045202;GO:0045202;GO:…	K15294	-	U	0DTTT;1B609;1D35Y;0A6V0;0VIYQ;0IWGS;193CK;13PYH;0UV6G	complexin 1 [Source:RGD Symbol;Acc:70944]	64832	P63041
ENSRNOG00000000062	471	19.4646	558	23.6892	498	23.8874	576	22.9278	483	21.0051	460	19.6099	474	19.407	462	23.2884	14	2247808	2297155	-	1442	Pcgf3	GO:0000805;GO:0000805;GO:0003674;GO:0005575;GO:0005634;GO:0005634;GO:0005634;GO:0005654;GO:0006357;GO:0008150;GO:0031519;GO:0031519;GO:0031519;GO:0035102;GO:0036353;GO:0036353;GO:0036353;GO:0046872;GO:0060819;GO:0060819;	K11488	-	O;K	1D11S;KOG2660;0DRTI;1B41Q;09TJH;12PXY;0UTKJ;18VSX;0V7FX	polycomb group ring finger 3 [Source:RGD Symbol;Acc:1311479]	305624	B2RZ26
ENSRNOG00000000064	220	45.3642	216	45.7549	137	32.7889	165	32.7711	179	38.8416	247	52.5389	164	33.5036	148	37.2244	14	2325308	2326436	+	289	Atp5me	GO:0000276;GO:0000276;GO:0000276;GO:0005739;GO:0005739;GO:0005739;GO:0005743;GO:0005753;GO:0005753;GO:0005753;GO:0005753;GO:0006754;GO:0006811;GO:0015078;GO:0015078;GO:0015986;GO:0015986;GO:0016020;GO:0042776;GO:0042776;GO:0044877;GO:0045263;GO:0046034;GO:0046933;GO:0046933;	K02129	-	C	KOG4326;0VMIT;13WR9;0UWRS;1D5J1;0DW99;0AAK6	ATP synthase membrane subunit e [Source:RGD Symbol;Acc:621377]	140608	P29419
ENSRNOG00000000065	0	0	0	0	0	0	0	0	0	0	0	0	0	0	1	0.0262223	14	2328750	2371883	-	2772	Pde6b	GO:0001750;GO:0001750;GO:0003674;GO:0004114;GO:0004114;GO:0004114;GO:0005515;GO:0005575;GO:0007165;GO:0007165;GO:0007165;GO:0008081;GO:0008081;GO:0008150;GO:0009583;GO:0009583;GO:0016787;GO:0042622;GO:0043153;GO:0043153;GO:0046872;GO:0060041;GO:0060041;GO:0060041;	K13756	EC:3.1.4.35	T	131SD;1AXSC;18XEY;0USNB;09UEN;KOG3689;1CYB9;0V5DZ;0DFTA	phosphodiesterase 6B [Source:RGD Symbol;Acc:1311039]	289878	D3ZDI8
ENSRNOG00000000066	465	18.5106	543	22.2055	520	24.0263	595	22.8139	490	20.5266	682	28.0056	529	20.8631	499	24.2294	13	100715260	100740728	-	1497	Fbxo28	GO:0000209;GO:0000776;GO:0000776;GO:0005515;GO:0042802;GO:0042802;	K10306	-	S	18UXZ;12SE8;0DR8Q;0UTME;0IJHM;0VEGQ;1AXX6;0A3MS;1D0DX	F-box protein 28 [Source:RGD Symbol;Acc:1304584]	305105	B2RZ28
ENSRNOG00000000068	1691	38.8175	1692	39.9004	1431	38.1276	1882	41.6121	1547	37.3704	1809	42.8367	1557	35.4103	1291	36.1481	13	110033550	110077946	-	2596	Ppp2r5a	GO:0000159;GO:0000159;GO:0000159;GO:0000159;GO:0000159;GO:0000159;GO:0004721;GO:0004721;GO:0005634;GO:0005737;GO:0005737;GO:0005813;GO:0005813;GO:0005829;GO:0005829;GO:0006470;GO:0006470;GO:0006470;GO:0007165;GO:0007165;GO:0016020;GO:0016020;GO:0019888;GO:0019888;GO:0019888;GO:0019900;GO:0019900;GO:0030018;GO:0030018;GO:0030018;GO:0031430;GO:0031430;GO:0031952;GO:0035307;GO:0035307;GO:0043666;GO:…	K11584	-	T	194T9;KOG2085;0A17T;0DNVK;12N9U;0USZ8;1AYUY;0V6ZH;1CXT3	protein phosphatase 2, regulatory subunit B', alpha [Source:RGD Symbol;Acc:1308022]	312754	D3ZDI7
ENSRNOG00000000070	28	0.554898	43	0.875421	26	0.59806	38	0.725362	26	0.542228	36	0.735955	33	0.647927	41	0.991092	14	1621026	1632378	-	3007	LOC100910207	GO:0000122;GO:0003712;GO:0017054;GO:0046982;	-	-	K;B	13R20;0DP48;0UNVJ;0A1GH;194FE;KOG0871;1CY26;1AYD2;0VCC2	protein Dr1-like [Source:RGD Symbol;Acc:6499394]	-	-
ENSRNOG00000000073	341	22.064	461	30.6424	342	25.6845	427	26.6117	451	30.7085	517	34.5075	499	31.9879	384	30.3065	14	2613406	2633950	+	921	Tmed5	GO:0005783;GO:0005789;GO:0005793;GO:0005794;GO:0005801;GO:0015031;GO:0016020;GO:0016021;GO:0033116;GO:0070971;GO:0090161;	-	-	U	0A03Z;KOG3287;0UPBQ;1B0K7;0VB06;0DMPJ;1CWJ7;13K1C;18Y9A	transmembrane p24 trafficking protein 5 [Source:RGD Symbol;Acc:1359437]	-	-
ENSRNOG00000000075	472	11.0347	352	8.45386	444	12.0481	435	9.79544	422	10.3821	484	11.6723	512	11.8589	362	10.3229	14	2658267	2700977	-	2549	Mtf2	GO:0000122;GO:0000977;GO:0001226;GO:0005634;GO:0005654;GO:0005737;GO:0005925;GO:0007379;GO:0019827;GO:0035064;GO:0035064;GO:0035098;GO:0045944;GO:0048863;GO:0061086;GO:0061087;GO:1990830;	K11485	-	S;C;K	09USZ;KOG4323;12NPT;0V5SJ;190F8;0DKXY;1CVSY;0UQ05;1AXA3	metal response element binding transcription factor 2 [Source:RGD Symbol;Acc:1304727]	360905	Q566Q3;B1H2A5;F1LMD5
ENSRNOG00000000081	1033	41.9623	989	41.2713	996	46.9606	1122	43.9003	980	41.8927	989	41.4427	868	34.9329	684	33.8914	14	13192347	13274978	+	1467	Antxr2	GO:0016021;GO:0038023;	K20909	-	W;T	0DEQM;09TDC;0UT6T;1B3I4;0IK1W;18W49;13I6B;0V4CF;1CPEB	ANTXR cell adhesion molecule 2 [Source:RGD Symbol;Acc:1561294]	305633	-
ENSRNOG00000000082	1149	14.083	1031	12.9815	925	13.1593	1238	14.6154	964	12.4338	1078	13.6297	1086	13.1874	1030	15.3988	2	104854572	104914173	+	4862	Hltf	GO:0000166;GO:0003676;GO:0003676;GO:0005524;GO:0005524;GO:0005524;GO:0008094;GO:0008270;GO:0008270;GO:0016567;GO:0016787;GO:0016818;GO:0016818;GO:0031625;GO:0045944;GO:0046872;GO:0061630;GO:0070615;GO:0003676;GO:0005524;GO:0005654;GO:0008094;GO:0008270;GO:0016818;GO:0031625;GO:0045944;	K15711	-	K;L	KOG1001;0UPF7;0V8QM;1CVSK;18ZWU;12PWD;0DKVV;1AZ1Z;09ZF3	helicase-like transcription factor [Source:RGD Symbol;Acc:1309031]	295568	D3ZMQ9
ENSRNOG00000000091	4	0.0421518	3	0.0324766	5	0.0611564	4	0.0406005	4	0.0443578	1	0.0108705	7	0.0730821	2	0.0257076	2	144191846	144212138	+	5655	Smad9	GO:0003677;GO:0005515;GO:0005634;GO:0005667;GO:0005667;GO:0005737;GO:0006355;GO:0006355;GO:0007179;GO:0007179;GO:0046872;	-	-	K	1AW44;KOG3701;09TDQ;0DHAU;191D3;1CS0Y;0V4CT;0UJE1;12PNA	SMAD family member 9 [Source:RGD Symbol;Acc:71004]	-	-
ENSRNOG00000000095	603	20.1199	505	17.3098	442	17.1177	512	16.4548	520	18.2585	491	16.8998	398	13.1567	448	18.2331	2	198999946	199038702	-	1786	Gpr89b	GO:0005244;GO:0008308;GO:0008308;GO:0015698;GO:0016020;GO:0016020;GO:0016020;GO:0016021;GO:0030217;GO:0030217;GO:0030660;GO:0032580;GO:0032580;GO:0034220;GO:0034765;GO:0043588;GO:0043588;GO:0051452;GO:0051452;	K22193	-	T;P	KOG2417;12U1G;0V4YA;0DJZK;0UNVU;190NY;09TZF;1CUTG;1AVTY	G protein-coupled receptor 89B [Source:RGD Symbol;Acc:1304837]	362003	F1LTD0
ENSRNOG00000000096	149	4.48446	200	6.18368	199	6.95172	167	4.84123	169	5.35259	135	4.19132	154	4.59199	133	4.88259	2	198965685	198999323	+	1980	Pdzk1	GO:0005515;GO:0005886;GO:0005903;GO:0015879;GO:0030165;GO:0032414;GO:1904064;GO:1905477;GO:0005515;	K24057	-	O;W	0UQZG;0DR4H;0ITAE;13KCV;09ZXB;1CXYS;18V5F;0VECI;1B37D	PDZ domain containing 1 [Source:RGD Symbol;Acc:70924]	65144	Q9JJ40
ENSRNOG00000000097	3	0.315859	10	1.0816	0	0	0	0	1	0.110796	0	0	2	0.208621	0	0	2	198935133	198942732	-	566	Cd160	GO:0002385;GO:0002385;GO:0002729;GO:0002729;GO:0002819;GO:0002819;GO:0002857;GO:0002857;GO:0004888;GO:0004888;GO:0005102;GO:0005102;GO:0005886;GO:0005886;GO:0005886;GO:0014065;GO:0014065;GO:0016525;GO:0016525;GO:0019900;GO:0019900;GO:0023024;GO:0023024;GO:0031295;GO:0031295;GO:0032393;GO:0032393;GO:0032394;GO:0032394;GO:0032397;GO:0032397;GO:0032729;GO:0032729;GO:0045954;GO:0045954;GO:0046658;GO:…	K06542	-	T	13RFM;1B4UF;0A58Y;0DRRM;1968Y;1D0ZJ;0VG4F;0UU75;0IX7D	CD160 molecule [Source:RGD Symbol;Acc:1563598]	502585	-
ENSRNOG00000000098	1321	37.5758	1368	39.9746	1146	37.836	1329	36.4121	1278	38.2551	1184	34.7416	1689	47.5982	1000	34.696	2	198852500	198919995	+	2095	Rnf115	GO:0004842;GO:0005829;GO:0042059;GO:0043162;GO:0051865;GO:0061630;GO:0070534;GO:0070936;	K11982	EC:2.3.2.27	O	KOG0800	ring finger protein 115 [Source:RGD Symbol;Acc:1305315]	362002	-
ENSRNOG00000000104	782	22.0336	834	24.14	726	23.7427	823	22.3354	653	19.3618	628	18.2529	937	26.1562	629	21.6174	17	10676943	10686134	+	2115	Thoc3	GO:0000346;GO:0000346;GO:0000445;GO:0000445;GO:0000445;GO:0000781;GO:0000781;GO:0005515;GO:0006406;GO:0006406;GO:0006406;GO:0006406;GO:0006406;GO:0046784;GO:0046784;	K12880	-	S;A	1AXRJ;0DI8Q;0V5QQ;18S3K;09WY6;1CSZ6;0UM6J;KOG1407;12RNB	THO complex 3 [Source:RGD Symbol;Acc:1311669]	290519	B5DEY5
ENSRNOG00000000105	484	11.6536	499	12.3426	502	14.0292	607	14.0773	444	11.2499	318	7.89831	442	10.5437	355	10.426	17	10756285	10818835	-	2475	Cplx2	GO:0000149;GO:0000149;GO:0005634;GO:0005737;GO:0005829;GO:0006836;GO:0006836;GO:0006836;GO:0006887;GO:0006904;GO:0016079;GO:0016079;GO:0017075;GO:0017075;GO:0019905;GO:0019905;GO:0030054;GO:0030425;GO:0031201;GO:0031201;GO:0031630;GO:0031630;GO:0031915;GO:0031915;GO:0031915;GO:0042995;GO:0043025;GO:0043195;GO:0043195;GO:0043204;GO:0043303;GO:0044305;GO:0044305;GO:0045202;GO:0045202;GO:0046928;GO:…	K15294	-	U	0DTTT;1D35Y;1931P;0A6V0;0VIYQ;0IWGS;1B5EH;13PYH;0UV6G	complexin 2 [Source:RGD Symbol;Acc:70945]	116657	P84087
ENSRNOG00000000108	1167	58.8359	971	50.2903	856	50.0911	1201	58.3217	1060	56.2381	903	46.9626	818	40.8584	776	47.7208	16	41222238	41234095	-	1182	Aga	GO:0003948;GO:0003948;GO:0003948;GO:0003948;GO:0003948;GO:0003948;GO:0005615;GO:0005615;GO:0005737;GO:0005764;GO:0005764;GO:0005764;GO:0005764;GO:0005764;GO:0005783;GO:0005783;GO:0006508;GO:0006517;GO:0006517;GO:0006517;GO:0008150;GO:0008233;GO:0016787;GO:0016787;GO:0016787;GO:0043621;	K01444	EC:3.5.1.26	E	KOG1593;1CVQ9;190A4;09WHU;12PY8;1B1CW;0V7GE;0URUC;0DGJR	aspartylglucosaminidase [Source:RGD Symbol;Acc:1309646]	290923	P30919
ENSRNOG00000000109	0	0	0	0	0	0	0	0	0	0	0	0	0	0	0	0	16	55152748	55159352	+	639	Fgf20	GO:0001934;GO:0005104;GO:0005104;GO:0005104;GO:0005104;GO:0005576;GO:0005576;GO:0005576;GO:0005615;GO:0005737;GO:0008083;GO:0008083;GO:0008083;GO:0008083;GO:0008083;GO:0008083;GO:0008284;GO:0008284;GO:0008543;GO:0008543;GO:0008543;GO:0008543;GO:0009887;GO:0010628;GO:0030154;GO:0030154;GO:0030154;GO:0030334;GO:0043524;GO:0043524;GO:0045664;GO:0045664;GO:0060043;GO:0060043;GO:0060113;GO:0060113;GO:…	K04358	-	T	09VQK;0DGZ7;KOG3885;1ARA0;18SKW;1CRPE;0V6PM;13JKN;0UIYM	fibroblast growth factor 20 [Source:RGD Symbol;Acc:71068]	66017	Q9EST9
ENSRNOG00000000111	173	18.6765	184	20.4061	143	17.9185	149	15.4936	145	16.4729	128	14.2545	102	10.9095	130	17.1186	16	80826681	80831791	+	552	Coprs	GO:0001835;GO:0005634;GO:0005634;GO:0005654;GO:0005829;GO:0005886;GO:0007517;GO:0042393;GO:0042393;GO:0043985;GO:0043985;	-	-	S;B	1B17K;0UUT2;0J4CS;13XAQ;0VI66;1938F;0A78P;1D2ZY;0DU5Q	coordinator of PRMT5 and differentiation stimulator [Source:RGD Symbol;Acc:1565675]	290925	D3ZB92
ENSRNOG00000000112	726	10.8785	773	11.8989	683	11.8787	806	11.6328	845	13.3243	829	12.8139	679	10.08	687	12.5564	16	80839374	80850340	-	3977	Champ1	GO:0000777;GO:0000777;GO:0000777;GO:0000793;GO:0000793;GO:0005634;GO:0005634;GO:0005654;GO:0005654;GO:0005819;GO:0005819;GO:0005819;GO:0016604;GO:0031134;GO:0031134;GO:0031134;GO:0034501;GO:0034501;GO:0034501;GO:0035372;GO:0035372;GO:0035372;GO:0051315;GO:0051315;GO:0051315;GO:0051315;GO:0051315;GO:0090543;	K22593	-	S;D	0VCNF;13M4I;18XFI;0DQ2X;1B4VU;0A0EJ;1CZ3X;0IFC8;0UJAN	chromosome alignment maintaining phosphoprotein 1 [Source:RGD Symbol;Acc:1311283]	306647	B5DEG7
ENSRNOG00000000113	215	4.51774	221	4.77055	173	4.21934	245	4.95866	151	3.33897	219	4.74701	225	4.68405	202	5.17736	18	69706522	69723869	-	2836	Elac1	GO:0003674;GO:0004518;GO:0004519;GO:0005575;GO:0005634;GO:0005634;GO:0005634;GO:0005654;GO:0005829;GO:0008033;GO:0008150;GO:0016787;GO:0016891;GO:0016891;GO:0034414;GO:0042779;GO:0042779;GO:0042781;GO:0046872;GO:0090502;	K00784	EC:3.1.26.11	H;S;G	0DM46;12TA0;1CVZ8;1AZXZ;0UQ7F;09ZKK;0VAHB;18Y1M;KOG2121	elaC ribonuclease Z 1 [Source:RGD Symbol;Acc:1304757]	307604	D3ZB91
ENSRNOG00000000121	197	4.56618	220	5.23845	233	6.26843	214	4.77767	178	4.3417	183	4.37554	124	2.84751	125	3.53404	5	151886035	151898022	-	2571	Pigv	GO:0000009;GO:0004376;GO:0006506;GO:0000009;GO:0000030;GO:0004376;GO:0005789;GO:0006506;GO:0006506;	K07542	EC:2.4.1.-	G	0DNII;1CXFS;0V50K;1AVVD;KOG2647;0UN9Y;0A0PQ;18TFX;12T0H	phosphatidylinositol glycan anchor biosynthesis, class V [Source:RGD Symbol;Acc:1309526]	366478	Q5KR61
ENSRNOG00000000122	1702	60.1934	1527	55.4781	1060	43.5122	1239	42.2062	1309	48.7172	1469	53.5925	1456	51.016	1229	53.017	5	147185474	147204050	+	1685	Ak2	GO:0000166;GO:0004017;GO:0004017;GO:0004017;GO:0004017;GO:0004550;GO:0005524;GO:0005524;GO:0005524;GO:0005739;GO:0005758;GO:0006139;GO:0006139;GO:0006165;GO:0006172;GO:0006172;GO:0006172;GO:0016301;GO:0016310;GO:0016740;GO:0016776;GO:0016776;GO:0019205;GO:0019205;GO:0036126;GO:0046033;GO:0046034;GO:0046940;GO:0097226;	K00939	EC:2.7.4.3	F	0DEP7;1CPCX;0V4B1;09TBV;0UFNY;KOG3078;12N5Q	adenylate kinase 2 [Source:RGD Symbol;Acc:2077]	24184	P29410;A0A0G2JSG6
ENSRNOG00000000123	771	19.1839	745	19.0429	551	15.913	641	15.3623	780	20.4236	654	16.7863	942	23.2215	715	21.7002	5	147246037	147270957	+	2395	Rnf19b	GO:0000151;GO:0000209;GO:0004842;GO:0004842;GO:0005737;GO:0005783;GO:0005783;GO:0005829;GO:0006511;GO:0016020;GO:0016021;GO:0016567;GO:0016567;GO:0016740;GO:0031624;GO:0032436;GO:0042267;GO:0042267;GO:0043130;GO:0043130;GO:0044194;GO:0044194;GO:0044194;GO:0046872;GO:0051865;GO:0051865;GO:0061630;GO:0061630;GO:0061630;GO:0000151;GO:0000209;GO:0004842;GO:0004842;GO:0005737;GO:0005783;GO:0006511;GO:…	K11973	EC:2.3.2.31	O	KOG1815	ring finger protein 19B [Source:RGD Symbol;Acc:1305470]	313806	D4A995
ENSRNOG00000000124	0	0	0	0	0	0	0	0	0	0	0	0	1	0.242962	5	1.49564	9	110507	110749	-	243	AABR07065970.1	GO:0016020;GO:0016021;	-	-	S	KOG4831	transmembrane protein 234-like [Source:NCBI gene;Acc:103690615]	-	-
ENSRNOG00000000127	951	12.1198	1057	13.8383	890	13.165	1073	13.1713	1107	14.8462	1011	13.291	1052	13.2827	767	11.923	5	147850275	147886615	-	4676	Kpna6	GO:0005515;GO:0005634;GO:0005654;GO:0005737;GO:0005737;GO:0006606;GO:0006606;GO:0006606;GO:0006607;GO:0008139;GO:0015031;GO:0019079;GO:0030682;GO:0043657;GO:0045944;GO:0060135;GO:0061608;GO:0061608;GO:0061608;GO:0061608;GO:0075506;GO:1900017;GO:1903902;GO:0005515;GO:0005634;GO:0005654;GO:0005737;GO:0005737;GO:0006606;GO:0006606;GO:0006606;GO:0006606;GO:0006607;GO:0008139;GO:0015031;GO:0019079;GO:…	K15042	-	U	194Y0;09TS8;1AX47;0DH8Z;1CRYY;KOG0166;0V5J8;0UGAG;12RBS	karyopherin subunit alpha 6 [Source:RGD Symbol;Acc:1306570]	362607	Q3KR98
ENSRNOG00000000129	1	0.0315302	2	0.0647814	2	0.0731936	0	0	4	0.132721	1	0.0325252	2	0.062476	7	0.269215	5	58359498	58383070	+	1890	Phf24	GO:0007214;GO:0008277;GO:0032228;GO:0050966;	-	-	-	-	PHD finger protein 24 [Source:RGD Symbol;Acc:1559864]	500446	-
ENSRNOG00000000130	489	9.47044	437	8.69433	361	8.11492	426	7.9467	427	8.70247	460	9.18994	436	8.36574	397	9.37835	5	58393233	58401870	+	3077	Dnajb5	GO:0000122;GO:0005634;GO:0005829;GO:0005829;GO:0006457;GO:0006457;GO:0006986;GO:0051082;GO:0051082;GO:0051082;GO:0051085;GO:0051087;GO:0051087;GO:0005829;GO:0006457;GO:0006986;GO:0051082;GO:0051087;	K09511	-	O	09W43;194B8;0V72E;KOG0714;1CS53;0DHF0;0UQXK;12PPD;1AY2D	DnaJ heat shock protein family (Hsp40) member B5 [Source:RGD Symbol;Acc:1307453]	313811	D3ZB76
ENSRNOG00000000133	767	30.0507	558	22.4588	645	29.3316	610	23.02	551	22.7177	647	26.1491	636	24.6873	480	22.9391	17	9429175	9441526	-	1521	Txndc15	GO:0005929;GO:0045880;GO:0060271;	-	-	O	09Z76;1AZSV;12UD1;0VAEJ;0UQ2Z;190BM;1CVV2;0DM06;KOG2640	thioredoxin domain containing 15 [Source:RGD Symbol;Acc:1304696]	307180	Q5BJT4
ENSRNOG00000000137	46	2.51259	24	1.34669	35	2.21895	67	3.52496	43	2.47164	9	0.507107	21	1.13642	23	1.53238	17	28104589	28191436	-	1091	Ly86	GO:0006955;GO:0006955;GO:0031666;GO:0031666;	-	-	S	1B5CK;1D396;13Q42;0UV8I;0VHT3;0DTX2;0IWHW;0A6YY;193E6	lymphocyte antigen 86 [Source:RGD Symbol;Acc:1309936]	291359	D3ZAS0
ENSRNOG00000000138	20	0.56034	42	1.20883	37	1.2032	23	0.620676	50	1.47416	62	1.79187	95	2.63695	46	1.572	5	127160495	127233078	+	2127	Glis1	GO:0000122;GO:0000977;GO:0000977;GO:0001227;GO:0001228;GO:0001649;GO:0003677;GO:0005634;GO:0005634;GO:0006357;GO:0006357;GO:0010454;GO:0045444;GO:0045893;GO:0045944;GO:0000122;GO:0000977;GO:0000977;GO:0000977;GO:0000978;GO:0000981;GO:0001227;GO:0001228;GO:0001649;GO:0003674;GO:0003677;GO:0003677;GO:0005575;GO:0005634;GO:0005634;GO:0005634;GO:0005634;GO:0005634;GO:0006357;GO:0006357;GO:0006357;GO:…	K09232	-	K	0V4XG;0DF8N;194UN;09TEN;KOG1721;1CPY9;13J2P;1B4AY;0UR4B	GLIS family zinc finger 1 [Source:RGD Symbol;Acc:1308030]	298732	-
ENSRNOG00000000142	4700	102.407	4021	90.0034	3461	87.5284	4879	102.395	3452	79.1509	2797	62.8662	2476	53.4489	2017	53.6058	17	83221827	83610272	+	2735	Plxdc2	GO:0016020;GO:0016021;	-	-	W	0UHQD;0V80T;KOG3848;1ATAS;09X2J;12PD5;1CT3Q;0DIDB;18U91	plexin domain containing 2 [Source:RGD Symbol;Acc:1305962]	361282	B5DEZ8
ENSRNOG00000000145	599	17.4466	504	15.0802	461	15.5848	539	15.1212	442	13.5475	370	11.1168	316	9.11857	471	16.7332	5	135074297	135142488	+	2046	Pik3r3	GO:0016301;GO:0016310;	K02649	-	T	09UBX;KOG4637;12NNR;1B2VN;0UTRG;18XMQ;0DIHX;1CPYG;0V5B2	phosphoinositide-3-kinase regulatory subunit 3 [Source:RGD Symbol;Acc:621042]	60664	Q63789
ENSRNOG00000000150	1026	32.731	834	27.332	674	24.9567	928	28.5151	871	29.2404	865	28.4657	607	19.1848	635	24.7093	17	84986991	85141210	-	1868	Dnajc1	GO:0005783;GO:0005783;GO:0005886;GO:0005886;GO:0006417;GO:0006417;GO:0006457;GO:0006457;GO:0016020;GO:0016021;GO:0050708;GO:0050708;GO:0051087;GO:0051087;	K09521	-	O	0E7V4;1BATP;0V2VX;0WG54;0B3R1;13BWU;1973E;1DEUU;0INV7	DnaJ heat shock protein family (Hsp40) member C1 [Source:RGD Symbol;Acc:2322144]	100360412	F1LVX1
ENSRNOG00000000151	558	36.1047	526	34.963	520	39.0525	629	39.2009	465	31.6618	361	24.0952	394	25.257	411	32.4374	5	152966591	152987211	-	921	Ldlrap1	GO:0001540;GO:0001540;GO:0001540;GO:0001784;GO:0001784;GO:0003674;GO:0005515;GO:0005546;GO:0005546;GO:0005737;GO:0005737;GO:0005737;GO:0005769;GO:0005769;GO:0005769;GO:0005769;GO:0005829;GO:0005829;GO:0005883;GO:0005883;GO:0006629;GO:0006897;GO:0006898;GO:0006898;GO:0008150;GO:0008202;GO:0008203;GO:0009898;GO:0009898;GO:0009925;GO:0009925;GO:0030159;GO:0030159;GO:0030276;GO:0030276;GO:0030424;GO:…	K12474	-	T	09YQM;1AU8E;0UIR5;0V9NG;131AV;0DK53;1CUYX;191QK;KOG3536	low density lipoprotein receptor adaptor protein 1 [Source:RGD Symbol;Acc:1563417]	500564	-
ENSRNOG00000000155	693	14.5005	859	18.4644	747	18.142	831	16.7481	849	18.6943	747	16.1236	993	20.5852	662	16.8959	15	57755189	57805184	-	2848	Cog3	GO:0005794;GO:0005794;GO:0005801;GO:0005801;GO:0005829;GO:0005886;GO:0006486;GO:0006486;GO:0006886;GO:0006886;GO:0006888;GO:0006888;GO:0006890;GO:0006890;GO:0006891;GO:0006891;GO:0006891;GO:0007030;GO:0007030;GO:0007030;GO:0015031;GO:0016020;GO:0016020;GO:0016020;GO:0017119;GO:0017119;GO:0017119;GO:0033365;GO:0033365;GO:0050821;GO:0050821;	K20290	-	U	12QDA;1CUAU;1B52C;0V8PU;0DJIC;09W9E;0UU8G;KOG2604;18Y9T	component of oligomeric golgi complex 3 [Source:RGD Symbol;Acc:1304555]	361073	Q5XHZ8
ENSRNOG00000000156	296	1.9053	237	1.56716	254	1.89767	289	1.79178	151	1.02283	140	0.929593	159	1.01397	140	1.09919	5	171472273	171620947	+	9258	LOC100911486	GO:0005509;GO:0005509;GO:0005515;GO:0005509;GO:0005509;GO:0005515;GO:0005509;GO:0005515;	K24333	-	T	0V6YV;09W0F;12SYR;KOG1218;0DIEM;1CVHB;0UPPB;0V6YV;09W0F;12SYR;KOG1218;0DIEM;18X9D;1B1MI;1CVHB;0UPPB	multiple epidermal growth factor-like domains protein 6-like [Source:RGD Symbol;Acc:6492904]	65049	O88281
ENSRNOG00000000157	1255	29.1458	1010	24.0961	1001	26.9825	1209	27.0442	923	22.5573	943	22.5911	1147	26.3908	811	22.9735	18	40721800	40732126	-	2566	Atg12	GO:0000045;GO:0000045;GO:0000045;GO:0000045;GO:0000045;GO:0000422;GO:0002376;GO:0005515;GO:0005737;GO:0005737;GO:0005737;GO:0005776;GO:0005776;GO:0006501;GO:0006914;GO:0006914;GO:0016020;GO:0016020;GO:0016020;GO:0032991;GO:0034045;GO:0034045;GO:0034045;GO:0034045;GO:0034274;GO:0044804;GO:0045087;	K08336	-	O	0DKFE;13UD7;0VKWJ;KOG3439;0A9XR	autophagy related 12 [Source:RGD Symbol;Acc:1306306]	361321	Q2TBJ5
ENSRNOG00000000158	827	32.5084	781	31.538	1008	45.9903	991	37.5214	1121	46.3712	2081	84.383	2985	116.249	981	47.0363	18	40701984	40716686	-	1516	Cdo1	GO:0005506;GO:0005506;GO:0005829;GO:0005829;GO:0006534;GO:0007595;GO:0008198;GO:0008198;GO:0010243;GO:0016491;GO:0016702;GO:0016702;GO:0016702;GO:0017172;GO:0017172;GO:0017172;GO:0017172;GO:0019448;GO:0019448;GO:0033762;GO:0042412;GO:0043200;GO:0045471;GO:0046439;GO:0046872;GO:0051213;GO:0051384;GO:0051591;GO:0055114;	K00456	EC:1.13.11.20	E	0VBPB;18S28;0A0SU;0DNE3;1CXBB;12T2Y;1AXHJ;0UJAU;KOG4064	cysteine dioxygenase type 1 [Source:RGD Symbol;Acc:69262]	81718	P21816
ENSRNOG00000000161	552	9.4039	530	9.27552	453	8.95742	561	9.2055	559	10.0215	495	8.69897	567	9.56993	384	7.97949	X	84666900	84821775	-	3498	Chm	GO:0005092;GO:0005829;GO:0005968;GO:0005968;GO:0006612;GO:0006886;GO:0007264;GO:0018344;GO:0018344;GO:0031267;GO:0005092;GO:0005092;GO:0005096;GO:0005737;GO:0005968;GO:0005968;GO:0005968;GO:0006886;GO:0006886;GO:0007264;GO:0007264;GO:0007264;GO:0018344;GO:0018344;GO:0018344;GO:0043547;GO:0050790;	K23460	-	T;U	192I5;12PRF;0UKCA;09Z6A;KOG4405;0VA3M;1CWUY;0DPPT;1B4M4	CHM Rab escort protein [Source:RGD Symbol;Acc:2340]	24942	P37727
ENSRNOG00000000164	4801	163.767	4360	152.783	4146	164.15	4667	153.338	4431	159.056	5081	178.788	5565	188.069	3715	154.572	X	124722628	124766044	-	1747	Lamp2	GO:0005615;GO:0005764;GO:0005765;GO:0005770;GO:0016020;GO:0016020;GO:0019899;GO:0031088;GO:0031647;GO:0031902;GO:0044754;GO:0061684;GO:0061740;GO:0070062;GO:1905146;	K06528	-	U	0A0XI;18YCJ;0DNIT;1CVQN;12TAE;0VBTW;1B14E;KOG4818;0UJMR	lysosomal-associated membrane protein 2 [Source:RGD Symbol;Acc:2990]	24944	P17046
ENSRNOG00000000165	37	1.11584	31	0.96041	48	1.68019	22	0.639058	51	1.61855	67	2.08435	56	1.67319	18	0.662139	X	23092159	23144324	-	1976	Pfkfb1	GO:0003824;GO:0003824;GO:0003824;GO:0003873;GO:0003873;GO:0003873;GO:0003873;GO:0004331;GO:0004331;GO:0005524;GO:0005524;GO:0006000;GO:0006000;GO:0006003;GO:0006003;GO:0008152;GO:0016301;GO:0016310;GO:0016311;GO:0016787;GO:0046835;GO:0003824;GO:0003873;GO:0005524;GO:0006000;GO:0006003;GO:0000166;GO:0003824;GO:0003824;GO:0003824;GO:0003873;GO:0003873;GO:0003873;GO:0003873;GO:0003873;GO:0003873;GO:…	K19028	-	G	1CQJ4;1B3SG;09UK4;0UMC8;0DFVS;194NE;12R0U;0V5JD;KOG0234	6-phosphofructo-2-kinase/fructose-2,6-biphosphatase 1 [Source:RGD Symbol;Acc:3307]	24638	P07953
ENSRNOG00000000166	117	3.77492	98	3.24819	138	5.16793	120	3.72923	127	4.312	131	4.36	141	4.5071	90	3.54192	X	23146085	23166675	+	1847	Apex2	GO:0001650;GO:0003677;GO:0004518;GO:0004519;GO:0005654;GO:0006281;GO:0008270;GO:0043231;	K10772	EC:4.2.99.18	L	1CUIV;18YK7;KOG1294;13IIB;0UPWI;0DJRR;09YBY;0V99I;1B37I	apurinic/apyrimidinic endodeoxyribonuclease 2 [Source:RGD Symbol;Acc:1565983]	317628	A1L132
ENSRNOG00000000167	1333	45.4181	2700	94.5053	2379	94.0826	1742	57.1693	1157	41.4845	1732	60.8752	3948	133.27	2485	103.276	X	23167696	23187341	-	1749	Alas2	GO:0001666;GO:0003824;GO:0003870;GO:0003870;GO:0003870;GO:0005739;GO:0005743;GO:0005759;GO:0006778;GO:0006783;GO:0006879;GO:0009058;GO:0030170;GO:0030218;GO:0033014;GO:0042541;	-	-	H	KOG1360	5'-aminolevulinate synthase 2 [Source:RGD Symbol;Acc:2084]	-	-
ENSRNOG00000000168	1364	32.1533	1326	32.1106	1137	31.1091	1641	37.2594	1134	28.1306	1173	28.5235	1407	32.8596	1103	31.7148	3	114711562	114728410	-	2528	Gatm	GO:0005739;GO:0005758;GO:0006600;GO:0006601;GO:0007275;GO:0007611;GO:0014889;GO:0015067;GO:0015068;GO:0120162;	K00613	EC:2.1.4.1	E	0IFBR;1AY5W;0DIVY;09XIJ;12QJV;0UMI6;0V8GP;1CPQT;18Z44	glycine amidinotransferase [Source:RGD Symbol;Acc:71090]	81660	P50442
ENSRNOG00000000169	151	3.6008	130	3.18463	183	5.06512	158	3.62907	161	4.04019	182	4.477	138	3.2603	122	3.5486	3	114747410	114760409	+	2499	Spata5l1	GO:0005524;GO:0005524;GO:0005737;GO:0005737;GO:0005819;GO:0005819;GO:0016887;GO:0016887;	-	-	O	KOG0730;12PJ8;1CRVU;0DH5J;0V6VU;0UJ78;1ARBU;09VXB;1945K	spermatogenesis associated 5-like 1 [Source:RGD Symbol;Acc:1595990]	691729	D4A2B7
ENSRNOG00000000170	1338	14.7438	1230	13.9236	1166	14.9131	1400	14.8592	1323	15.3414	1277	14.5156	1696	18.5155	935	12.5672	3	114805922	114828154	-	5408	Slc30a4	GO:0005737;GO:0005770;GO:0006811;GO:0006812;GO:0006812;GO:0006829;GO:0008324;GO:0008324;GO:0009636;GO:0016020;GO:0016021;GO:0016021;GO:0016021;GO:0055069;GO:0055085;GO:0055085;GO:0061088;GO:0098655;	K14691	-	P	0A03V;195EJ;KOG1482;0VB04;0DMPH;1CWJ4;13CZU;1ASYR;0UQWQ	solute carrier family 30 member 4 [Source:RGD Symbol;Acc:619750]	64469	O55174
ENSRNOG00000000172	934	31.3749	906	31.2649	840	32.7514	1034	33.4558	1112	39.3091	947	32.8155	823	27.39	873	35.7704	3	114900343	114939370	+	1774	Sqor	GO:0005739;GO:0005743;GO:0016491;GO:0016491;GO:0055114;GO:0070221;GO:0070221;GO:0070224;GO:0070224;GO:0070813;GO:0071949;GO:0005739;GO:0070221;GO:0070221;GO:0070224;GO:0070224;GO:0070813;GO:0071949;	K22470	EC:1.8.5.8	C	0V7QN;09WSD;0DI23;1CSSQ;0UFCP;KOG3851;18WVG;12NVI;1AVXE	sulfide quinone oxidoreductase [Source:RGD Symbol;Acc:1564504]	691966	B0BMT9
ENSRNOG00000000175	217	4.23567	164	3.28851	201	4.5538	213	4.00458	197	4.04652	191	3.84582	227	4.3898	156	3.71417	7	13039781	13055632	+	3053	Mier2	GO:0000122;GO:0001103;GO:0003714;GO:0004407;GO:0005634;GO:0005634;GO:0005654;GO:0005737;GO:0016575;GO:0016575;GO:0032991;GO:0042826;GO:0042826;GO:0004407;GO:0005634;GO:0005737;GO:0016575;GO:0032991;GO:0042826;	-	-	K	KOG4329;0A5JM;1D188;0VG92;0USDI;0DRZD;13MB2	MIER family member 2 [Source:RGD Symbol;Acc:1307278]	362841	D3ZR39
ENSRNOG00000000177	276	10.2158	238	9.04968	138	5.92868	168	5.98946	186	7.24485	227	8.66727	147	5.3906	184	8.30722	7	13062196	13070280	+	1610	Plpp2	GO:0005769;GO:0005783;GO:0005886;GO:0005901;GO:0006644;GO:0006644;GO:0006670;GO:0006672;GO:0008195;GO:0008195;GO:0016021;GO:0042392;GO:0046839;GO:0106235;	K01080	EC:3.1.3.4	I	1CZPS;0DQM3;18W36;0A2ZG;0UKKX;13HEU;0VDUM;KOG3030;1AY4D	phospholipid phosphatase 2 [Source:RGD Symbol;Acc:628893]	246115	Q8K593
ENSRNOG00000000184	24	0.476896	12	0.244955	23	0.530464	12	0.229673	17	0.35548	15	0.307466	19	0.374044	7	0.169662	7	119659324	119689938	-	2999	Tmprss6	GO:0000122;GO:0000122;GO:0003674;GO:0004252;GO:0004252;GO:0005515;GO:0005575;GO:0005615;GO:0005886;GO:0005886;GO:0005886;GO:0006508;GO:0006508;GO:0006508;GO:0006879;GO:0006879;GO:0008150;GO:0008233;GO:0008236;GO:0016020;GO:0016021;GO:0016787;GO:0030514;GO:0030514;GO:0033619;GO:0045892;GO:0045944;GO:0045944;GO:0055072;GO:0055072;GO:0055072;GO:0097264;	K09637	EC:3.4.21.-	O	KOG3627;12ND0;1CPTG;1AZ9V;0UG8X;0DF3N;18ZCU;0V4SN;09TTB	transmembrane serine protease 6 [Source:RGD Symbol;Acc:1307138]	315388	D3ZF49
ENSRNOG00000000185	819	40.1035	749	37.6767	597	33.9304	790	37.2598	544	28.0318	636	32.1254	587	28.4769	537	32.0736	7	119626637	119631425	+	1217	Mpst	GO:0004792;GO:0016784;GO:0043005;GO:0070814;	K01011	-	V	1CXA2;18S6E;0VBMW;0A0RI;13J92;1ARFI;0UFJP;0DMNY;KOG1529	mercaptopyruvate sulfurtransferase [Source:RGD Symbol;Acc:620065]	192172	P97532
ENSRNOG00000000186	737	40.1824	617	34.5579	595	37.6532	822	43.1674	547	31.3841	626	35.2076	535	28.8987	530	35.2468	7	119616324	119623072	-	1093	Tst	GO:0004792;GO:0005739;GO:0008097;GO:0030855;GO:0035928;GO:0051029;	K01011	-	V	1CXA2;0VBMW;18VJ4;0A0RI;13J92;0UQF9;1ARYC;0DMNY;KOG1529	thiosulfate sulfurtransferase [Source:RGD Symbol;Acc:3913]	25274	P24329
ENSRNOG00000000187	591	10.5667	725	13.3163	354	7.34637	813	14.001	792	14.9016	906	16.7099	1189	21.0616	952	20.7618	7	119554354	119568776	+	3333	Csf2rb	GO:0004896;GO:0005515;GO:0016020;GO:0016021;GO:0019221;	K04738	-	W;T	0UI7U;0IGEX;1B2E2;0VATT;1CWB6;12RW9;09Z09;0DMFV;1955X	colony stimulating factor 2 receptor beta common subunit [Source:RGD Symbol;Acc:620189]	171081	Q78ZF5
ENSRNOG00000000190	308	7.10309	470	11.1349	464	12.4202	611	13.5723	479	11.6248	550	13.0844	386	8.81942	343	9.64862	7	122818975	122861296	+	2584	Ep300	GO:0000122;GO:0000123;GO:0000785;GO:0000977;GO:0000978;GO:0000987;GO:0001085;GO:0001102;GO:0001666;GO:0001756;GO:0001889;GO:0001934;GO:0001966;GO:0002039;GO:0002209;GO:0003677;GO:0003682;GO:0003684;GO:0003712;GO:0003712;GO:0003713;GO:0003713;GO:0003823;GO:0004402;GO:0004468;GO:0005515;GO:0005634;GO:0005634;GO:0005654;GO:0005667;GO:0005737;GO:0006110;GO:0006355;GO:0006355;GO:0006355;GO:0006357;GO:…	-	-	K	KOG1778	E1A binding protein p300 [Source:RGD Symbol;Acc:620036]	-	-
ENSRNOG00000000195	129	1.71479	104	1.42019	106	1.63547	77	0.985885	79	1.1051	142	1.94716	140	1.84376	85	1.3782	8	42443442	42466907	+	4483	LOC108348048	-	-	-	S;T;E	0IG85;0DM22;09X6G;0V9GH;1CRNS;18YJ8;0UQ4X;12S26;1ASRZ	von Willebrand factor A domain-containing protein 5A [Source:RGD Symbol;Acc:11476240]	301097	Q75WE7
ENSRNOG00000000196	4	0.0832583	0	0	0	0	2	0.0400971	0	0	5	0.107357	14	0.288703	0	0	8	58744849	58772408	-	2863	Cyp19a1	GO:0002677;GO:0005506;GO:0005783;GO:0006710;GO:0008209;GO:0008585;GO:0010760;GO:0016705;GO:0016712;GO:0020037;GO:0020037;GO:0030540;GO:0030879;GO:0055114;GO:0060065;GO:0060736;GO:0061370;GO:0070330;GO:2000866;	K07434	EC:1.14.14.14	Q	0A31Z;1CYRF;1AWBD;0VDX3;18X96;0UPRK;0DPSB;KOG0157;12TCU	cytochrome P450, family 19, subfamily a, polypeptide 1 [Source:RGD Symbol;Acc:2457]	25147	-
ENSRNOG00000000199	0	0	0	0	0	0	0	0	0	0	0	0	3	0.500338	1	0.205334	8	85711795	85712647	-	354	Dppa5	GO:0003723;	-	-	S	0DUPV;0VJIK;0IZIS;0UVEB;1D41I;0A80H;1B66T;193YU;13TQN	developmental pluripotency associated 5 [Source:RGD Symbol;Acc:1305838]	301101	F1LWL9
ENSRNOG00000000201	0	0	2	0.118296	0	0	0	0	0	0	0	0	0	0	0	0	8	85553734	85565179	+	1035	Gsta5	GO:0004364;GO:0004364;GO:0004364;GO:0004364;GO:0005515;GO:0006749;GO:0006749;GO:0006749;GO:0006805;GO:0009617;GO:0035634;	K00799	EC:2.5.1.18	O	0UFYS;1310J;0DEYG;KOG1695;0A2JA;1CPN6;0VD1Q	glutathione S-transferase alpha 5 [Source:RGD Symbol;Acc:1593189]	494499	P04903;Q4FZZ3
ENSRNOG00000000204	1802	38.8935	1895	42.017	1425	35.6988	1608	33.4291	1897	43.0867	1835	40.8556	1576	33.7004	1600	42.1228	8	96105025	96266342	-	2761	Syncrip	GO:0003676;GO:0003676;GO:0003723;GO:0005737;GO:0008143;GO:0071204;GO:0003676;GO:0003676;	K13160	-	A	KOG0117;12PHD;09UHE;0V5GP;0DQKP;1CWR3;KOG0117	synaptotagmin binding, cytoplasmic RNA interacting protein [Source:RGD Symbol;Acc:1305683]	363113	Q7TP47
ENSRNOG00000000219	1238	30.8038	1171	29.9318	1043	30.122	1369	32.8097	1222	31.9969	1139	29.2348	1243	30.6416	987	29.9554	8	130813214	130930990	-	2395	Ano10	GO:0005227;GO:0005227;GO:0005229;GO:0005886;GO:0005886;GO:0005886;GO:0005886;GO:0006812;GO:0006812;GO:0006821;GO:0006821;GO:0016020;GO:0016021;GO:0034220;GO:0043231;GO:0055085;GO:0098655;	K19327	-	D	18UP7;09VHI;KOG2513;1CS2F;1AUYU;0UJG6;0V6GT;0DHCB;12RNT	anoctamin 10 [Source:RGD Symbol;Acc:1308260]	301111	-
ENSRNOG00000000221	1709	33.5783	1883	38.0067	1527	34.8234	2200	41.6346	2148	44.4124	2778	56.3044	2916	56.7624	1731	41.4847	8	130973201	131001458	+	3033	Abhd5	GO:0003841;GO:0003841;GO:0003841;GO:0003841;GO:0005515;GO:0005515;GO:0005654;GO:0005737;GO:0005739;GO:0005811;GO:0005811;GO:0005811;GO:0005811;GO:0005811;GO:0005811;GO:0005829;GO:0005829;GO:0005829;GO:0005829;GO:0006629;GO:0006629;GO:0006631;GO:0006654;GO:0006654;GO:0006654;GO:0006654;GO:0008654;GO:0010891;GO:0010891;GO:0010891;GO:0010891;GO:0010891;GO:0010898;GO:0010898;GO:0010898;GO:0010898;GO:…	K13699	EC:2.3.1.51	H;S;I	1CTE7;1AWBB;0UG3X;0V8A6;18S7Q;0DIPA;12P3C;09XBW;KOG4409	abhydrolase domain containing 5 [Source:RGD Symbol;Acc:1303237]	316122	Q6QA69
ENSRNOG00000000230	298	8.22913	253	7.17714	198	6.34627	290	7.71349	198	5.75382	250	7.12149	169	4.6236	232	7.81448	10	14945265	15031942	+	2158	Lmf1	GO:0006641;	K23555	-	S;U	1CXM7;12TU9;0UMKJ;0DNPW;0A121;1B0K9;0VBYG;0IHGU;1914Z	lipase maturation factor 1 [Source:RGD Symbol;Acc:1310180]	360495	-
ENSRNOG00000000231	288	10.5034	252	9.44127	261	11.0482	321	11.2761	250	9.59468	280	10.5339	228	8.23812	294	13.0785	7	119647375	119658148	+	1634	Kctd17	GO:0005515;GO:0005737;GO:0005737;GO:0005737;GO:0005783;GO:0031463;GO:0031463;GO:0031463;GO:0032469;GO:0032469;GO:0042802;GO:0042802;GO:0043161;GO:0043161;GO:0043161;GO:0045724;GO:0045724;GO:0045724;GO:0051260;GO:0051260;GO:0097602;GO:0097602;GO:0097602;	K21914	-	Z;S;D	0DH2F;1B1FG;KOG2715;1CRSP;0V6WD;0URHR;13JV8;09VXX	potassium channel tetramerization domain containing 17 [Source:RGD Symbol;Acc:1311154]	300317	D3ZYQ0
ENSRNOG00000000233	0	0	0	0	0	0	0	0	0	0	0	0	0	0	0	0	10	36345939	36360665	+	4424	Grm6	GO:0000139;GO:0004930;GO:0005789;GO:0005887;GO:0007165;GO:0007186;GO:0007216;GO:0007626;GO:0008066;GO:0016021;GO:0035841;GO:0042803;GO:0050908;GO:0050953;GO:0060041;GO:0090280;	K04608	-	T	1CQA1;KOG1056;12RDB;18TP0;0UREP;1B2MI;0V59W;09TPM;0DFKD	glutamate metabotropic receptor 6 [Source:RGD Symbol;Acc:2747]	24419	P35349
ENSRNOG00000000236	2261	76.993	2007	70.2088	1934	76.4404	2101	68.9116	2249	80.5923	2454	86.2023	2863	96.5892	1933	80.2892	10	67762995	67774787	+	1750	Zfp207	GO:0000070;GO:0000070;GO:0000776;GO:0000776;GO:0000776;GO:0005634;GO:0005634;GO:0005634;GO:0005634;GO:0005654;GO:0005730;GO:0007094;GO:0007094;GO:0007094;GO:0008017;GO:0008017;GO:0008017;GO:0008017;GO:0008201;GO:0008201;GO:0008608;GO:0008608;GO:0008608;GO:0050821;GO:0050821;GO:0051983;GO:0051983;GO:0090307;GO:0090307;GO:0090307;GO:0090307;GO:1990047;GO:1990047;GO:1990047;	-	-	H;S	0DN6J;KOG2893;13P03;0VBFQ;0A0JA;1CX35;1AX6N;0UJAF	zinc finger protein 207 [Source:RGD Symbol;Acc:1308121]	303763	Q498C9
ENSRNOG00000000237	224	11.322	188	9.76172	204	11.968	167	8.13031	217	11.5422	188	9.80226	191	9.56456	142	8.75464	10	67739103	67751002	-	1179	RGD1310429	GO:0005802;GO:0006886;GO:0031410;GO:0099041;	-	-	S	18YK1;0DNMX;0VBX0;0IH4D;12TAC;1CXJ8;0UGW9;1AXCY;0A10E	similar to Protein Njmu-R1 [Source:RGD Symbol;Acc:1310429]	303764	D3ZEJ9
ENSRNOG00000000239	264	18.5086	136	9.79495	33	2.68534	71	4.79451	128	9.44351	163	11.7883	132	9.16854	311	26.5953	10	69423086	69424979	+	850	Ccl7	GO:0002548;GO:0005125;GO:0005576;GO:0005576;GO:0005576;GO:0005615;GO:0005615;GO:0005615;GO:0005615;GO:0006935;GO:0006954;GO:0006954;GO:0006955;GO:0006955;GO:0007010;GO:0007010;GO:0007186;GO:0008009;GO:0008009;GO:0008009;GO:0008009;GO:0008009;GO:0008201;GO:0008360;GO:0008360;GO:0010332;GO:0030335;GO:0030335;GO:0030593;GO:0031726;GO:0031726;GO:0031727;GO:0031727;GO:0043547;GO:0048020;GO:0048245;GO:…	K05509	-	W	0DW80;0A9MF;0UWUA;0J1ST;1B71A;0VKCZ;1D5FR;13VZX;196I9	C-C motif chemokine ligand 7 [Source:RGD Symbol;Acc:1359152]	287561	Q9QXY8
ENSRNOG00000000244	161	3.68163	178	4.18146	137	3.63623	212	4.66945	172	4.13901	170	4.01011	208	4.71231	133	3.70972	10	76320041	76341418	+	2606	Coil	GO:0001650;GO:0005634;GO:0005654;GO:0005730;GO:0008022;GO:0015030;GO:0016604;GO:0042802;	K13150	-	S	0IHAK;1D1NZ;0A50J;18XZX;0UKKJ;0DPS5;1AW2Z;0VCPG;13NWY	coilin [Source:RGD Symbol;Acc:62031]	50998	Q923T0
ENSRNOG00000000245	187	4.39942	200	4.83367	101	2.75798	115	2.60596	102	2.52527	94	2.28126	109	2.5406	85	2.4392	10	97735548	97756521	-	2533	Slc16a6	GO:0022857;GO:0055085;GO:0005887;GO:0008028;GO:0015718;GO:0016020;GO:0016021;GO:0016021;GO:0022857;GO:0022857;GO:0055085;GO:0055085;GO:0005887;GO:0008028;GO:0015718;GO:0016020;GO:0016021;GO:0016021;GO:0022857;GO:0022857;GO:0055085;GO:0055085;	K08183	-	G	0IMKF	solute carrier family 16, member 6 [Source:RGD Symbol;Acc:735117]	303772	Q7TMR7
ENSRNOG00000000246	968	19.6342	818	17.0445	798	18.7869	1000	19.5368	796	16.9904	1004	21.007	753	15.1317	715	17.6896	10	97710905	97721440	+	2938	Amz2	GO:0006508;GO:0006508;GO:0006508;GO:0008233;GO:0008233;GO:0008233;GO:0008237;GO:0008237;GO:0008237;GO:0016787;GO:0046872;	K06974	EC:3.4.-.-	S;O	0DRMV;0IVMN;1CYZB;13NP1;18WMA;1B1DA;0UUIP;0VF51;0A5PZ	archaelysin family metallopeptidase 2 [Source:RGD Symbol;Acc:1304846]	360650	-
ENSRNOG00000000247	548	11.3194	532	11.2888	464	11.1244	536	10.6641	487	10.5858	565	12.0388	454	9.29085	445	11.2119	10	105796680	105815696	+	2885	Mfsd11	GO:0016020;GO:0016021;	-	-	S;B;U	KOG3098;1B3HE;12N7K;09TFM;18T4F;0DPPG;0UT0D;0V4EQ;1CYND	major facilitator superfamily domain containing 11 [Source:RGD Symbol;Acc:1307394]	360667	D3ZEI8
ENSRNOG00000000248	5150	161.441	5295	170.516	3746	136.298	4950	149.461	5041	166.294	4902	158.516	5510	171.126	3993	152.679	10	105792779	105795958	-	1901	Srsf2	GO:0000381;GO:0000381;GO:0003676;GO:0003723;GO:0005634;GO:0005634;GO:0005654;GO:0005681;GO:0005829;GO:0016607;GO:0016607;GO:0036002;	K12891	-	A	0UTNT;193DU;0VICW;KOG4207;0A8F7;1D3NM;13SRZ;0DUB1;1B1YP	serine and arginine rich splicing factor 2 [Source:RGD Symbol;Acc:1359422]	494445	Q6PDU1
ENSRNOG00000000249	102	6.73134	99	6.71165	97	7.43	103	6.54718	114	7.91698	82	5.58224	65	4.24982	106	8.5326	10	105787935	105792598	+	903	Mettl23	GO:0005634;GO:0005737;GO:0008134;GO:0031072;GO:0032991;GO:0045944;GO:0050890;	K23151	EC:2.1.1.-	A	0WING;0ISZF;0B5ZG;0V3P8;1BBDA;1DG3D;0E97S;13FHJ;197DU	methyltransferase like 23 [Source:RGD Symbol;Acc:1306284]	287918	Q5RJL2
ENSRNOG00000000250	289	10.1366	311	11.206	237	9.6485	327	11.0474	296	10.9255	318	11.5058	359	12.4752	252	10.7813	10	105781753	105787803	-	1699	Jmjd6	GO:0001568;GO:0001822;GO:0002040;GO:0003723;GO:0003727;GO:0005506;GO:0005634;GO:0005634;GO:0005654;GO:0005654;GO:0005730;GO:0005730;GO:0005737;GO:0005829;GO:0005886;GO:0006482;GO:0007166;GO:0007507;GO:0018395;GO:0030324;GO:0032451;GO:0032452;GO:0033077;GO:0035513;GO:0035515;GO:0038023;GO:0042116;GO:0042802;GO:0042802;GO:0043277;GO:0043654;GO:0045893;GO:0045944;GO:0048024;GO:0048024;GO:0048821;GO:…	K11323	EC:1.14.11.-	T;K;B	0UKBP;12Q23;KOG2130;0V7NE;18XVF;09WPY;0DHZM;1CSQ9;1AZM5	jumonji domain containing 6, arginine demethylase and lysine hydroxylase [Source:RGD Symbol;Acc:1305395]	360665	Q6AYK2
ENSRNOG00000000251	1	0.0246248	1	0.0252969	1	0.0285818	4	0.0948744	0	0	8	0.203215	1	0.0243966	1	0.0300364	10	105713317	105723700	-	2420	St6galnac1	GO:0001665;GO:0001665;GO:0005794;GO:0006486;GO:0006486;GO:0008373;GO:0008373;GO:0009312;GO:0016020;GO:0016021;GO:0016740;GO:0016757;GO:0097503;	K03479	EC:2.4.99.3	G	1CWVI;12QDY;0DMZC;0UR7W;18T6W;0VB8S;1AW9R;KOG2692;09TY9	ST6 N-acetylgalactosaminide alpha-2,6- sialyltransferase 1 [Source:RGD Symbol;Acc:1562048]	287920	G3V9C4
ENSRNOG00000000257	110	1.30295	67	0.815272	65	0.893642	56	0.638908	69	0.860077	160	1.955	92	1.07964	110	1.58929	19	38237965	38321528	-	5031	Smpd3	GO:0000137;GO:0001501;GO:0001503;GO:0001786;GO:0001932;GO:0001958;GO:0002063;GO:0002244;GO:0002685;GO:0003433;GO:0004767;GO:0004767;GO:0004767;GO:0005576;GO:0005576;GO:0005794;GO:0005886;GO:0006665;GO:0006665;GO:0006672;GO:0006684;GO:0006685;GO:0007165;GO:0008081;GO:0008081;GO:0015774;GO:0016020;GO:0016021;GO:0030072;GO:0030282;GO:0030324;GO:0030509;GO:0032963;GO:0034614;GO:0035264;GO:0042802;GO:…	K12352	EC:3.1.4.12	-	-	sphingomyelin phosphodiesterase 3 [Source:RGD Symbol;Acc:619754]	94338	O35049
ENSRNOG00000000258	591	14.3283	521	12.9759	400	11.256	476	11.1155	504	12.8585	477	11.9294	518	12.4421	452	13.3666	19	38189605	38237308	+	2458	Prmt7	GO:0000387;GO:0000387;GO:0003674;GO:0005575;GO:0005634;GO:0005634;GO:0005737;GO:0005829;GO:0005829;GO:0006325;GO:0006349;GO:0006349;GO:0006479;GO:0006479;GO:0008150;GO:0008168;GO:0008168;GO:0008168;GO:0008469;GO:0008757;GO:0016274;GO:0016274;GO:0016277;GO:0016571;GO:0016740;GO:0018216;GO:0018216;GO:0018216;GO:0018216;GO:0019918;GO:0030154;GO:0032259;GO:0034969;GO:0034969;GO:0035241;GO:0035241;GO:…	K11438	EC:2.1.1.321	Q;K;B	1BAT8;0V2V9;1DETW;0WG3K;0B3PI;19736;0E7U3;0INRX;13BUK	protein arginine methyltransferase 7 [Source:RGD Symbol;Acc:1304869]	361402	Q5U4E8
ENSRNOG00000000262	525	16.1684	515	16.2933	491	17.5511	607	18.0058	500	16.2043	524	16.6469	601	18.3374	410	15.4016	19	41941077	41960083	-	1935	Zfp821	GO:1990837;	-	-	S;K	1BBI2;13G0Z;0E9H0;197GG;0ITHI;1DGC8;0V3V7;0WJ2R;0B6CP	zinc finger protein 821 [Source:RGD Symbol;Acc:1306674]	-	-
ENSRNOG00000000264	482	9.17681	445	8.70358	340	7.51345	434	7.95884	355	7.11257	367	7.20782	401	7.56389	339	7.87261	19	56243408	56259196	+	3130	Def8	GO:0032418;GO:0035556;GO:0045780;GO:1900029;	-	-	T	KOG1829;0E9GR;13G07;1BBHX;197GD;1DGBZ;0V3V0;0WJ24;0B6C5	differentially expressed in FDCP 8 homolog [Source:RGD Symbol;Acc:1309008]	307973	Q4V8I4
ENSRNOG00000000274	183	6.72755	170	6.42019	172	7.33922	205	7.25898	248	9.59425	190	7.20531	75	2.73164	220	9.86514	20	19318250	19358719	+	1621	Phyhipl	GO:0005515;GO:0005737;GO:0005515;	K24497	-	S;Z	196YF;0B198;1DDH3;0WDUC;0V1SP;0E6IM;0J24Z;1BAEK;13UQ4	phytanoyl-CoA 2-hydroxylase interacting protein- like [Source:RGD Symbol;Acc:1307967]	309901	Q6AYN4
ENSRNOG00000000275	367	10.9297	355	10.8608	325	11.2342	492	14.1131	359	11.251	430	13.21	371	10.9464	303	11.0067	20	19360230	19479325	-	2001	Fam13c	-	-	-	S	1AV0M;0DHDP;09W4J;0V72X;18THF;12RKC;0UJI4;1CS3W;0IJJ8	family with sequence similarity 13, member C [Source:RGD Symbol;Acc:1310149]	-	-
ENSRNOG00000000277	93	0.908238	65	0.652114	90	1.02018	89	0.837187	81	0.832444	76	0.765638	29	0.280589	59	0.702819	20	27366213	27437427	+	6102	Tet1	GO:0003677;GO:0003677;GO:0005506;GO:0006211;GO:0008270;GO:0008270;GO:0008284;GO:0008327;GO:0031062;GO:0070579;GO:0070579;GO:0080111;GO:0080111;GO:0090310;GO:0003677;GO:0006211;GO:0008270;GO:0070579;GO:0080111;	K13097	EC:1.14.11.-	S;K;B	12RI9;1CTWK;0UMTM;0V8Q6;09XSP;0IE22;18Y85;1B4EC;0DJ4P	tet methylcytosine dioxygenase 1 [Source:RGD Symbol;Acc:1310993]	309902	-
ENSRNOG00000000279	180	3.58269	134	2.7399	120	2.77226	179	3.43167	64	1.34051	106	2.17639	148	2.91847	116	2.81624	20	48881194	48925081	+	2994	Rtn4ip1	GO:0005739;GO:0005739;GO:0005739;GO:0005739;GO:0005741;GO:0005741;GO:0008270;GO:0008270;GO:0016491;GO:0016491;GO:0050773;GO:0055114;	K23164	-	C	1B1SM;13HI4;0A3GH;0URSQ;1CXCK;0DNFA;0VEFI;KOG1198;18Z0A	reticulon 4 interacting protein 1 [Source:RGD Symbol;Acc:1563384]	309912	B2GUZ6
ENSRNOG00000000281	265	6.75445	206	5.39392	254	7.51439	285	6.99689	296	7.93943	407	10.7012	302	7.62619	194	6.03144	11	87058616	87075785	+	2338	Prodh1	GO:0004657;GO:0005739;GO:0006562;GO:0004657;GO:0006562;	K00318	EC:1.5.5.2	E	0DF0Q;18SNH;KOG0186;1B1HY;0UG4V;09TQE;1CPQH;0V4PN;12S69	proline dehydrogenase 1 [Source:RGD Symbol;Acc:1590932]	680409	-
ENSRNOG00000000282	0	0	0	0	0	0	0	0	0	0	0	0	0	0	0	0	11	87220618	87222606	+	1127	Gsc2	GO:0000978;GO:0000981;GO:0000981;GO:0000981;GO:0003677;GO:0003677;GO:0003677;GO:0003700;GO:0003700;GO:0005634;GO:0005634;GO:0005634;GO:0006355;GO:0006355;GO:0006357;GO:0006357;GO:0006357;GO:0043565;GO:0043565;GO:1990837;GO:1990837;	K09325	-	K	13U2S;1D39F;0DTD0;1939X;0A6Z3;0VHT8;1B5AM;0UTTD;KOG0490	goosecoid homeobox 2 [Source:RGD Symbol;Acc:1305333]	363831	D3Z9R9
ENSRNOG00000000283	454	15.6749	410	14.542	427	17.1116	470	15.6301	391	14.2062	388	13.8189	486	16.6242	325	13.6869	11	87224421	87233326	+	1726	Ess2	GO:0005634;GO:0005634;GO:0007399;GO:0071013;GO:0071013;GO:0071013;	K13118	-	S;K	0DIR4;1AVE1;KOG2627;09XDM;0V8BS;1CTG6;12QGT;18T8G;0UJX7	ess-2 splicing factor homolog [Source:RGD Symbol;Acc:1308218]	360741	Q5EB95
ENSRNOG00000000288	2785	50.0948	3147	58.151	2600	54.2821	3612	62.5793	2698	51.0696	2427	45.033	2653	47.2782	2214	48.5758	11	87722350	87733734	+	3313	Scarf2	GO:0005044;GO:0005044;GO:0005044;GO:0005044;GO:0006897;GO:0007157;GO:0007157;GO:0007157;GO:0007157;	K24319	-	T	1AS8Q;0V6U1;KOG1218;0DH3F;18ZFV;09VVB;1CRTQ;13I1K;0UIJ7	scavenger receptor class F, member 2 [Source:RGD Symbol;Acc:1306013]	287949	D3ZBQ5
ENSRNOG00000000299	1957	40.4937	2504	53.226	2100	50.4349	2276	45.3612	2003	43.6145	1963	41.8996	2528	51.8239	1246	31.4477	20	46428124	46519144	+	2880	Foxo3	GO:0000122;GO:0000122;GO:0000976;GO:0000976;GO:0000978;GO:0000978;GO:0000978;GO:0000981;GO:0001221;GO:0001227;GO:0001227;GO:0001227;GO:0001228;GO:0001228;GO:0001542;GO:0001542;GO:0001544;GO:0001544;GO:0001547;GO:0001547;GO:0001556;GO:0001556;GO:0003677;GO:0003677;GO:0003677;GO:0003677;GO:0003700;GO:0003700;GO:0003700;GO:0003700;GO:0003700;GO:0005634;GO:0005634;GO:0005634;GO:0005634;GO:0005634;GO:…	K09408	-	K	0DQUT;1CZYP;13DZ1;18Y31;0UKYQ;09XVH;0VE27;1B08Z;KOG2294	forkhead box O3 [Source:RGD Symbol;Acc:1309196]	294515	D3ZBQ1
ENSRNOG00000000302	1241	21.4359	1077	19.1108	1670	33.4813	1307	21.7451	1355	24.6299	1598	28.4734	2991	51.185	886	18.6672	20	46667121	46758305	+	3450	Sesn1	GO:0001650;GO:0005634;GO:0005634;GO:0005654;GO:0005737;GO:0034198;GO:0042149;GO:0061700;GO:0070728;GO:0072593;GO:0098869;GO:1901031;GO:1904262;GO:0005634;GO:0005634;GO:0005634;GO:0005737;GO:0005737;GO:0005737;GO:0016239;GO:0016684;GO:0030308;GO:0031932;GO:0034198;GO:0042149;GO:0051896;GO:0061700;GO:0061700;GO:0070728;GO:0070728;GO:0071230;GO:0071233;GO:0072593;GO:0098869;GO:1901031;GO:1901031;GO:…	K10141	-	S;J	KOG3746;09WFN;0V7E5;12PWZ	sestrin 1 [Source:RGD Symbol;Acc:1307517]	294518	D3ZJU4
ENSRNOG00000000303	276	7.05898	224	5.88538	252	7.48082	251	6.18333	269	7.24	250	6.59578	300	7.6017	207	6.4577	20	46610146	46666830	-	2330	Cep57l1	GO:0008017;GO:0042802;GO:0042802;GO:0043015;	K16762	-	Z	13MD5;0UTX3;1B0HF;0DQZK;0A3C2;18TU0;0VE6S;1CZ5G;0IVGR	centrosomal protein 57-like 1 [Source:RGD Symbol;Acc:1311358]	294519	A0A0H2UH91
ENSRNOG00000000304	6259	129.78	6025	128.337	5271	126.856	6122	122.268	6297	137.401	6937	148.377	7902	162.329	5297	133.97	20	46250363	46261994	+	2874	Cd164	GO:0016020;GO:0016021;GO:0005764;GO:0005768;GO:0005886;GO:0007155;GO:0007157;	K06546	-	W;T;U	0J0NP;1D5H2;0DW7A;0UTZ1;1B4J3;0VIC1;193WW;13VNZ;0A7H3	CD164 molecule [Source:RGD Symbol;Acc:70942]	83689	Q9QX82
ENSRNOG00000000306	421	15.059	386	14.1839	346	14.365	415	14.2981	299	11.2548	406	14.9807	415	14.7068	313	13.6563	20	46211892	46215120	-	1666	Smpd2	GO:0004767;GO:0004767;GO:0006685;	K12351	EC:3.1.4.12	T	KOG3873;09WF0;1AYI2;0V7DI;0UNZP;191MA;0DHQD;139ZB;1CSEQ	sphingomyelin phosphodiesterase 2 [Source:RGD Symbol;Acc:619753]	83537	Q9ET64
ENSRNOG00000000307	602	10.1455	563	9.74716	493	9.6436	620	10.0643	520	9.22218	504	8.76194	521	8.69903	437	8.98323	20	46199981	46211930	+	3536	Mical1	GO:0001933;GO:0003779;GO:0003779;GO:0004497;GO:0005515;GO:0005737;GO:0016174;GO:0016709;GO:0016709;GO:0017124;GO:0019417;GO:0019901;GO:0030042;GO:0030042;GO:0030496;GO:0031267;GO:0043066;GO:0043154;GO:0045171;GO:0071949;GO:0071949;GO:0071949;GO:1903305;GO:1990026;	K19947	EC:1.14.13.225	Z	1AYA8;18XFT;0A3TE;13HVG;1D090;KOG1700;0UNT7;0VEMW;0DGNK	microtubule associated monooxygenase, calponin and LIM domain containing 1 [Source:RGD Symbol;Acc:1309386]	294520	D3ZBP4
ENSRNOG00000000308	233	3.68399	217	3.52465	231	4.23926	291	4.43171	249	4.14301	240	3.91442	267	4.18245	211	4.0693	20	46168177	46189806	+	3769	Zbtb24	GO:0002244;GO:0005515;	K10503	-	K	13K0F;1CPK1;1AXWS;18W77;0V4IR;0DEWF;KOG1721;09TJR;0UFDR	zinc finger and BTB domain containing 24 [Source:RGD Symbol;Acc:1306951]	365590	Q3B725
ENSRNOG00000000312	733	13.0703	698	12.7859	471	9.74808	793	13.6198	560	10.5081	609	11.2019	300	5.29981	484	10.5269	20	45922806	46044738	-	3342	Fig4	GO:0004438;GO:0005783;GO:0005794;GO:0005811;GO:0007033;GO:0007033;GO:0007626;GO:0007626;GO:0010008;GO:0010008;GO:0010976;GO:0016020;GO:0016791;GO:0031642;GO:0031642;GO:0032288;GO:0032288;GO:0034593;GO:0036092;GO:0042578;GO:0043231;GO:0043473;GO:0043473;GO:0043812;GO:0043813;GO:0043813;GO:0046488;GO:0046488;GO:0046856;GO:0046856;GO:0048666;GO:0048666;GO:0055037;	K22913	EC:3.1.3.-	I	0UKF2;1AVDD;12PVQ;09W4R;1CZF7;0DQD8;KOG1888;1919C;0VARY	FIG4 phosphoinositide 5-phosphatase [Source:RGD Symbol;Acc:1311375]	309855	Q0Z843
ENSRNOG00000000314	3614	36.1716	3489	35.8735	2678	31.1105	3735	36.0069	3414	35.9581	3601	37.1789	3701	36.6991	2952	36.0389	20	47494270	47563222	+	5954	Sec63	GO:0001889;GO:0003723;GO:0005783;GO:0006614;GO:0006614;GO:0006620;GO:0006620;GO:0006807;GO:0008320;GO:0010259;GO:0015031;GO:0016020;GO:0016020;GO:0016021;GO:0031204;GO:0031204;GO:0031204;GO:0031207;GO:0001889;GO:0005783;GO:0006614;GO:0006614;GO:0006620;GO:0006620;GO:0006807;GO:0010259;GO:0016020;GO:0031204;GO:0031204;	K09540	-	O;U	1CPRY;0UG6W;KOG4434;09TRT;1ARZW;0DF26;18U0T;12NC7;KOG0721;0V4R4	SEC63 homolog, protein translocation regulator [Source:RGD Symbol;Acc:1304984]	309858	D4A2Z6
ENSRNOG00000000316	93	2.13567	157	3.70377	107	2.85201	146	3.22939	122	2.94825	138	3.26907	127	2.88943	89	2.49296	20	47750762	47910375	-	2595	Sobp	GO:0005634;GO:0007605;GO:0007626;GO:0032184;GO:0042472;GO:0050890;GO:0090102;	-	-	S;T	0A1BJ;0VDST;0DQJB;1CZMU;0IEAE;0UNB7;13HC3;18WNJ;1B2TF	sine oculis binding protein homolog [Source:RGD Symbol;Acc:1560479]	309860	A7XYI6
ENSRNOG00000000320	0	0	0	0	0	0	0	0	0	0	0	0	0	0	0	0	20	48299964	48310175	-	751	AABR07045462.1	GO:0042719;	-	-	U	KOG3479	-	-	-
ENSRNOG00000000321	1494	48.2289	1444	47.887	1806	67.6691	1934	60.1353	1244	42.2602	2574	85.7154	2981	95.3401	1628	64.1042	20	48335540	48340846	+	1846	Cd24	GO:0001666;GO:0001666;GO:0001666;GO:0001775;GO:0001775;GO:0001775;GO:0001959;GO:0001959;GO:0002237;GO:0002237;GO:0002329;GO:0002523;GO:0002842;GO:0002863;GO:0002904;GO:0005886;GO:0005886;GO:0006955;GO:0007155;GO:0007155;GO:0007155;GO:0007157;GO:0007159;GO:0007166;GO:0007204;GO:0007204;GO:0007204;GO:0007267;GO:0007274;GO:0007275;GO:0007406;GO:0008637;GO:0009897;GO:0009897;GO:0009986;GO:0009986;GO:…	K06469	-	T;W	0VPE1;0AC9V;1B87K;0UWZP;0JF9E;0DWR7;1D60K;147M5	CD24 molecule [Source:RGD Symbol;Acc:2298]	25145	Q07490
ENSRNOG00000000322	647	19.8948	602	19.0162	555	19.8081	607	17.9779	650	21.033	594	18.8415	627	19.1011	549	20.5912	20	49318308	49393140	+	1938	Atg5	GO:0000045;GO:0000422;GO:0001974;GO:0002718;GO:0005737;GO:0005737;GO:0005776;GO:0005776;GO:0005930;GO:0006914;GO:0006914;GO:0006914;GO:0009267;GO:0009620;GO:0016020;GO:0016236;GO:0019883;GO:0031397;GO:0034045;GO:0035973;GO:0035973;GO:0039689;GO:0042311;GO:0042493;GO:0043066;GO:0043687;GO:0044233;GO:0045060;GO:0048840;GO:0050765;GO:0051279;GO:0055015;GO:0060047;GO:0060548;GO:0061739;GO:0070257;GO:…	-	-	O	KOG2976;12RWB	autophagy related 5 [Source:RGD Symbol;Acc:1359580]	-	-
ENSRNOG00000000323	410	4.47733	363	4.07225	274	3.47297	472	4.96469	392	4.50479	363	4.08917	166	1.79597	364	4.84854	20	49464919	49556518	-	5457	Prdm1	GO:0000122;GO:0000122;GO:0000122;GO:0000122;GO:0000122;GO:0000977;GO:0000978;GO:0000978;GO:0000978;GO:0001227;GO:0001227;GO:0001227;GO:0001701;GO:0001701;GO:0001763;GO:0001763;GO:0001822;GO:0001822;GO:0001892;GO:0001892;GO:0001893;GO:0001893;GO:0003170;GO:0003170;GO:0003279;GO:0003279;GO:0003281;GO:0003281;GO:0003700;GO:0003700;GO:0003700;GO:0005515;GO:0005634;GO:0005634;GO:0005634;GO:0005634;GO:…	K24501	EC:2.1.1.-	K	1AYPE;12RIQ;0URIG;1CWT5;0A0FY;0DMXD;18TX7;KOG2461;0VBC3	PR/SET domain 1 [Source:RGD Symbol;Acc:1311765]	309871	D4A1S2
ENSRNOG00000000327	783	13.5602	722	12.845	681	13.6889	715	11.9269	728	13.2675	723	12.9162	815	13.9836	588	12.421	20	50652745	50783937	+	3441	Hace1	GO:0000139;GO:0004842;GO:0004842;GO:0005515;GO:0005783;GO:0006511;GO:0007030;GO:0016567;GO:0016604;GO:0030334;GO:0031267;GO:0061025;GO:0070936;	K12166	EC:2.3.2.26	O;M;K	0A0DJ;KOG4177;13HTG;0VB9Q;0DN09;0UJBQ;1CWWF;KOG0939;18YFH;1AUUM	HECT domain and ankyrin repeat containing, E3 ubiquitin protein ligase 1 [Source:RGD Symbol;Acc:1306114]	361866	D3ZBM7
ENSRNOG00000000335	24	0.805299	30	1.03409	17	0.66208	15	0.484789	14	0.494342	12	0.415356	51	1.6954	25	1.0232	5	138227855	138239306	-	1776	Ermap	GO:0001817;GO:0005102;GO:0005515;GO:0005737;GO:0005794;GO:0005829;GO:0005886;GO:0005886;GO:0009897;GO:0016020;GO:0016021;GO:0031410;GO:0050852;	K06712	-	O	KOG2177;12PC5;0UFTU;0DGU2;09VJF;0V6IK;1CRI4;1ARNT;19071	erythroblast membrane associated protein (Scianna blood group) [Source:RGD Symbol;Acc:1309996]	298485	-
ENSRNOG00000000340	2032	103.056	1902	99.0957	1689	99.4252	1949	95.2091	1718	91.6912	2040	106.727	2038	102.403	1715	106.094	15	4882947	4893919	+	1175	Rtraf	GO:0000993;GO:0003723;GO:0005515;GO:0005634;GO:0005737;GO:0005813;GO:0006388;GO:0006469;GO:0042802;GO:0045944;GO:0048471;GO:0072669;GO:0072686;GO:0000993;GO:0003723;GO:0005515;GO:0005634;GO:0005737;GO:0005813;GO:0006388;GO:0006469;GO:0042802;GO:0045944;GO:0048471;GO:0072669;GO:0072686;	K15433	-	F;S;K	09XQX;0UNSR;12QPH;1960Z;1ATRC;0DJ2X;KOG4380;0V8NN;1CTUM	RNA transcription, translation and transport factor [Source:RGD Symbol;Acc:1304704]	302247	Q6QI16
ENSRNOG00000000341	1633	21.3314	1787	23.9801	1762	26.715	1926	24.2329	1461	20.0834	1438	19.377	1744	22.5703	1229	19.5821	15	4894213	4951917	-	4562	Nid2	GO:0005509;GO:0005604;GO:0005604;GO:0005886;GO:0007160;GO:0007160;GO:0031012;GO:0005509;GO:0007160;	K06826	-	W	1BAPF;0WFN6;1971A;0E7K5;1DEKK;0IMYX;13B7D;0V2QG;0B39X	nidogen 2 [Source:RGD Symbol;Acc:1311685]	302248	B5DFC9
ENSRNOG00000000368	5	0.0603403	0	0	9	0.126065	0	0	0	0	32	0.398365	9	0.107606	3	0.0441605	20	53789760	54517709	-	4938	Grik2	GO:0001662;GO:0004970;GO:0004970;GO:0005216;GO:0006811;GO:0006874;GO:0007268;GO:0014069;GO:0015276;GO:0015277;GO:0016020;GO:0016020;GO:0019228;GO:0032983;GO:0035249;GO:0038023;GO:0042391;GO:0042734;GO:0043025;GO:0043524;GO:0045202;GO:0045211;GO:0048169;GO:0048172;GO:0051967;GO:0060079;GO:0060080;GO:0098686;GO:0098978;GO:0099507;GO:0120169;GO:1904315;GO:0004970;GO:0004970;GO:0005216;GO:0005216;GO:…	K05202	-	T;P	12SMD;KOG1054;1CY3H;0UNY0;09UD2;0DP5H;194JN;1AYFT;0V5CD	glutamate ionotropic receptor kainate type subunit 2 [Source:RGD Symbol;Acc:2733]	54257	P42260
ENSRNOG00000000373	5	0.168339	3	0.10376	7	0.273545	3	0.0972865	4	0.141719	2	0.0694607	6	0.200135	1	0.0410667	20	25064702	25826658	-	1770	AABR07044900.1	GO:0005737;GO:0005856;GO:0005912;GO:0005916;GO:0007155;GO:0007155;GO:0008013;GO:0016477;GO:0045296;GO:0045296;GO:0051015;GO:0051015;GO:0051015;GO:0098609;GO:0005737;GO:0005856;GO:0005912;GO:0005916;GO:0007155;GO:0007155;GO:0008013;GO:0016477;GO:0045296;GO:0045296;GO:0051015;GO:0051015;GO:0051015;GO:0098609;	-	-	W	KOG3681	-	-	-
ENSRNOG00000000376	1	0.264854	4	1.08833	1	0.307413	2	0.510214	0	0	1	0.273212	1	0.262399	0	0	20	26534535	26534759	+	225	LOC108349010	GO:0000139;GO:0005794;GO:0016020;GO:0016021;GO:0045054;	-	-	S;E	0DVJG;0VK9M;KOG3808;1B6NS;1D4VW;0A9CQ;13V66;0UWAK;193Y9	protein kish-B [Source:RGD Symbol;Acc:11454336]	108349010	D3ZSX4
ENSRNOG00000000378	1	0.0377883	5	0.194098	4	0.175442	7	0.254783	2	0.0795318	3	0.116942	5	0.18719	2	0.0921853	20	26516836	26589209	-	1577	AABR07044914.1	GO:0005737;GO:0005829;GO:0005829;GO:0005856;GO:0005912;GO:0005912;GO:0005912;GO:0005916;GO:0007015;GO:0007015;GO:0007155;GO:0007155;GO:0008013;GO:0008013;GO:0008013;GO:0016477;GO:0045296;GO:0045296;GO:0051015;GO:0051015;GO:0051015;GO:0090136;GO:0090136;GO:0098609;	-	-	W	KOG3681	catenin alpha 3 [Source:NCBI gene;Acc:361839]	-	-
ENSRNOG00000000383	19	0.21319	21	0.242061	41	0.533964	30	0.324227	20	0.236154	42	0.486133	39	0.433544	6	0.082118	20	26988774	27074138	+	5311	Mypn	GO:0008092;GO:0008092;GO:0017124;GO:0017124;GO:0030018;GO:0030018;GO:0030018;GO:0031674;GO:0031674;GO:0031674;GO:0045214;GO:0045214;GO:0051371;GO:0051371;GO:0005634;GO:0008092;GO:0017124;GO:0030018;GO:0030018;GO:0031674;GO:0031674;GO:0045214;GO:0051371;	K22028	-	Z	0VA9E;1CXP1;0IGH0;12TRB;0DKUK;1ARIU;18UGW;0UT8I;09Y03	myopalladin [Source:RGD Symbol;Acc:1308510]	309760	-
ENSRNOG00000000384	0	0	0	0	0	0	0	0	0	0	0	0	0	0	0	0	20	27082961	27083410	-	450	Atoh7	GO:0000978;GO:0000981;GO:0003407;GO:0003407;GO:0003407;GO:0003407;GO:0003407;GO:0003674;GO:0003677;GO:0005575;GO:0005634;GO:0005634;GO:0006355;GO:0006355;GO:0006357;GO:0007275;GO:0007623;GO:0007623;GO:0008150;GO:0009649;GO:0009649;GO:0021554;GO:0021554;GO:0030182;GO:0043153;GO:0043153;GO:0046983;GO:0046983;GO:1990837;GO:1990837;	K09083	-	K	0DTZV;0VHWQ;0UVA4;13VQ0;1D3BR;0A6Q1;1969Z;KOG4395;1B5U2	atonal bHLH transcription factor 7 [Source:RGD Symbol;Acc:1304957]	365564	D3ZG53
ENSRNOG00000000386	67	1.96974	64	1.9329	63	2.14977	34	0.962786	34	1.05188	34	1.03112	56	1.6311	37	1.32682	20	27103317	27117663	-	2027	Pbld1	GO:0003824;GO:0005737;GO:0009058;GO:0010633;GO:0010719;GO:0030277;GO:0030512;GO:0042802;GO:0050680;GO:0060392;GO:0060394;	-	-	A;S	0UQKE;1355Q;0DNAT;0A02Z;0VBJN;1B0BX;1CX7T;18SWA;KOG3033	phenazine biosynthesis-like protein domain containing 1 [Source:RGD Symbol;Acc:621263]	171564	Q68G31
ENSRNOG00000000387	758	6.97296	689	6.51119	750	8.00802	793	7.02646	714	6.91193	696	6.60466	870	7.9291	542	6.08166	20	27254984	27308069	-	6478	Slc25a16	GO:0000076;GO:0000729;GO:0003677;GO:0003678;GO:0004386;GO:0004518;GO:0005634;GO:0005654;GO:0005739;GO:0005743;GO:0005760;GO:0006260;GO:0006264;GO:0006284;GO:0016890;GO:0017108;GO:0017108;GO:0017116;GO:0017116;GO:0033567;GO:0033567;GO:0042645;GO:0043137;GO:0043139;GO:0043504;GO:0045740;GO:0055085;GO:0005743;GO:0055085;	K15084	-	C;L	18ZPJ;0V4AY;1CW3H;0UN2Z;1AXJM;0DM8D;KOG1805;09TBS;1301H;09TXX;0UGF0;0DF81;18VFY;1CPXK;KOG0752;1B361;0V4WX;12QSA	solute carrier family 25 member 16 [Source:RGD Symbol;Acc:1311311]	361836	B2GV20
ENSRNOG00000000390	6	0.196674	7	0.235714	2	0.0760923	1	0.0315726	1	0.0344944	1	0.0338134	4	0.129901	5	0.199912	20	27220707	27247309	-	1818	Rufy2	GO:0005737;GO:0005737;GO:0017124;GO:0046872;GO:0046872;GO:0046872;	K12482	-	T	18VC8;0V7AG;09WC2;1AWXU;12PUF;0DHME;KOG4381;0UJUJ;1CSBV	RUN and FYVE domain containing 2 [Source:RGD Symbol;Acc:1592188]	690777	-
ENSRNOG00000000392	429	9.88593	430	10.1794	344	9.20099	444	9.85505	387	9.3848	470	11.1725	432	9.86281	335	9.41629	20	32057454	32080088	-	2586	Supv3l1	GO:0000166;GO:0003724;GO:0004386;GO:0005524;GO:0016787;GO:0016817;GO:0016817;GO:0016887;GO:0042645;GO:0000166;GO:0000958;GO:0000962;GO:0000965;GO:0003677;GO:0003678;GO:0003724;GO:0003724;GO:0003725;GO:0004386;GO:0005524;GO:0005634;GO:0005739;GO:0005759;GO:0006310;GO:0006401;GO:0016787;GO:0016817;GO:0016817;GO:0016887;GO:0030307;GO:0032508;GO:0034458;GO:0035945;GO:0035946;GO:0042645;GO:0042645;GO:…	K17675	EC:3.6.4.13	A	KOG0953;0A169;12S4C;0DQZM;0VC28	Suv3 like RNA helicase [Source:RGD Symbol;Acc:1305565]	294385	Q5EBA1
ENSRNOG00000000394	2092	79.3045	1611	62.7372	1277	56.1879	1875	68.4626	1975	78.7874	2296	89.7845	2288	85.9308	1813	83.8318	20	32120320	32139789	-	1572	Srgn	-	K06849	-	O;W	0VJF3;1D3YT;0J42T;0UVQV;196GD;0DUMG;1B66S;0A8TU;13X45	serglycin [Source:RGD Symbol;Acc:619969]	56782	P04917
ENSRNOG00000000395	674	15.586	693	16.4627	719	19.2983	822	18.3089	779	18.9568	846	20.1808	701	16.0601	666	18.7855	20	32191734	32211453	-	2577	Kifbp	GO:0001701;GO:0005515;GO:0005737;GO:0005739;GO:0005856;GO:0006839;GO:0019894;	K23845	-	S;U	0V515;12NHH;0IE53;0UGKY;0DFBZ;1CQ1R;09U28;1ASC0;18T78	kinesin family binding protein [Source:RGD Symbol;Acc:1593126]	606294	Q4G074;G3V614
ENSRNOG00000000396	1083	25.6003	1022	24.8176	797	21.867	1068	24.3166	979	24.353	1083	26.4081	1253	29.3443	876	25.2578	20	32239748	32269145	-	2521	Ddx50	GO:0000166;GO:0003676;GO:0003676;GO:0003723;GO:0003723;GO:0003723;GO:0003724;GO:0003724;GO:0004386;GO:0004386;GO:0005524;GO:0005524;GO:0005524;GO:0005730;GO:0005730;GO:0005886;GO:0016787;GO:0003676;GO:0003676;GO:0003723;GO:0003723;GO:0003723;GO:0003724;GO:0003724;GO:0004386;GO:0004386;GO:0005524;GO:0005524;GO:0005730;	K13183	EC:3.6.4.13	A	0V7JV;1CSMF;0DHWV;KOG0331;13I3P;1AT20;18YCZ;09WM6;0UMV6	DExD-box helicase 50 [Source:RGD Symbol;Acc:1310934]	361848	D3ZG48
ENSRNOG00000000397	2027	27.2179	1851	25.533	1840	28.6771	1842	23.8236	1645	23.2445	1891	26.1931	2348	31.2361	1453	23.7981	20	32373443	32416044	-	4438	Ccar1	GO:0000978;GO:0000978;GO:0003713;GO:0003713;GO:0003713;GO:0003714;GO:0003714;GO:0005634;GO:0005641;GO:0005641;GO:0005737;GO:0006355;GO:0006355;GO:0006355;GO:0007049;GO:0008284;GO:0008284;GO:0030335;GO:0030335;GO:0030374;GO:0030374;GO:0030374;GO:0043065;GO:0043065;GO:0045892;GO:0045893;GO:0051301;	-	-	D	18SMQ;0UT7Q;KOG4246;09VEQ;12PB7;0DGPK;1CRDE;1B3JC;0V6DV	cell division cycle and apoptosis regulator 1 [Source:RGD Symbol;Acc:1560358]	361849	D4A2P1
ENSRNOG00000000398	410	12.1014	328	9.94534	345	11.8192	418	11.8835	316	9.81506	370	11.2654	416	12.1647	301	10.8366	20	32471672	32501722	-	2019	Zup1	-	K24134	EC:3.4.19.12	S;J	1AUZ3;18YT7;0DJ59;0V8QT;09XT6;12TWJ;0UU14;1CTX4;KOG4696	zinc finger containing ubiquitin peptidase 1 [Source:RGD Symbol;Acc:1307672]	294390	Q5U2S3
ENSRNOG00000000401	0	0	0	0	0	0	0	0	0	0	0	0	0	0	0	0	20	32607653	32628953	-	3033	Gprc6a	GO:0004930;GO:0004930;GO:0007186;GO:0007186;GO:0009986;GO:0016021;GO:0019722;GO:0043200;GO:0043200;	K04622	-	T	18YTM;KOG1056;13CS5;1CRCM;0UJBU;0A34X;0VDZY;0DGNU;1AUUT	G protein-coupled receptor, class C, group 6, member A [Source:RGD Symbol;Acc:735077]	294394	Q70VB1
ENSRNOG00000000405	0	0	0	0	0	0	0	0	0	0	3	0.115623	0	0	0	0	20	33077106	33082962	+	1595	Vgll2	GO:0003713;GO:0003713;GO:0005634;GO:0005634;GO:0005634;GO:0005634;GO:0005634;GO:0005634;GO:0005737;GO:0005737;GO:0006355;GO:0006355;GO:0006357;GO:0007519;GO:0007519;GO:0008022;GO:0008022;GO:0045944;GO:0045944;	-	-	K	13K4M;09VDD;0DGMV;0UIG9;1CRBT;1B1PC;0IJDA;0V6CC;18ZQS	vestigial-like family member 2 [Source:RGD Symbol;Acc:1311903]	309772	D3ZG38
ENSRNOG00000000406	121	0.638619	95	0.515078	110	0.673853	141	0.716789	78	0.433216	75	0.40833	116	0.606556	58	0.373387	20	33100191	33323367	-	11291	Ros1	GO:0002066;GO:0004672;GO:0004713;GO:0005515;GO:0005524;GO:0006468;GO:0006468;GO:0007165;GO:0007283;GO:0009986;GO:0010467;GO:0010629;GO:0010966;GO:0019903;GO:0030154;GO:0038083;GO:0048471;GO:0070372;GO:0004672;GO:0004713;GO:0005515;GO:0005524;GO:0006468;	K05088	EC:2.7.10.1	T	KOG1095	ROS proto-oncogene 1 , receptor tyrosine kinase [Source:RGD Symbol;Acc:3591]	25346	Q63132
ENSRNOG00000000407	626	24.6235	774	31.2759	581	26.5258	772	29.2489	748	30.9622	554	22.4791	663	25.8372	494	23.7016	20	33359196	33453766	+	1515	Dcbld1	GO:0004252;GO:0005615;GO:0016020;GO:0016021;GO:0031638;GO:0072562;	K24794	-	U	0DF4E;18UX3;0UJ0M;0II5Z;0V4TF;1B266;09TU5;1CPUA;12YUE	discoidin, CUB and LCCL domain containing 1 [Source:RGD Symbol;Acc:1307211]	309773	D3ZFM7
ENSRNOG00000000408	1100	15.4493	987	14.2405	815	13.2858	1071	14.4884	1054	15.5779	1008	14.6039	1027	14.2903	854	14.6301	20	33471351	33521311	-	4243	Gopc	GO:0005109;GO:0005515;GO:0005737;GO:0005794;GO:0005794;GO:0005794;GO:0005794;GO:0005886;GO:0007289;GO:0008022;GO:0010360;GO:0016020;GO:0016020;GO:0030140;GO:0030140;GO:0030695;GO:0032991;GO:0042802;GO:0042803;GO:0043004;GO:0043004;GO:0043004;GO:0043004;GO:0044325;GO:0044325;GO:0045202;GO:0050790;GO:2000009;GO:2000009;	K24054	-	U	13FTY;0ITAF;0B66Q;0WIWE	golgi associated PDZ and coiled-coil motif containing [Source:RGD Symbol;Acc:1309512]	309774	B4F775
ENSRNOG00000000410	0	0	0	0	1	0.0402139	0	0	0	0	0	0	0	0	0	0	20	33527932	33543848	+	1720	Nepn	GO:0000122;GO:0005515;GO:0005614;GO:0005615;GO:0005615;GO:0030198;GO:0030512;GO:0031012;	-	-	T	KOG0619	nephrocan [Source:RGD Symbol;Acc:1307755]	309775	D3ZHG5
ENSRNOG00000000411	1866	30.5156	1645	27.6356	1330	25.2451	1535	24.1788	1518	26.1238	1656	27.936	1601	25.9393	1316	26.2507	20	33557052	33584010	+	3644	Nus1	GO:0004659;GO:0004659;GO:0004659;GO:0005783;GO:0005789;GO:0005789;GO:0005789;GO:0006486;GO:0006486;GO:0006489;GO:0006489;GO:0016020;GO:0016020;GO:0016020;GO:0016021;GO:0016740;GO:0016765;GO:0016765;GO:0019408;GO:0019408;GO:0019408;GO:0019408;GO:0019408;GO:0032383;GO:0032383;GO:0032383;GO:0035268;GO:0035268;GO:0038084;GO:0038084;GO:0042632;GO:0042632;GO:0043536;GO:0043536;GO:0045547;GO:0045547;GO:…	K19177	EC:2.5.1.87	K;I	1CVND;18UBI;0UPND;0DKTH;0VA8C;KOG2818;1AZA3;13QD8;09ZB6	NUS1 dehydrodolichyl diphosphate synthase subunit [Source:RGD Symbol;Acc:1307879]	294400	D3ZFM4
ENSRNOG00000000412	34	0.496115	7	0.104929	5	0.0846816	8	0.112437	6	0.0921314	17	0.255885	13	0.187933	11	0.195781	20	34258791	34420824	+	4084	Slc35f1	GO:0016020;GO:0016021;GO:0016021;GO:0016021;GO:0022857;GO:0022857;GO:0055085;GO:0055085;	K15287	-	G;E	KOG2766	solute carrier family 35, member F1 [Source:RGD Symbol;Acc:1559576]	502421	-
ENSRNOG00000000413	109	2.88178	30	0.814797	288	8.83778	35	0.891289	65	1.80843	187	5.1	156	4.08617	82	2.64438	20	34633157	34642904	+	2254	Pln	GO:0002026;GO:0005789;GO:0006874;GO:0007219;GO:0008016;GO:0008016;GO:0010459;GO:0010880;GO:0010881;GO:0016020;GO:0016020;GO:0016529;GO:0032780;GO:0033017;GO:0042030;GO:0042030;GO:0042803;GO:0045822;GO:0048738;GO:0051924;GO:0051926;GO:0060314;GO:0086004;GO:0086023;GO:0086092;GO:0090279;GO:0090534;GO:1901020;GO:1901077;GO:1901877;GO:1901877;GO:1901894;GO:1901894;GO:1901895;GO:1901895;GO:1902081;	K05852	-	P	13Z0W;1D5GJ;1B6WJ;0VMDP;0DW6P;0UWN2;0AAFI;1943X;0J7H0	phospholamban [Source:RGD Symbol;Acc:619894]	64672	P61016
ENSRNOG00000000414	226	4.22984	300	5.76807	271	5.88709	306	5.51636	271	5.33751	309	5.96579	374	6.93496	207	4.72564	20	34575950	34684418	-	3184	Cep85l	GO:0000242;GO:0001764;GO:0005813;GO:0005813;GO:0005813;	K16766	-	S	0V5IW;12SE9;09UJQ;1AWM5;0DFVC;19515;0UHBI;0IGFN;1CQIR	centrosomal protein 85-like [Source:RGD Symbol;Acc:2319745]	100365935	F7EXF4
ENSRNOG00000000415	768	16.4215	757	16.628	751	18.6384	767	15.7966	753	16.9434	847	18.6822	971	20.5697	644	16.7963	20	34894419	34909265	+	2787	Asf1a	GO:0000785;GO:0000785;GO:0001649;GO:0001649;GO:0003682;GO:0003682;GO:0005634;GO:0005634;GO:0005634;GO:0005634;GO:0005654;GO:0006281;GO:0006281;GO:0006333;GO:0006333;GO:0006334;GO:0006334;GO:0006335;GO:0006335;GO:0006335;GO:0006336;GO:0006336;GO:0006336;GO:0032991;GO:0032991;GO:0042393;GO:0042393;GO:0042393;GO:0042692;GO:0042692;GO:0005634;GO:0006333;	K10753	-	B	12SNG;09XP8;1CRW1;KOG3265;0V8KU;0DJ0Y	anti-silencing function 1A histone chaperone [Source:RGD Symbol;Acc:1311941]	294408	D3ZFM1
ENSRNOG00000000417	4009	31.1277	3923	31.2912	4161	37.4994	4646	34.746	3707	30.2891	3718	29.7792	3630	27.9237	3091	29.2741	1	167051209	167091453	+	7675	Numa1	GO:0000132;GO:0000132;GO:0000139;GO:0000922;GO:0001578;GO:0005634;GO:0005654;GO:0005813;GO:0005829;GO:0005876;GO:0005938;GO:0008017;GO:0008022;GO:0015631;GO:0016363;GO:0016363;GO:0019897;GO:0019904;GO:0030513;GO:0030953;GO:0031116;GO:0031616;GO:0032388;GO:0032991;GO:0035091;GO:0035371;GO:0036449;GO:0044877;GO:0045618;GO:0051010;GO:0051011;GO:0051798;GO:0051984;GO:0055028;GO:0055048;GO:0060236;GO:…	K16808	-	U	0IFJ8;0UN7M;1CSZ0;13HE7;18X8K;0DI8J;0VEQ3;0A3VH;1AVP9	nuclear mitotic apparatus protein 1 [Source:RGD Symbol;Acc:1308777]	308870	-
ENSRNOG00000000418	243	6.01366	191	4.85578	194	5.5725	287	6.84116	163	4.24496	160	4.08456	140	3.43255	165	4.98071	20	4572100	4574956	+	2408	Zbtb12	GO:0000122;GO:0000978;GO:0001227;GO:0005515;GO:0005654;GO:0005654;GO:0006357;GO:1990837;GO:1990837;	K10499	-	K	09UZ3;18TN1;0V5YX;0DG8M;12Q0D;KOG1721;1CQY4;1AZQK;0UHY1	zinc finger and BTB domain containing 12 [Source:RGD Symbol;Acc:1302958]	309613	B5DFJ8
ENSRNOG00000000419	0	0	0	0	0	0	0	0	0	0	1	0.0132313	0	0	0	0	20	4536203	4561066	-	4646	Cfb	GO:0002376;GO:0003674;GO:0004252;GO:0005576;GO:0005615;GO:0006508;GO:0006956;GO:0006956;GO:0006957;GO:0006958;GO:0006958;GO:0032496;GO:0097066;GO:0002376;GO:0003674;GO:0004252;GO:0004252;GO:0004252;GO:0005576;GO:0005576;GO:0005576;GO:0005615;GO:0006508;GO:0006508;GO:0006508;GO:0006956;GO:0006956;GO:0006956;GO:0006957;GO:0006957;GO:0008233;GO:0008236;GO:0016787;GO:0032496;GO:0045087;GO:0097066;GO:…	-	-	O;E	13IJU;KOG3627;0VBA9;1CWX2;19452;1B15G;0DN0W;0UGP6;0A0E1	complement factor B [Source:RGD Symbol;Acc:2204]	-	-
ENSRNOG00000000420	1371	50.809	1059	40.3174	990	42.5847	1360	48.5464	835	32.5644	900	34.4064	922	33.8525	844	38.1522	20	4530342	4536209	+	1608	Nelfe	GO:0000122;GO:0003676;GO:0003676;GO:0003682;GO:0003723;GO:0005634;GO:0005634;GO:0006355;GO:0006355;GO:0032021;GO:0032021;GO:0032021;GO:0032021;GO:0034244;GO:0034244;GO:0045944;GO:0051571;GO:0070374;GO:1900364;GO:0000122;GO:0003676;GO:0003676;GO:0003682;GO:0003723;GO:0005634;GO:0005634;GO:0005654;GO:0005886;GO:0006355;GO:0006355;GO:0016604;GO:0032021;GO:0032021;GO:0032021;GO:0032021;GO:0032021;GO:…	K15182	-	K	0DEUT;0V4H0;0IK4K;1CPII;0UFW9;1AWDR;13KD3;09TI2	negative elongation factor complex member E [Source:RGD Symbol;Acc:1303325]	294258	Q6MG75
ENSRNOG00000000421	1027	15.6445	876	13.7084	847	14.9758	1083	15.8904	859	13.7701	890	13.9854	897	13.5375	704	13.0809	20	4519474	4530126	-	3912	Skiv2l	GO:0003676;GO:0003723;GO:0003724;GO:0005524;GO:0006401;GO:0055087;	K12599	EC:3.6.4.-	A	0V4PU;KOG0948;1AXBJ;1D16P;18UUY;12NDG;0UTU2;0A2M2;0DRXW	Ski2 like RNA helicase [Source:RGD Symbol;Acc:1303059]	294260	Q6MG76
ENSRNOG00000000422	281	12.2857	254	11.4083	253	12.8389	315	13.2654	218	10.03	230	10.3732	317	13.7312	219	11.6792	20	4517307	4519389	+	1363	Dxo	GO:0005634;GO:0005654;GO:0005829;GO:0005886;GO:0006402;GO:0110155;	K14845	-	L	0V94B;1AX7Z;13I8C;0DKDZ;18U0F;0UTU6;1D1UD;09VUQ;KOG1982	decapping exoribonuclease [Source:RGD Symbol;Acc:1303267]	361799	Q6MG77
ENSRNOG00000000428	6	0.155729	3	0.0799892	1	0.0301254	16	0.399993	10	0.273131	24	0.642572	6	0.154285	7	0.22161	20	4486219	4489550	-	2296	Cyp21a1	GO:0004497;GO:0005506;GO:0005506;GO:0016020;GO:0016491;GO:0016705;GO:0016705;GO:0020037;GO:0020037;GO:0046872;GO:0055114;	K00513	EC:1.14.14.16	Q	0UKBH;0V7NB;1AVU3;18TQS;09WPU;KOG0156;0DHZH;1CSQ5;12NNG	cytochrome P450, family 21, subfamily a, polypeptide 1 [Source:RGD Symbol;Acc:2461]	24298	F1LRG0
ENSRNOG00000000431	1655	30.9849	1710	32.8883	1044	22.6866	1756	31.6659	1478	29.1192	1584	30.5915	936	17.3614	1283	29.299	20	4414276	4422283	+	3183	Atf6b	GO:0000976;GO:0000976;GO:0000978;GO:0000978;GO:0000978;GO:0000981;GO:0001228;GO:0001228;GO:0003700;GO:0003700;GO:0003700;GO:0003700;GO:0005634;GO:0005634;GO:0005634;GO:0005634;GO:0005634;GO:0005789;GO:0005789;GO:0006355;GO:0006355;GO:0006357;GO:0006357;GO:0006357;GO:0012505;GO:0012505;GO:0030968;GO:0030968;GO:0030968;GO:0032993;GO:0032993;GO:0035497;GO:0035497;GO:0045944;GO:0045944;GO:0090575;GO:…	K09049	-	K	1B3TM;18V5M;12RDE;0A0Z2;KOG4343;0UKHY;0DNK9;0VBVF;1CXHF	activating transcription factor 6 beta [Source:RGD Symbol;Acc:1303317]	406169	Q4G097
ENSRNOG00000000432	92	4.2434	117	5.54377	96	5.13941	160	7.10824	125	6.06722	153	7.27966	140	6.39751	95	5.34472	20	4411876	4413366	+	1292	Fkbpl	GO:0005515;GO:0005576;GO:0005576;GO:0045765;GO:0045765;GO:1905553;GO:1905553;	K20097	-	S;O;P	1CW8K;0UKPJ;194Y5;13J9S;0DMDA;KOG1124;0VARC;1AUSR;09ZUR	FKBP prolyl isomerase like [Source:RGD Symbol;Acc:1303227]	406168	Q6MG81
ENSRNOG00000000433	51	1.33591	43	1.1571	40	1.21614	84	2.11935	19	0.523739	69	1.86445	33	0.856402	23	0.734869	20	4392626	4396250	+	2275	Prrt1	GO:0006468;GO:0007611;GO:0008104;GO:0016021;GO:0030545;GO:0030672;GO:0034394;GO:0050808;GO:0060291;GO:0060292;GO:0098839;GO:2000311;	K23896	-	S	1CV4Q;0UP7Y;0DKAU;0IY74;09YVP;13S83;193G5;1B2XT;0V9TG	proline-rich transmembrane protein 1 [Source:RGD Symbol;Acc:1359348]	406167	Q6MG82
ENSRNOG00000000435	499	9.47323	473	9.22469	560	12.3396	702	12.8366	496	9.90907	529	10.3597	462	8.68952	427	9.88781	20	4381455	4401610	-	3139	Ppt2	GO:0008474;GO:0016790;GO:0098599;GO:0008474;GO:0016790;GO:0098599;GO:0005764;GO:0008474;GO:0008474;GO:0016787;GO:0016790;GO:0016790;GO:0018215;GO:0098734;GO:0008474;GO:0016790;GO:0008474;GO:0016790;GO:0008474;GO:0016790;	K01074	EC:3.1.2.22	G	09U7W;0DFHJ;13IIW;1AZKF;0UP2W;0V570;18V3D;1CQ7C;KOG2541	palmitoyl-protein thioesterase 2 [Source:RGD Symbol;Acc:620375]	54398	O70489
ENSRNOG00000000436	135	5.83813	71	3.15421	126	6.3245	130	5.415	83	3.77721	104	4.63945	127	5.44126	49	2.5847	20	4378206	4380600	-	1378	Egfl8	GO:0005509;GO:0005515;GO:0005509;GO:0005515;	K24465	-	T	1BB51;1DFIY;13DWX;0V3BQ;197A3;0B4ZN;0WHJ9;0E8M5;0IR79	EGF-like-domain, multiple 8 [Source:RGD Symbol;Acc:1549706]	406166	Q6MG84
ENSRNOG00000000437	1406	26.3149	1303	25.0526	1198	26.0249	1487	26.8066	1303	25.6634	1374	26.5275	952	17.6526	1148	26.2079	20	4369178	4378269	+	3184	Agpat1	GO:0001819;GO:0003841;GO:0003841;GO:0005783;GO:0005783;GO:0006654;GO:0006654;GO:0016020;GO:0016021;GO:0001819;GO:0003841;GO:0003841;GO:0005783;GO:0005783;GO:0006654;GO:0006654;GO:0016020;GO:0016021;GO:0016746;GO:0016746;GO:0001819;GO:0001819;GO:0003841;GO:0003841;GO:0003841;GO:0003841;GO:0003841;GO:0003841;GO:0003841;GO:0005783;GO:0005783;GO:0005783;GO:0005783;GO:0006629;GO:0006654;GO:0006654;GO:…	K13509	EC:2.3.1.51	I	0V5TP;13HEY;0DEQS;18SH3;09UU7;0UNIB;1B375;KOG2848;1CPEG	1-acylglycerol-3-phosphate O-acyltransferase 1 [Source:RGD Symbol;Acc:1303287]	406165	Q6MG85
ENSRNOG00000000438	706	35.1773	628	32.1448	534	30.8827	769	36.9062	507	26.5839	619	31.8157	524	25.867	611	37.1342	20	4366246	4368693	-	1196	Rnf5	GO:0004842;GO:0005783;GO:0009617;GO:0010507;GO:0016020;GO:0016567;GO:0030433;GO:0031648;GO:0036503;GO:0042802;GO:0044257;GO:0044877;GO:0070534;GO:0070936;GO:0071712;GO:2000785;	K10666	EC:2.3.2.27	O	1B56B;190ZQ;1CRGV;KOG0823;0DI8K;0V9E3;09YG9;13PQZ;0UINX	ring finger protein 5 [Source:RGD Symbol;Acc:1588458]	407784	Q5M807
ENSRNOG00000000439	21275	641.611	19433	602.053	17218	602.699	20760	603.038	19495	618.698	16569	515.456	16372	489.17	15695	577.348	20	4363152	4366079	+	1976	Ager	GO:0001540;GO:0001650;GO:0001666;GO:0001774;GO:0001774;GO:0001914;GO:0001934;GO:0005886;GO:0006954;GO:0007611;GO:0010255;GO:0014002;GO:0016020;GO:0016021;GO:0016324;GO:0030054;GO:0031175;GO:0032693;GO:0032722;GO:0032731;GO:0032735;GO:0032755;GO:0032760;GO:0034116;GO:0038023;GO:0042104;GO:0042802;GO:0043507;GO:0044548;GO:0044548;GO:0044877;GO:0045056;GO:0046330;GO:0048143;GO:0050727;GO:0050930;GO:…	K19722	-	T	0A2WW;0DQXQ;190IN;0VE4N;1D01Q;0UNUX;0IVT2;13NRN;1AZEI	advanced glycosylation end product-specific receptor [Source:RGD Symbol;Acc:69258]	81722	Q6MG86
ENSRNOG00000000440	2176	43.8972	2073	42.9607	1965	46.0105	2196	42.6704	2049	43.4985	1976	41.1205	2079	41.5518	1744	42.914	20	4357733	4362682	+	2954	Pbx2	GO:0000977;GO:0000977;GO:0000978;GO:0000981;GO:0000981;GO:0000981;GO:0001228;GO:0001228;GO:0001654;GO:0003677;GO:0003677;GO:0003677;GO:0003682;GO:0003682;GO:0003700;GO:0003700;GO:0005634;GO:0005634;GO:0005634;GO:0005634;GO:0005634;GO:0005634;GO:0005667;GO:0005667;GO:0006355;GO:0006355;GO:0006357;GO:0007420;GO:0008134;GO:0008134;GO:0009887;GO:0009954;GO:0009954;GO:0030326;GO:0030326;GO:0045944;GO:…	K15609	-	K	1CRZ0;KOG0774;190VA;0DH91;0UJB8;09TFK;12PKU;0V4EP;1AUNU	PBX homeobox 2 [Source:RGD Symbol;Acc:1303084]	406164	Q6MG87
ENSRNOG00000000441	316	14.4966	307	14.4681	217	11.5546	339	14.9794	272	13.1311	228	10.7897	234	10.6354	227	12.7022	20	4355175	4357107	+	1299	Gpsm3	GO:0002690;GO:0005515;GO:0005886;GO:0030695;GO:0050727;GO:0050729;GO:1900017;	K15838	-	T	0VHI3;0UV1R;193HT;0IX9U;1D31E;0DTPN;0A6Q4;1B64X;13R5C	G-protein signaling modulator 3 [Source:RGD Symbol;Acc:1303014]	406163	Q6MG88
ENSRNOG00000000442	1915	17.6491	1845	17.468	1549	16.5699	2279	20.2308	1896	18.3884	2449	23.2828	2094	19.1199	1873	21.0555	20	4329811	4353785	+	6466	Notch4	GO:0000122;GO:0000122;GO:0001569;GO:0001763;GO:0001837;GO:0001837;GO:0001886;GO:0001944;GO:0005112;GO:0005112;GO:0005509;GO:0005509;GO:0005515;GO:0005634;GO:0005783;GO:0005886;GO:0006355;GO:0006355;GO:0007219;GO:0007219;GO:0007219;GO:0007275;GO:0007275;GO:0007275;GO:0008593;GO:0009986;GO:0009986;GO:0016020;GO:0016021;GO:0016021;GO:0016021;GO:0030154;GO:0030154;GO:0030154;GO:0030879;GO:0030879;GO:…	K20996	-	T	190VJ;09VTG;1CQKV;0V6S8;1AT25;13IPB;0UHF9;0IR7G;0DFXH	notch receptor 4 [Source:RGD Symbol;Acc:1303282]	406162	Q6MG89
ENSRNOG00000000443	2086	22.7798	2239	25.1178	1032	13.0807	3249	34.1743	1740	19.9957	2983	33.6033	576	6.23181	1934	25.7612	20	4302347	4508214	-	5457	LOC103689965	GO:0004866;GO:0005576;GO:0005615;GO:0006954;GO:0006956;GO:0004866;GO:0005515;GO:0005576;GO:0005615;GO:0006954;GO:0006956;	-	-	O	1CWM0;0V9VN;1B1T4;13MNB;KOG1366;194RX;09YXX;0DKCZ;0UJ6Y	complement C4-like [Source:RGD Symbol;Acc:9245878]	-	-
ENSRNOG00000000446	0	0	0	0	0	0	0	0	0	0	0	0	0	0	0	0	20	2909473	2920891	-	2095	LOC100911938	GO:0005515;GO:0016020;GO:0016021;GO:0001817;GO:0005102;GO:0005515;GO:0009897;GO:0016020;GO:0016021;GO:0050852;	-	-	S	0VF19;0UUD2;1D0Z2;1B48H;0A440;13NFH;0J8V8;19121;0DPYP	butyrophilin subfamily 3 member A3-like [Source:RGD Symbol;Acc:6489741]	-	-
ENSRNOG00000000451	195	8.53818	101	4.54303	97	4.92967	166	7.00091	264	12.1643	89	4.01989	585	25.3772	74	3.95218	20	4066132	4070721	-	1361	RT1-Ba	GO:0002250;GO:0002376;GO:0002504;GO:0005764;GO:0005886;GO:0006955;GO:0006955;GO:0009897;GO:0016020;GO:0016020;GO:0016020;GO:0016021;GO:0019882;GO:0019882;GO:0019882;GO:0019886;GO:0034341;GO:0042605;GO:0042613;GO:0042613;GO:0042613;GO:0042613;GO:0045582;GO:0048002;	K06752	-	W;U	1AXV7;18ST5;0UGFH;0V94A;13SP4;1CUD0;0IZMF;09Y6U;0DJK8	RT1 class II, locus Ba [Source:RGD Symbol;Acc:1595867]	309621	Q6MGA0
ENSRNOG00000000454	7	0.227451	10	0.333797	3	0.113143	10	0.312972	12	0.410321	12	0.40222	8	0.257535	16	0.634139	20	4020317	4026346	+	1834	RT1-DOb	GO:0002250;GO:0002376;GO:0002504;GO:0002587;GO:0002587;GO:0005764;GO:0005764;GO:0006955;GO:0006955;GO:0016020;GO:0016020;GO:0016020;GO:0016021;GO:0019882;GO:0019882;GO:0023026;GO:0023026;GO:0042613;GO:0042613;GO:0042613;GO:0042613;GO:0042613;	K06752	-	W;G;U	09VEG;0UFM8;0IWG3;13QV7;0DGPB;1CRD4;1AU1Y;0V6DP;195M9	RT1 class II, locus DOb [Source:RGD Symbol;Acc:1595814]	365542	Q6MGA2
ENSRNOG00000000455	31	0.761482	4	0.100937	13	0.370644	44	1.04104	25	0.646237	9	0.228052	23	0.559735	4	0.119849	20	3995544	4009587	+	2426	Tap2	GO:0000166;GO:0002250;GO:0002376;GO:0005524;GO:0005524;GO:0005524;GO:0015440;GO:0015440;GO:0015833;GO:0015833;GO:0016020;GO:0016020;GO:0016020;GO:0016021;GO:0016021;GO:0016021;GO:0016887;GO:0019885;GO:0019885;GO:0030176;GO:0030176;GO:0042287;GO:0042287;GO:0042626;GO:0042626;GO:0042825;GO:0042825;GO:0055085;GO:0055085;GO:0098656;GO:1904680;GO:1904680;	K05654	EC:7.4.2.14	Q;U	0UHUR;KOG0058;09UWX;1CQW0;18W8U;0V5WR;1ATGI;12RBY;0DG6C	transporter 2, ATP binding cassette subfamily B member [Source:RGD Symbol;Acc:3818]	24812	P36372;Q6MGA3
ENSRNOG00000000456	245	7.06683	306	9.0672	135	4.51968	193	5.36206	285	8.65081	372	11.0687	373	10.6592	275	9.67533	20	3990613	3993769	+	2066	Psmb8	GO:0000502;GO:0000502;GO:0000502;GO:0000502;GO:0004298;GO:0004298;GO:0005634;GO:0005737;GO:0005839;GO:0005839;GO:0005839;GO:0006508;GO:0008233;GO:0016787;GO:0019882;GO:0045444;GO:0045444;GO:0051603;GO:0051603;GO:0052548;GO:1990111;	K02740	EC:3.4.25.1	O	0V6J5;KOG0175;12PAC;0UH93;0DGUM;18SWK;1AS2J;09VK0;1CRIR	proteasome 20S subunit beta 8 [Source:RGD Symbol;Acc:3426]	24968	P28064;A0A023IMI6
ENSRNOG00000000457	677	9.75196	527	7.79843	420	7.02212	541	7.50613	618	9.36797	670	9.95569	2577	36.7768	530	9.31223	20	3979035	3989669	+	4137	Tap1	GO:0000166;GO:0002250;GO:0002376;GO:0002479;GO:0002479;GO:0005524;GO:0005524;GO:0005524;GO:0005524;GO:0005783;GO:0006952;GO:0015433;GO:0015433;GO:0015433;GO:0015833;GO:0015833;GO:0015833;GO:0016020;GO:0016020;GO:0016020;GO:0016021;GO:0016021;GO:0016021;GO:0016021;GO:0016887;GO:0019885;GO:0023029;GO:0030176;GO:0030176;GO:0030176;GO:0034451;GO:0042287;GO:0042287;GO:0042288;GO:0042605;GO:0042626;GO:…	K05653	EC:7.4.2.14	Q;U	KOG0058;09UWX;0UKTV;0V5WR;18U06;1AVK0;1CU6J;12RBY;0DG6C	transporter 1, ATP binding cassette subfamily B member [Source:RGD Symbol;Acc:3817]	24811	P97561;P97949
ENSRNOG00000000459	374	14.6628	337	13.5728	207	9.41958	288	10.8756	339	13.9862	470	19.008	644	25.0143	289	13.8203	20	3973420	3978845	-	1520	Psmb9	GO:0000502;GO:0002376;GO:0002376;GO:0002376;GO:0004175;GO:0004175;GO:0004298;GO:0004298;GO:0005634;GO:0005737;GO:0005829;GO:0005839;GO:0005839;GO:0051603;GO:0051603;GO:2000116;	K02741	EC:3.4.25.1	O	KOG0174;1CRNE;0DGY5;12QEH;0UQ7J;1ARJE;18U8E;0VA28;09Z52	proteasome 20S subunit beta 9 [Source:RGD Symbol;Acc:3427]	24967	P28077;Q6MGA6
ENSRNOG00000000461	55	0.872622	67	1.09202	42	0.773443	30	0.458459	43	0.717935	53	0.867426	66	1.03744	51	0.986979	20	5262120	5269337	+	3756	LOC108348112	GO:0001843;GO:0003682;GO:0003682;GO:0003682;GO:0004674;GO:0004674;GO:0005515;GO:0005634;GO:0005634;GO:0005634;GO:0005634;GO:0005654;GO:0005737;GO:0006325;GO:0006334;GO:0006334;GO:0006334;GO:0006357;GO:0006357;GO:0006357;GO:0006468;GO:0006468;GO:0010468;GO:0016607;GO:0070577;GO:0070577;GO:0070577;GO:0005515;	-	-	K;B	KOG1474;09TH1;0UPBF;190C6;1CPHK;0V4G1;1AT8C;12SHN;0DETU	bromodomain-containing protein 2 [Source:RGD Symbol;Acc:11509343]	-	-
ENSRNOG00000000463	36	0.34031	23	0.223354	26	0.285274	34	0.309576	29	0.288486	110	1.07265	263	2.46312	87	1.00315	20	3830164	3859018	+	6304	Col11a2	GO:0001501;GO:0001649;GO:0001894;GO:0001894;GO:0002062;GO:0002062;GO:0003674;GO:0005201;GO:0005201;GO:0005201;GO:0005575;GO:0005581;GO:0005581;GO:0005581;GO:0005581;GO:0005615;GO:0007605;GO:0007605;GO:0007605;GO:0030198;GO:0030199;GO:0030199;GO:0030199;GO:0031012;GO:0048705;GO:0048705;GO:0051216;GO:0051216;GO:0060021;GO:0060023;GO:0001501;GO:0001649;GO:0001894;GO:0002062;GO:0003674;GO:0005201;GO:…	K19721	-	W	14TNE;0E5WA;1DCVT;0WCYW;KOG3544;0B0FR;0V1AA	collagen type XI alpha 2 chain [Source:RGD Symbol;Acc:2373]	294279	Q6MGB2
ENSRNOG00000000464	973	13.776	964	14.021	967	15.891	1137	15.5055	839	12.5004	931	13.5973	1015	14.2375	847	14.6274	20	3823042	3829140	+	4209	Rxrb	GO:0000977;GO:0001228;GO:0003677;GO:0003677;GO:0003677;GO:0003700;GO:0003700;GO:0003707;GO:0003707;GO:0004879;GO:0005634;GO:0005634;GO:0005634;GO:0005634;GO:0005654;GO:0006355;GO:0006355;GO:0008270;GO:0008270;GO:0030522;GO:0043401;GO:0043565;GO:0043565;GO:0045893;GO:0045944;GO:0046872;GO:1990837;GO:0003677;GO:0003707;GO:0005634;GO:0006355;GO:0008270;GO:0003677;GO:0003677;GO:0003707;GO:0003707;GO:…	K08525	-	K	0V4Q5;0DF12;09TQV;0UIWM;1CPQX;13HS8;KOG3575	retinoid X receptor beta [Source:RGD Symbol;Acc:3611]	361801	A0A0G2QBZ5
ENSRNOG00000000465	2625	61.6835	2404	58.032	1929	52.6123	2428	54.9546	2118	52.3744	2439	59.1214	1840	42.8365	2070	59.3314	20	3819414	3822778	-	2536	Slc39a7	GO:0005385;GO:0005654;GO:0005783;GO:0006882;GO:0016020;GO:0016020;GO:0016020;GO:0016021;GO:0030001;GO:0030001;GO:0046873;GO:0046873;GO:0055085;GO:0055085;GO:0071577;GO:0005385;GO:0006882;GO:0016020;GO:0016020;GO:0016020;GO:0016021;GO:0030001;GO:0030001;GO:0046873;GO:0046873;GO:0055085;GO:0055085;GO:0071577;	K14713	-	P	0V833;12QMK;18XRW;0DNNR;1B3U7;0UT9E;KOG2693;09X4K;1D0J3	solute carrier family 39 member 7 [Source:RGD Symbol;Acc:1593280]	294281	Q6MGB4
ENSRNOG00000000466	292	10.6493	191	7.15589	174	7.36549	208	7.30661	241	9.24927	255	9.59335	213	7.69614	147	6.53926	20	3817179	3819235	-	1634	Hsd17b8	GO:0003857;GO:0004303;GO:0004303;GO:0005740;GO:0005759;GO:0005886;GO:0006633;GO:0006703;GO:0008209;GO:0008210;GO:0016020;GO:0016491;GO:0047025;GO:0047035;GO:0051290;GO:0055114;GO:0070404;GO:0016491;GO:0016491;GO:0016491;GO:0055114;	K13370	-	Q	KOG1200;0A233;0DPR1;1CYQ9;0UGZP;0VCYJ;18SK6;13JW3;1B2DC	hydroxysteroid (17-beta) dehydrogenase 8 [Source:RGD Symbol;Acc:1303158]	361802	Q6MGB5
ENSRNOG00000000467	697	24.2474	655	23.4081	550	22.208	805	26.9739	655	23.9787	576	20.6703	514	17.7154	641	27.1997	20	3812287	3815834	-	1713	Ring1	GO:0000151;GO:0000151;GO:0035518;GO:0035518;GO:0000151;GO:0000151;GO:0001739;GO:0003682;GO:0005634;GO:0005654;GO:0005829;GO:0009952;GO:0016574;GO:0016604;GO:0031519;GO:0031519;GO:0035102;GO:0035518;GO:0035518;GO:0045892;GO:0045892;GO:0048593;GO:0097027;	K10695	EC:2.3.2.27	O;B	18X6N;0UPG5;1AZ30;0VAJW;09ZP6;12S13;1CS7M;KOG0311;0DHSE	ring finger protein 1 [Source:RGD Symbol;Acc:3576]	309626	Q6MGB6
ENSRNOG00000000470	1680	20.7406	1198	15.1936	1365	19.5596	1710	20.334	1542	20.0332	1286	16.3774	1575	19.2641	1109	16.7	20	5432004	5441706	-	4827	Vps52	GO:0000938;GO:0005794;GO:0005794;GO:0007041;GO:0010668;GO:0015031;GO:0016020;GO:0019905;GO:0032456;GO:0048471;GO:0048611;GO:0055037;GO:1990745;	K20298	-	U	1CYMS;18U22;0DPNQ;KOG1961;0V63W;1B55S;12P40;0UM3F;09V49	VPS52 subunit of GARP complex [Source:RGD Symbol;Acc:3618]	25218	O55166;B2GUV2
ENSRNOG00000000471	122	4.63073	103	4.01624	129	5.68322	103	3.76567	89	3.55494	84	3.28898	99	3.7229	85	3.93534	20	5446104	5447673	+	1570	B3galt4	GO:0000139;GO:0001574;GO:0005794;GO:0006486;GO:0006486;GO:0008499;GO:0016020;GO:0016020;GO:0016020;GO:0016021;GO:0016740;GO:0016757;GO:0016758;	K00715	EC:2.4.1.62	G	1CXEX;0VBSW;13S2V;0A0WA;1B1W6;KOG2287;191W2;0UQ0V;0DNHK	Beta-1,3-galactosyltransferase 4 [Source:RGD Symbol;Acc:620328]	171079	Q6MGC2
ENSRNOG00000000473	617	37.1023	632	39.0414	483	33.7115	509	29.4814	472	29.8683	551	34.1791	519	30.92	447	32.7867	20	5455974	5457444	+	991	Pfdn6	GO:0001540;GO:0003674;GO:0005575;GO:0005737;GO:0006457;GO:0006457;GO:0006457;GO:0006457;GO:0008150;GO:0016272;GO:0016272;GO:0016272;GO:0016272;GO:0051082;GO:0051082;GO:0051082;GO:0051087;GO:0051087;GO:0051131;GO:0051131;GO:1905907;GO:0001540;GO:0001540;GO:0003674;GO:0005575;GO:0005737;GO:0006457;GO:0006457;GO:0006457;GO:0006457;GO:0006457;GO:0008150;GO:0016272;GO:0016272;GO:0016272;GO:0016272;GO:…	K04798	-	O	0VMEH;0A6WB;KOG3478;0UV4W;19399;1D36Y;0DTUX;13WES;1B5JT	prefoldin subunit 6 [Source:RGD Symbol;Acc:1303006]	309629	Q6MGC4
ENSRNOG00000000474	1574	22.6839	1437	21.2747	1380	23.0838	1664	23.0984	1340	20.3222	1345	19.9953	1338	19.1041	1249	21.9559	20	5458509	5466265	-	4135	Rgl2	GO:0005085;GO:0005085;GO:0005085;GO:0007264;GO:0010667;GO:0014068;GO:0032485;GO:0050790;GO:0005085;GO:0005085;GO:0005085;GO:0005085;GO:0005085;GO:0007165;GO:0007165;GO:0007264;GO:0007264;GO:0010667;GO:0010667;GO:0014068;GO:0014068;GO:0032485;GO:0032485;GO:0050790;	K17636	-	T	09YQX;1AT12;0V9NT;0UP22;12SK5;KOG3629;18TXZ;1CUZ6;0DK5D	ral guanine nucleotide dissociation stimulator-like 2 [Source:RGD Symbol;Acc:1302985]	294283	Q6MGC5
ENSRNOG00000000476	933	21.6256	885	21.0729	799	21.4956	853	19.0437	642	15.6594	578	13.82	759	17.4295	646	18.2639	20	5476345	5479511	-	2571	Zbtb22	GO:0000977;GO:0003677;GO:0003677;GO:0005515;GO:0005634;GO:0005634;GO:0005634;GO:0006357;GO:1990837;GO:1990837;	K10502	-	K	0V7XE;0DI9X;18TDX;0UKQU;KOG1721;1CT0D;1ASHW;09WZD;12Q7P	zinc finger and BTB domain containing 22 [Source:RGD Symbol;Acc:1359627]	309630	Q6MGC7
ENSRNOG00000000477	690	11.1857	689	11.4743	627	11.7977	754	11.7734	631	10.7646	668	11.1708	987	15.8521	505	9.98572	20	5480103	5485926	-	3676	Daxx	GO:0000775;GO:0000775;GO:0001934;GO:0002039;GO:0003713;GO:0003714;GO:0005634;GO:0005634;GO:0005654;GO:0005654;GO:0005694;GO:0005730;GO:0005737;GO:0006325;GO:0006334;GO:0006338;GO:0006355;GO:0006915;GO:0016604;GO:0016605;GO:0016605;GO:0019899;GO:0019901;GO:0030295;GO:0030521;GO:0031396;GO:0031625;GO:0032147;GO:0034605;GO:0034620;GO:0042393;GO:0045860;GO:0045892;GO:0045893;GO:0047485;GO:0050681;GO:…	K02308	-	K	0DGZA;0UIKG;0IGIP;12P90;1AUFZ;1CRPG;09VQQ;1944Y;0V6PS	death-domain associated protein [Source:RGD Symbol;Acc:621227]	140926	Q6MGC8
ENSRNOG00000000479	441	8.99388	736	15.4198	756	17.8956	536	10.529	390	8.37002	297	6.24825	753	15.2146	444	11.045	20	5509059	5526175	+	2922	Kifc1	GO:0003777;GO:0005524;GO:0007018;GO:0007080;GO:0008017;GO:0090307;	K10405	-	Z	1AWJU;12RQ8;KOG0239;1CZVW;0DMT7;09Z5E;0USJB;0VA2M;18UHQ	kinesin family member C1 [Source:RGD Symbol;Acc:1359118]	294286	Q5XI63
ENSRNOG00000000480	656	11.2045	519	9.10644	580	11.4982	776	12.7663	546	9.81373	649	11.4347	599	10.1361	403	8.39591	20	5526961	5531941	+	3489	Phf1	GO:0001226;GO:0001226;GO:0003677;GO:0003682;GO:0003682;GO:0005515;GO:0005634;GO:0005634;GO:0005634;GO:0005654;GO:0005813;GO:0005813;GO:0006325;GO:0006355;GO:0006974;GO:0006974;GO:0006974;GO:0008150;GO:0031060;GO:0035064;GO:0035064;GO:0035064;GO:0035064;GO:0035098;GO:0035098;GO:0035098;GO:0035861;GO:0035861;GO:0042802;GO:0042802;GO:0046872;GO:0061086;GO:0061086;GO:0061087;GO:0061087;GO:1990226;GO:…	K11467	-	S;C;K;B	09USZ;KOG4323;18SE8;0UH2C;12NPT;0V5SJ;0DKXY;1CVSY;1ASR9	PHD finger protein 1 [Source:RGD Symbol;Acc:1303205]	294287	Q6MGC9
ENSRNOG00000000481	632	23.5831	599	22.9617	482	20.876	679	24.4045	545	21.401	571	21.9793	416	15.3792	491	22.3481	20	5532024	5533620	-	1597	Cuta	GO:0008104;GO:0010038;GO:0010038;GO:0016020;GO:0019899;GO:0010038;GO:0010038;	K03926	-	P	1D3T0;1932C;KOG3338;1AX44;0DUF7;0A7KA;0VK73;0UV71;13U8W	cutA divalent cation tolerance homolog [Source:RGD Symbol;Acc:1303306]	294288	Q6MGD0;A0A0G2JT00
ENSRNOG00000000483	601	7.22803	571	7.05463	503	7.02149	705	8.16676	559	7.07474	701	8.69674	510	6.07676	506	7.42284	20	5535432	5564437	+	4955	Syngap1	GO:0005096;GO:0005096;GO:0005886;GO:0007165;GO:0007165;GO:0007265;GO:0007389;GO:0008542;GO:0014069;GO:0016020;GO:0016358;GO:0043087;GO:0043087;GO:0043113;GO:0043198;GO:0043408;GO:0043524;GO:0043547;GO:0046580;GO:0046580;GO:0048169;GO:0050771;GO:0050803;GO:0098880;GO:0098978;	K17631	-	T	12RHQ;0UN6W;09Z4W;18XWN;1B23W;1CVF1;0DKKK;KOG3508;0VA22	synaptic Ras GTPase activating protein 1 [Source:RGD Symbol;Acc:621090]	192117	-
ENSRNOG00000000485	873	25.6781	751	22.6925	578	19.733	798	22.6083	813	25.1648	783	23.7577	804	23.4294	643	23.0693	20	5609625	5618260	-	2026	Bak1	GO:0001776;GO:0001776;GO:0001782;GO:0001782;GO:0001783;GO:0001783;GO:0001836;GO:0001836;GO:0001836;GO:0001836;GO:0001974;GO:0001974;GO:0002262;GO:0002262;GO:0002352;GO:0002352;GO:0005515;GO:0005739;GO:0005739;GO:0005739;GO:0005739;GO:0005739;GO:0005741;GO:0005741;GO:0005741;GO:0005783;GO:0005783;GO:0005829;GO:0005829;GO:0006915;GO:0006915;GO:0006915;GO:0006915;GO:0006919;GO:0006919;GO:0007420;GO:…	K14021	-	T	0DKQM;0VA5T;1CVJ3;KOG4728;192XN;0UPEQ;1AZJS;13PN0;09Z8G	BCL2-antagonist/killer 1 [Source:RGD Symbol;Acc:621635]	116502	Q9JK59
ENSRNOG00000000486	6	0.256127	14	0.613938	11	0.545019	6	0.246701	10	0.449218	9	0.396314	14	0.59209	11	0.572757	20	5619012	5625320	+	1396	Ggnbp1	GO:0000266;GO:0000266;GO:0000266;GO:0000266;GO:0000266;GO:0005737;GO:0005737;GO:0005739;GO:0005758;GO:0005758;GO:0005758;GO:0005794;GO:0005794;GO:0005794;GO:0005886;GO:0005886;GO:0007275;GO:0007283;GO:0007283;GO:0007283;GO:0016020;GO:0030154;	-	-	Z;S	0A15T;0US56;1943Z;0VC1Y;0DNTP;1B5RD;13XCS;1CXR0;0J2JH	gametogenetin binding protein 1 [Source:RGD Symbol;Acc:1359729]	494520	Q5J2D6
ENSRNOG00000000488	822	151.187	584	110.344	381	81.3363	455	80.6066	449	86.9048	376	71.3387	402	73.2532	427	95.7958	20	7136007	7138980	+	324	Hmga1	GO:0000785;GO:0003677;GO:0005634;GO:0006355;	K09282	-	K	13YDG;0DV8I;1D4EN;0A8TM;0VJQ1;0J4ZT	high mobility group AT-hook 1 [Source:RGD Symbol;Acc:628699]	117062	Q8K585
ENSRNOG00000000490	3253	416.889	3420	450.252	2303	342.567	2847	351.43	2264	305.327	2485	328.515	3527	447.814	2319	362.503	20	7215774	7219548	-	465	Rps10	-	K02947	-	Z;J	KOG3344;18VNA;1CVMM;0UI8I;0A2FR;0DKSU;0VD1P;13R9N;1ATT6	ribosomal protein S10 [Source:RGD Symbol;Acc:621024]	81773	P63326
ENSRNOG00000000491	127	4.22333	89	3.04042	100	3.85982	82	2.62652	68	2.37965	160	5.48863	92	3.03106	98	3.97513	20	7292824	7307284	-	1792	Spdef	GO:0000122;GO:0000122;GO:0000122;GO:0000981;GO:0003677;GO:0003700;GO:0003700;GO:0005634;GO:0005634;GO:0005634;GO:0005634;GO:0006355;GO:0006355;GO:0006357;GO:0010454;GO:0010454;GO:0010455;GO:0010455;GO:0030154;GO:0043065;GO:0043065;GO:0043565;GO:0043565;GO:0043565;GO:0043565;GO:0045944;GO:0045944;GO:0060480;GO:0060480;GO:0060576;GO:0060576;GO:1990837;GO:1990837;GO:0000122;GO:0000981;GO:0003677;GO:…	K09442	-	K	0VCB7;1AXVC;12REC;0A1FJ;KOG3805;0UK86;18UG1;0DP39;1CY18	SAM pointed domain containing ets transcription factor [Source:RGD Symbol;Acc:1594842]	689210	B2RYE0
ENSRNOG00000000493	808	44.9165	872	49.7971	575	37.1003	750	40.1579	707	41.3587	616	35.3239	830	45.7118	736	49.9053	20	7409401	7427581	+	1072	Snrpc	GO:0000387;GO:0000387;GO:0000398;GO:0000398;GO:0003676;GO:0003727;GO:0005634;GO:0005654;GO:0005685;GO:0005685;GO:0008270;GO:0008270;GO:0015030;GO:0042803;	K11095	-	A	13U6M;0A9FU;0DIZ0;0UUHA;0VKCM;1B50E;1CTQG;KOG3454	small nuclear ribonucleoprotein polypeptide C [Source:RGD Symbol;Acc:1306065]	361808	D3ZCL3
ENSRNOG00000000495	429	5.42667	423	5.49679	498	7.31174	592	7.21295	440	5.85709	627	8.18157	405	5.0756	306	4.72141	20	7431355	7471900	+	4711	Uhrf1bp1	GO:0042802;GO:0042826;	-	-	S	1CXPQ;KOG2955;18VKI;12QMB;09ZXE;1AWWM;0URHK;0VATZ;0DNSC	UHRF1 binding protein 1 [Source:RGD Symbol;Acc:1307264]	309637	D3ZMR2
ENSRNOG00000000498	2498	26.1711	2420	26.0458	2718	33.0518	3144	31.7269	2219	24.4647	2895	31.2875	2547	26.4372	1744	22.2869	20	7484550	7636497	+	5688	Anks1a	GO:0005515;GO:0005654;GO:0005737;GO:0005829;GO:0005829;GO:0006929;GO:0016322;GO:0043005;GO:0046875;GO:0046875;GO:0046875;GO:0046875;GO:0048013;GO:0048013;GO:1901187;GO:1901187;GO:1901187;GO:2000059;GO:0005515;GO:0046875;GO:1901187;	K21413	-	T	0DK7V;0V9R1;1AZKW;1CV1T;0UQTU;KOG0507;18UZR;13C0G;09YT4	ankyrin repeat and sterile alpha motif domain containing 1A [Source:RGD Symbol;Acc:1309183]	309639	D4AC12
ENSRNOG00000000499	43	1.3409	32	1.02511	84	3.04035	48	1.44173	61	2.00176	47	1.51189	130	4.01632	59	2.24417	20	7645626	7654428	-	1911	Tcp11	GO:0001669;GO:0036126;	-	-	T	0UJCJ;0DHA4;18X5B;09U6Y;1CS00;1AV73;0V562;KOG1981;12NJX	t-complex 11 [Source:RGD Symbol;Acc:1359387]	309641	Q5XI00
ENSRNOG00000000500	36	0.718699	9	0.184578	60	1.39031	28	0.538416	19	0.399164	60	1.23563	53	1.04828	42	1.02275	20	7718282	7746331	+	2985	Scube3	GO:0005509;GO:0005886;GO:0009986;GO:0042802;	K24468	-	T	KOG1217	signal peptide, CUB domain and EGF like domain containing 3 [Source:RGD Symbol;Acc:1304880]	294297	F1LV96
ENSRNOG00000000501	646	15.2825	606	14.7274	596	16.3653	625	14.2415	561	13.9662	634	15.4719	501	11.7423	549	15.8419	20	7762327	7786049	+	2519	Zfp523	GO:0001228;GO:0043565;GO:0045944;GO:1990837;	K20828	-	K	1CW8J;1AVMD;191IN;0VARB;0DF5Y;KOG1721;0UN2R;12TPB;09ZUQ	zinc finger protein 523 [Source:RGD Symbol;Acc:1306239]	361809	B4F7E9
ENSRNOG00000000502	91	2.18841	123	3.03869	64	1.78642	84	1.94573	65	1.64496	79	1.95978	106	2.52551	64	1.87734	20	7788084	7809560	+	2478	Def6	GO:0005634;GO:0005654;GO:0005737;GO:0005829;GO:0005911;	K20072	-	T	0DND8;1CXAC;0IG09;13IZ1;18YQE;0VBNB;09X20;0USJR;1B3VB	DEF6 guanine nucleotide exchange factor [Source:RGD Symbol;Acc:1307945]	309642	D3ZCK4
ENSRNOG00000000503	1126	11.9396	1307	14.2371	1150	14.1536	1372	14.0127	1034	11.5379	1021	11.1679	1378	14.4763	957	12.3777	20	7818289	7885333	+	5620	Ppard	GO:0000122;GO:0000122;GO:0000785;GO:0000978;GO:0001103;GO:0001223;GO:0001227;GO:0001227;GO:0001890;GO:0003677;GO:0003677;GO:0003677;GO:0003677;GO:0003700;GO:0003700;GO:0003700;GO:0004879;GO:0004879;GO:0004879;GO:0004879;GO:0005504;GO:0005634;GO:0005634;GO:0005634;GO:0005634;GO:0006029;GO:0006355;GO:0006355;GO:0006629;GO:0006631;GO:0006635;GO:0006776;GO:0006915;GO:0007507;GO:0007566;GO:0008134;GO:…	K04504	-	K	0A23N;1B24F;0VCZ3;0DPRR;1CPXP;0URS3;18Y8E;12RCV;KOG3575	peroxisome proliferator-activated receptor delta [Source:RGD Symbol;Acc:3370]	25682	Q99ND3
ENSRNOG00000000504	547	17.5724	394	13.0027	510	19.0165	580	17.9469	340	11.4942	482	15.973	386	12.2854	300	11.7555	20	7895083	7906142	+	1855	Fance	GO:0003674;GO:0005575;GO:0008150;GO:0036297;GO:0036297;GO:0043240;GO:0043240;GO:0043240;GO:0043240;GO:0043240;	K10892	-	S	194KP;13NXP;1CS5U;0DHFN;09W6F;1AUVY;0IVFU;0V74S;0UIJH	FA complementation group E [Source:RGD Symbol;Acc:1561045]	309643	-
ENSRNOG00000000505	0	0	0	0	0	0	0	0	0	0	0	0	0	0	0	0	20	7908304	7910867	+	715	Rpl10a	GO:0002181;GO:0003723;GO:0003735;GO:0003735;GO:0006412;GO:0015934;GO:0022625;GO:0022626;GO:0042788;	K02865	-	J	KOG1570	ribosomal protein L10A [Source:RGD Symbol;Acc:620497]	81729	P62907
ENSRNOG00000000506	1208	12.2552	1342	13.9862	1258	14.8133	1479	14.4524	1480	15.8005	1261	13.1966	1606	16.142	1103	13.6491	20	7908226	7930929	-	5874	Tead3	GO:0001085;GO:0003700;GO:0003700;GO:0006355;GO:0035329;GO:0035329;GO:0045944;GO:0055059;	K09448	-	K	194PQ;12RVX;0UJDH;1AS8B;09THZ;KOG3841;1CPIE;0DEUQ;0V4GX	TEA domain transcription factor 3 [Source:RGD Symbol;Acc:1311583]	294299	Q4KLN9;Q5U2N6
ENSRNOG00000000507	20	0.665091	14	0.478269	17	0.656169	21	0.672645	18	0.629908	13	0.445951	16	0.527142	13	0.527313	20	7931674	7943575	-	1792	Tulp1	GO:0001750;GO:0001750;GO:0001895;GO:0001895;GO:0001917;GO:0001917;GO:0003674;GO:0005546;GO:0005546;GO:0005575;GO:0005576;GO:0005576;GO:0005829;GO:0005829;GO:0005886;GO:0005886;GO:0005929;GO:0006910;GO:0006910;GO:0008150;GO:0016192;GO:0016192;GO:0016358;GO:0016358;GO:0042462;GO:0042462;GO:0042995;GO:0042995;GO:0043679;GO:0043679;GO:0045202;GO:0045202;GO:0045494;GO:0045494;GO:0050766;GO:0050766;GO:…	K19600	-	S;O;W	1CWMG;191A3;0DMRT;09VSY;0V6RV;0UJKA;12PGJ;1B0TV;KOG2502	TUB like protein 1 [Source:RGD Symbol;Acc:1311062]	309900	D3ZWB5
ENSRNOG00000000508	0	0	1	0.0482415	0	0	0	0	0	0	0	0	0	0	0	0	20	8109635	8120180	+	1269	Armc12	-	K24168	-	S	0IJFF;0DR8M;0VEGN;1B25F;0UU8Z;0A3MQ;13HKM;1D0DV;18WW1	armadillo repeat containing 12 [Source:RGD Symbol;Acc:1306008]	294301	B0BNC7
ENSRNOG00000000510	0	0	0	0	0	0	0	0	0	0	0	0	0	0	0	0	20	5803383	5806097	-	684	Clps	GO:0005576;GO:0005576;GO:0005576;GO:0007586;GO:0007586;GO:0007586;GO:0008047;GO:0008047;GO:0009617;GO:0016042;GO:0016042;GO:0005576;GO:0005576;GO:0005576;GO:0007586;GO:0007586;GO:0007586;GO:0008047;GO:0008047;GO:0016042;GO:0016042;	K14460	-	O	1B69N;0DUWX;0A7FA;13TCM;0VI9X;0UVTU;193VE;0IYZJ;1D47W	colipase [Source:RGD Symbol;Acc:2363]	25680	P17084
ENSRNOG00000000511	975	22.9381	1090	26.3435	816	22.2823	1007	22.8191	1022	25.3022	986	23.929	885	20.6278	799	22.9285	20	5831119	5865854	-	2533	Srpk1	GO:0000287;GO:0000287;GO:0000785;GO:0004672;GO:0004674;GO:0004674;GO:0005524;GO:0005524;GO:0005524;GO:0005634;GO:0005654;GO:0005737;GO:0005829;GO:0005886;GO:0006468;GO:0006468;GO:0006468;GO:0007059;GO:0016607;GO:0035556;GO:0035556;GO:0045070;GO:0045071;GO:0050684;GO:0050684;GO:0004672;GO:0005524;GO:0006468;	K15409	EC:2.7.11.1	T;B	KOG1290;12N4I;09UCH;0UH17;1B112;0DFN4;1CQBP;18WBZ;0V5BR	SRSF protein kinase 1 [Source:RGD Symbol;Acc:1308272]	361811	Q4KLN3
ENSRNOG00000000512	58	0.940502	24	0.399794	67	1.26102	73	1.14017	56	0.955593	43	0.719272	82	1.31735	62	1.2263	20	5881462	5931648	-	3675	Slc26a8	GO:0005254;GO:0005254;GO:0005886;GO:0005886;GO:0005887;GO:0006820;GO:0006820;GO:0006820;GO:0006820;GO:0006821;GO:0006821;GO:0007275;GO:0007283;GO:0008271;GO:0008271;GO:0008271;GO:0008272;GO:0008272;GO:0008272;GO:0008272;GO:0008509;GO:0008509;GO:0015106;GO:0015108;GO:0015116;GO:0015116;GO:0015116;GO:0015116;GO:0015116;GO:0015301;GO:0015701;GO:0016020;GO:0016020;GO:0016020;GO:0016021;GO:0016021;GO:…	K14705	-	P	0DHRW;0V7EZ;1B1X2;09WGF;0UPI6;1CSG6;13JK3;18TST;KOG0236	solute carrier family 26 member 8 [Source:RGD Symbol;Acc:1308898]	309646	-
ENSRNOG00000000513	2322	39.4675	2482	43.3383	2091	41.2522	2558	41.8787	2103	37.6157	2175	38.1355	3197	53.8364	1897	39.3295	20	5933303	5995137	+	3506	Mapk14	GO:0000077;GO:0000165;GO:0000166;GO:0000902;GO:0000922;GO:0001502;GO:0001525;GO:0001649;GO:0001890;GO:0002062;GO:0004672;GO:0004672;GO:0004672;GO:0004674;GO:0004674;GO:0004707;GO:0004707;GO:0004707;GO:0004707;GO:0004707;GO:0005524;GO:0005524;GO:0005524;GO:0005634;GO:0005634;GO:0005737;GO:0005739;GO:0005829;GO:0005829;GO:0006006;GO:0006355;GO:0006357;GO:0006468;GO:0006468;GO:0006468;GO:0006974;GO:…	K04441	EC:2.7.11.24	T;K	1B5B4;0UQW3;12NDT;1CU1Y;09UX7;0V5X0;1945T;KOG0660;0DJA0	mitogen activated protein kinase 14 [Source:RGD Symbol;Acc:70496]	81649	Q56A33
ENSRNOG00000000515	698	22.2673	509	16.681	650	24.0681	646	19.85	433	14.5363	484	15.9276	664	20.9863	445	17.316	20	6018374	6027473	+	1868	Mapk13	GO:0000165;GO:0000165;GO:0000166;GO:0004672;GO:0004672;GO:0004674;GO:0004674;GO:0004707;GO:0004707;GO:0004707;GO:0004707;GO:0005524;GO:0005524;GO:0005524;GO:0006468;GO:0006468;GO:0006970;GO:0016301;GO:0016310;GO:0016740;GO:0018105;GO:0032755;GO:0034644;GO:0051403;GO:0070301;GO:0071347;GO:0072709;GO:0072740;GO:0106310;GO:0106311;GO:1903936;	K04441	EC:2.7.11.24	T;K	1B0R6;12NDT;1CU1Y;09UX7;0V5X0;KOG0660;0DJA0;0UMZ0;18VIX	mitogen activated protein kinase 13 [Source:RGD Symbol;Acc:3045]	29513	Q32Q45
ENSRNOG00000000516	3	0.576698	2	0.394958	1	0.223122	3	0.555474	1	0.202293	0	0	1	0.190451	4	0.937911	20	6193070	6195463	-	310	Pxt1	GO:0005634;GO:0005634;GO:0005777;GO:0005777;GO:0007283;GO:0043065;GO:0043065;GO:0005634;GO:0005634;GO:0005777;GO:0005777;GO:0007283;GO:0043065;GO:0043065;	-	-	O	0A8D8;0UVYT;13TSP;1D49H;0IZAA;0VJ95;1B6N3;0DUYS	peroxisomal testis enriched protein 1 [Source:RGD Symbol;Acc:2321717]	-	-
ENSRNOG00000000517	527	21.7036	616	26.0612	511	24.4263	593	23.5229	554	24.0095	530	22.5159	673	27.4595	499	25.0666	20	6205903	6219936	+	1447	Kctd20	GO:0005515;GO:0005737;GO:0005737;GO:0005737;GO:0005737;GO:0042327;GO:0042327;GO:0042327;GO:0042802;GO:0042802;GO:0005737;GO:0005737;GO:0005737;GO:0042327;GO:0042327;GO:0042802;GO:0005515;GO:0005737;GO:0005737;GO:0005737;GO:0042327;GO:0042327;GO:0042802;	-	-	S	1AUBI;09ZPW;KOG3840;0UQCE;18SVJ;1CW2W;12T5P;0DM7R;0VAKK	potassium channel tetramerization domain containing 20 [Source:RGD Symbol;Acc:1309887]	294307	D3ZGN4
ENSRNOG00000000519	1414	13.8227	1215	12.2015	1384	15.7035	1353	12.7396	1332	13.7026	1571	15.8421	1565	15.1571	1181	14.0821	20	6224296	6257604	-	6096	Stk38	GO:0000166;GO:0000287;GO:0000287;GO:0003674;GO:0004672;GO:0004672;GO:0004674;GO:0004674;GO:0004674;GO:0004674;GO:0004674;GO:0004674;GO:0005524;GO:0005524;GO:0005524;GO:0005524;GO:0005524;GO:0005575;GO:0005634;GO:0005634;GO:0005737;GO:0005737;GO:0005829;GO:0006464;GO:0006464;GO:0006468;GO:0006468;GO:0006468;GO:0006468;GO:0008150;GO:0016301;GO:0016310;GO:0016740;GO:0018105;GO:0031435;GO:0031435;GO:…	-	-	T	KOG0605	serine/threonine kinase 38 [Source:RGD Symbol;Acc:1309455]	361813	A0A0G2QBZ7
ENSRNOG00000000520	5225	58.8599	5103	59.0544	3902	51.0195	4905	53.2216	4847	57.4592	5059	58.7883	5501	61.3948	5050	69.3904	20	6288267	6298213	+	5290	Srsf3	GO:0000398;GO:0003676;GO:0003723;GO:0003723;GO:0003723;GO:0005634;GO:0006406;GO:0008150;GO:0016607;GO:0016607;GO:0043274;GO:0048024;GO:1990825;GO:1990830;GO:0000398;GO:0003676;GO:0003676;GO:0003723;GO:0003723;GO:0003723;GO:0003723;GO:0005634;GO:0006406;GO:0006406;GO:0008150;GO:0016607;GO:0016607;GO:0016607;GO:0016607;GO:0043274;GO:0043274;GO:0048024;GO:0048024;GO:1990825;GO:1990830;GO:1990830;	K12892	-	A	KOG0107	serine and arginine rich splicing factor 3 [Source:RGD Symbol;Acc:1309233]	361814	Q0ZFS8
ENSRNOG00000000521	890	27.1985	978	30.7034	839	29.7599	769	22.6358	1071	34.4427	1300	40.9818	2139	64.7622	606	22.5892	20	6351458	6358864	+	1950	Cdkn1a	GO:0000079;GO:0000082;GO:0000086;GO:0000307;GO:0004860;GO:0004860;GO:0004861;GO:0004861;GO:0004861;GO:0005515;GO:0005634;GO:0005634;GO:0005634;GO:0005730;GO:0005737;GO:0005829;GO:0006606;GO:0006974;GO:0006977;GO:0006978;GO:0007050;GO:0007050;GO:0007050;GO:0007095;GO:0007265;GO:0007346;GO:0007346;GO:0007346;GO:0007507;GO:0008285;GO:0009411;GO:0009636;GO:0010033;GO:0010165;GO:0010243;GO:0010629;GO:…	K06625	-	T	1933H;13Q29;1D30F;0UV0F;1B5ST;0DTNN;0A6NZ;0VHH2;KOG4743	cyclin-dependent kinase inhibitor 1A [Source:RGD Symbol;Acc:69328]	114851	Q64315
ENSRNOG00000000522	28	0.387052	53	0.752627	42	0.67387	50	0.665727	27	0.392761	17	0.242411	28	0.383465	33	0.556416	20	6419033	6500523	-	4311	Cpne5	GO:0005544;GO:0005886;GO:0043005;GO:0043005;GO:0043025;GO:0043025;GO:0071277;GO:1903861;GO:1903861;	K24523	-	T	0V43Q;09T4Y;195ZN;KOG1327;1B32S;0DH8P;12Q7Z;0UJAY;1CRIQ	copine 5 [Source:RGD Symbol;Acc:1308021]	309650	D3ZGN2
ENSRNOG00000000523	554	25.1248	570	26.5559	438	23.056	471	20.5745	466	22.2399	458	21.4266	460	20.6684	379	20.9656	20	6515638	6864571	-	1314	Ppil1	GO:0000398;GO:0000398;GO:0000413;GO:0000413;GO:0000413;GO:0000413;GO:0000413;GO:0003674;GO:0003755;GO:0003755;GO:0003755;GO:0003755;GO:0003755;GO:0003755;GO:0003755;GO:0005575;GO:0005634;GO:0005634;GO:0005634;GO:0006457;GO:0006457;GO:0008150;GO:0016018;GO:0016018;GO:0016853;GO:0071007;GO:0071007;GO:0071013;GO:0071013;GO:0097718;GO:0097718;GO:0000398;GO:0000413;GO:0000413;GO:0000413;GO:0000413;GO:…	K12733	EC:5.2.1.8	O	KOG0881;0V4UK;09TVC;13PXY	peptidylprolyl isomerase like 1 [Source:RGD Symbol;Acc:1309119]	309651	Q4KLI4
ENSRNOG00000000524	1252	17.3631	1010	14.3892	879	14.1491	1092	14.5869	999	14.5795	1041	14.8925	955	13.1215	907	15.3428	20	6869767	6905194	+	4297	RGD735065	GO:0000139;GO:0000139;GO:0000139;GO:0000139;GO:0005730;GO:0005737;GO:0005737;GO:0005794;GO:0005886;GO:0005886;GO:0005886;GO:0016020;GO:0016021;GO:0030496;GO:0030496;GO:0030496;GO:0042060;GO:0042060;GO:0042060;GO:0045787;GO:0045787;GO:0045787;GO:0050673;GO:0050673;GO:0050673;GO:1901727;GO:1901727;GO:1901727;GO:1901727;GO:0000139;GO:0005737;GO:0005794;GO:0016020;GO:0016021;GO:0000139;GO:0005737;GO:…	-	-	U	09U78;18WCP;1CQ6P;1B2UA;12NK4;0IE6D;0V56C;0DFGY;0UGU4	similar to GI:13385412-like protein splice form I [Source:RGD Symbol;Acc:735065]	294311	Q6P6G2
ENSRNOG00000000525	912	26.0038	371	10.867	969	32.0688	761	20.8998	492	14.7625	1045	30.7363	861	24.3222	584	20.3109	20	6923489	6932786	+	2090	Pi16	GO:0005576;GO:0005576;GO:0005615;GO:0005615;GO:0061052;GO:0005576;GO:0005615;GO:0005615;GO:0061052;GO:0005576;GO:0005576;GO:0005615;GO:0005615;GO:0005615;GO:0061052;GO:0061052;	K20412	-	S;Q;T	09ZMA;1CW04;0UMPP;KOG3017;0DM4Z;18W04;132N4;0VAHZ;1AZZ0	peptidase inhibitor 16 [Source:RGD Symbol;Acc:1304760]	294312	D3ZGM7
ENSRNOG00000000527	4727	136.149	4139	122.466	3810	127.371	4843	134.356	3737	113.267	3703	110.021	3288	93.8246	3225	113.301	20	6937347	6961162	-	2069	Mtch1	GO:0005739;GO:0005739;GO:0005739;GO:0006919;GO:0006919;GO:0016020;GO:0016020;GO:0016021;GO:0043065;GO:0043065;GO:0043065;GO:0005739;GO:0005739;GO:0006919;GO:0016020;GO:0016020;GO:0016021;GO:0043065;GO:0043065;	K17885	-	C	1CSTC;0UKFE;1AVYF;0DI2X;13I81;0V8YG;KOG2745;18WW6;09Y0Y	mitochondrial carrier 1 [Source:RGD Symbol;Acc:1309262]	294313	B0BN30
ENSRNOG00000000528	85	1.82864	98	2.16585	51	1.27349	96	1.98928	71	1.60739	80	1.77538	62	1.32147	74	1.94185	20	6973398	6990023	+	2770	Fgd2	GO:0001726;GO:0005085;GO:0005085;GO:0005634;GO:0005737;GO:0005769;GO:0043507;GO:0046872;GO:1901981;	K05721	-	T	0VCWT;12UA0;0A0K6;KOG4424;0DPPV;0UT0I;18Z83;1CYNN;1AZ6T	FYVE, RhoGEF and PH domain containing 2 [Source:RGD Symbol;Acc:1309840]	309653	D3Z9I3
ENSRNOG00000000529	555	25.4608	278	13.1014	594	31.6287	576	25.4518	422	20.3726	506	23.9455	870	39.5417	444	24.8449	20	8165307	8169555	+	1299	Pim1	GO:0004672;GO:0004674;GO:0004674;GO:0004674;GO:0005524;GO:0005524;GO:0005524;GO:0005634;GO:0005730;GO:0005737;GO:0005829;GO:0006468;GO:0006468;GO:0006468;GO:0008134;GO:0022898;GO:0030145;GO:0030145;GO:0043024;GO:0043066;GO:0043066;GO:0043433;GO:0045893;GO:0046777;GO:0050821;GO:0060045;GO:0070561;GO:0090336;GO:1902033;GO:1905062;GO:1990748;	K04702	EC:2.7.11.1	T;B	KOG0583;09THD;0UFXZ;1ATEZ;0DEU7;0V4GC;1958A;12UDI;1CPHY	Pim-1 proto-oncogene, serine/threonine kinase [Source:RGD Symbol;Acc:3330]	24649	P26794
ENSRNOG00000000531	62	4.05567	88	5.91352	59	4.47959	57	3.59138	73	5.02512	63	4.25113	75	4.86058	60	4.78736	20	8369331	8384088	-	911	Ccdc167	GO:0016020;GO:0016021;	-	-	S	1B6C0;0J3GR;0UVY8;1D494;13XC9;0VJXD;193V0;0A8TP;0DUYC	coiled-coil domain containing 167 [Source:RGD Symbol;Acc:1588733]	689755	D3ZGM5
ENSRNOG00000000532	1595	23.7386	1499	22.9187	1317	22.7508	1772	25.4024	1527	23.9159	1430	21.9545	1794	26.4529	1222	22.184	20	8312792	8368764	+	4004	Cmtr1	GO:0003676;GO:0003676;GO:0003676;GO:0004483;GO:0004483;GO:0004483;GO:0004483;GO:0005634;GO:0005634;GO:0005654;GO:0006370;GO:0006370;GO:0006370;GO:0006370;GO:0006397;GO:0008168;GO:0008168;GO:0008168;GO:0016740;GO:0032259;GO:0032259;GO:0032259;GO:0043231;GO:0080009;GO:0080009;GO:0080009;GO:0080009;GO:0097309;GO:0097309;GO:0003676;GO:0003676;GO:0004483;GO:0004483;GO:0004483;GO:0004483;GO:0004483;GO:…	K14589	EC:2.1.1.57	A	0UH2Q;18WI3;KOG3673;1CQCS;09UDF;0V5CW;12P85;1AUGP;0DFP9	cap methyltransferase 1 [Source:RGD Symbol;Acc:1307801]	309656	Q5U2Z5
ENSRNOG00000000536	35	0.604033	66	1.17012	40	0.80125	55	0.914262	28	0.508515	23	0.409462	19	0.324865	14	0.29471	20	8515142	8574082	-	3453	Mdga1	GO:0001764;GO:0005515;GO:0005794;GO:0005886;GO:0005886;GO:0016020;GO:0016020;GO:0016020;GO:0021799;GO:0031225;GO:0046658;GO:0098982;GO:0099179;GO:1905606;	-	-	T	18TV2;0DH3W;0V6UG;09VVT;12RPY;1AV74;0IF9B;1CRU6;0UINQ	MAM domain containing glycosylphosphatidylinositol anchor 1 [Source:RGD Symbol;Acc:1307031]	309659	A0A140TAF4
ENSRNOG00000000540	268	8.17333	254	7.95777	180	6.37166	221	6.49191	193	6.19406	180	5.66279	198	5.98254	185	6.88194	20	8901931	9249820	-	1954	Btbd9	GO:0005515;GO:0007616;GO:0007616;GO:0008344;GO:0008344;GO:0008344;GO:0042428;GO:0042428;GO:0042748;GO:0042748;GO:0048512;GO:0048512;GO:0048512;GO:0050804;GO:0050951;GO:0050951;GO:0060586;GO:0060586;GO:1900242;GO:1900242;	K10481	-	S;U	1CS2D;09W33;12TP3;1AXY9;0DHC9;0UJ3I;190F6;0V71F;KOG4350	BTB domain containing 9 [Source:RGD Symbol;Acc:1306975]	294318	Q5PQR3
ENSRNOG00000000541	2349	133.954	2036	119.273	1895	125.429	2417	132.759	1803	108.199	1375	80.8851	1878	106.102	1695	117.901	20	9273594	9291610	-	1045	Glo1	GO:0004462;GO:0004462;GO:0004462;GO:0005654;GO:0005829;GO:0005886;GO:0006357;GO:0008270;GO:0008270;GO:0030316;GO:0043066;GO:0046872;	K01759	EC:4.4.1.5	G	13GIX;0B6P9;197I4;0E9PN;0IU7X;0V3ZK;1BBMB;0WJEI;1DGI8	glyoxalase 1 [Source:RGD Symbol;Acc:2702]	294320	Q6P7Q4
ENSRNOG00000000542	1	0.00410019	6	0.0252725	1	0.00475904	8	0.0315943	10	0.0431477	7	0.029607	4	0.0162488	3	0.0150037	20	9313271	9560682	+	14534	Dnah8	GO:0000166;GO:0003674;GO:0005524;GO:0005524;GO:0005524;GO:0005575;GO:0005737;GO:0005856;GO:0005874;GO:0005929;GO:0005930;GO:0007018;GO:0007018;GO:0007018;GO:0008150;GO:0008569;GO:0008569;GO:0008569;GO:0030286;GO:0030286;GO:0030286;GO:0030286;GO:0036126;GO:0036157;GO:0036158;GO:0042995;GO:0045505;GO:0051959;GO:0097228;GO:0007018;GO:0008569;	K10408	-	Z	KOG3595	dynein, axonemal, heavy chain 8 [Source:RGD Symbol;Acc:619986]	207117	-
ENSRNOG00000000543	535	6.9809	581	7.78802	401	6.07321	546	6.86224	556	7.6346	386	5.19563	333	4.30486	444	7.06668	20	41266566	41383424	+	4567	Frk	GO:0000122;GO:0000122;GO:0000166;GO:0004672;GO:0004672;GO:0004713;GO:0004713;GO:0004713;GO:0004713;GO:0004713;GO:0004714;GO:0004715;GO:0004715;GO:0005102;GO:0005515;GO:0005524;GO:0005524;GO:0005524;GO:0005634;GO:0005654;GO:0005737;GO:0005829;GO:0005886;GO:0006468;GO:0006468;GO:0007169;GO:0016301;GO:0016310;GO:0016740;GO:0018108;GO:0030154;GO:0030154;GO:0031234;GO:0045087;	K08892	EC:2.7.10.2	T	09UFI;0DIRG;1AWTY;12R0Y;1CTGI;KOG0197;0UGHP;18ZH5;0V649	fyn-related Src family tyrosine kinase [Source:RGD Symbol;Acc:621423]	79209	Q62662
ENSRNOG00000000546	392	8.70023	395	9.00606	347	8.93902	362	7.73871	369	8.61836	370	8.4711	341	7.49817	252	6.82213	20	41106991	41209728	-	2685	Nt5dc1	GO:0008253;GO:0016311;GO:0016787;GO:0046872;	-	-	F	KOG2469	5'-nucleotidase domain containing 1 [Source:RGD Symbol;Acc:1305214]	294456	-
ENSRNOG00000000547	121	3.63074	80	2.466	116	4.04002	112	3.237	104	3.28395	127	3.93103	83	2.46743	86	3.14762	20	41100071	41102056	+	1986	Tspyl4	GO:0000785;GO:0003682;GO:0005634;GO:0005634;GO:0005634;GO:0006334;GO:0006334;GO:0042393;	K11287	-	L	0A0XF;0DNIQ;0VBTT;1CXG2;KOG1508;1B3QT;194CI;13PP4;0URW1	TSPY-like 4 [Source:RGD Symbol;Acc:1306653]	309828	Q66H46
ENSRNOG00000000549	1767	41.1486	1711	40.9319	1542	41.6791	1885	42.281	1737	42.5669	1738	41.7505	1669	38.5063	1413	40.1361	20	41083317	41085875	+	2559	Tspyl1	GO:0000785;GO:0003674;GO:0003682;GO:0005575;GO:0005634;GO:0005634;GO:0005634;GO:0005654;GO:0005730;GO:0006334;GO:0006334;GO:0008150;GO:0019899;GO:0019899;GO:0042393;	K11284	-	B;L	1AV5N;142WY;KOG1508;0A13D;191M2;0VBZN;0UJNS;0DHGT;1CS75	TSPY-like 1 [Source:RGD Symbol;Acc:1307726]	29544	Q642B1
ENSRNOG00000000551	168	8.11303	136	6.74692	137	7.6791	141	6.55856	136	6.9114	151	7.52218	106	5.0715	116	6.83292	20	31734183	31736212	-	1234	Fam241b	GO:0016020;GO:0016021;GO:0043231;	-	-	S	0A8PI;0UVT2;196BQ;1B6GQ;0J073;13VAW;0DV2P;0VJII;1D4G7	family with sequence similarity 241 member B [Source:RGD Symbol;Acc:1305587]	294499	B0BMZ1
ENSRNOG00000000552	3796	85.042	3523	81.0799	2389	62.1211	4171	90.0043	3606	85.0132	3150	72.7966	2083	46.2331	2520	68.8624	20	31456852	31598118	-	2660	Col13a1	GO:0001501;GO:0001763;GO:0001763;GO:0001958;GO:0005201;GO:0005581;GO:0005615;GO:0005911;GO:0005911;GO:0007160;GO:0007160;GO:0008201;GO:0008201;GO:0030198;GO:0030199;GO:0030903;GO:0031012;GO:0098609;GO:0098609;GO:0001501;GO:0001763;GO:0001763;GO:0001763;GO:0001958;GO:0001958;GO:0005201;GO:0005581;GO:0005581;GO:0005615;GO:0005911;GO:0005911;GO:0005911;GO:0007160;GO:0007160;GO:0008201;GO:0008201;GO:…	K16617	-	W	1BB9B;0V3HQ;197C1;KOG3544;0WI6C;0E8YI;1DFUX;0B5IU;13EU9	collagen type XIII alpha 1 chain [Source:RGD Symbol;Acc:1595704]	499431	A0A0G2K2Q8
ENSRNOG00000000556	0	0	1	0.0300975	0	0	0	0	0	0	0	0	0	0	0	0	20	31035729	31044096	+	2034	Nodal	GO:0000122;GO:0000122;GO:0001701;GO:0001701;GO:0001702;GO:0001702;GO:0001707;GO:0001707;GO:0001829;GO:0001829;GO:0001831;GO:0001831;GO:0001842;GO:0001842;GO:0001889;GO:0001889;GO:0001890;GO:0001890;GO:0001892;GO:0001892;GO:0001893;GO:0001893;GO:0001944;GO:0001944;GO:0001947;GO:0001947;GO:0002085;GO:0002085;GO:0005125;GO:0005576;GO:0005576;GO:0005576;GO:0005615;GO:0005615;GO:0005615;GO:0007368;GO:…	K04666	-	T	1AWJH;09Y5P;KOG3900;18UJB;0DJJ0;0V936;0UNA3;1CUBJ;13IGS	nodal growth differentiation factor [Source:RGD Symbol;Acc:1305994]	294503	D3ZGK9
ENSRNOG00000000557	5350	76.8977	5085	75.0834	3987	66.5153	5096	70.5512	5092	77.0196	5115	75.84	5060	72.0554	4558	79.9114	20	31265483	31310674	+	4146	Ppa1	GO:0000287;GO:0000287;GO:0000287;GO:0003674;GO:0004427;GO:0004427;GO:0004427;GO:0004427;GO:0004427;GO:0005575;GO:0005737;GO:0005737;GO:0005783;GO:0005794;GO:0005829;GO:0006796;GO:0006796;GO:0006796;GO:0008150;GO:0016192;GO:0016462;GO:0016462;GO:0016529;GO:0016787;GO:0030127;GO:0046872;GO:0090110;GO:1901301;GO:1901303;GO:0000287;GO:0000287;GO:0004427;GO:0004427;GO:0004427;GO:0004427;GO:0005737;GO:…	K07953	EC:3.6.5.-	C;U	KOG0077;0UGNE;1AS4T;12PQM;1CS5S;0DHFM;KOG1626;09W6E;18YBK;0V74R	inorganic pyrophosphatase 1 [Source:RGD Symbol;Acc:1589773]	361842	Q6AY18
ENSRNOG00000000559	0	0	0	0	0	0	0	0	0	0	0	0	0	0	1	0.0560865	20	31234493	31245955	+	1296	Npffr1	GO:0004930;GO:0004930;GO:0004930;GO:0005886;GO:0005929;GO:0007165;GO:0007186;GO:0007186;GO:0007186;GO:0007218;GO:0008188;GO:0008188;GO:0016020;GO:0016021;GO:0016021;GO:0016021;	K04240	-	T	KOG3656;0UMKP;12R5Z;0V8II;1AWRE;18XNP;0DIYA;1CTPR;09XKP	neuropeptide FF receptor 1 [Source:RGD Symbol;Acc:621570]	64107	-
ENSRNOG00000000560	177	3.45943	166	3.33298	157	3.56161	159	2.99326	153	3.14685	191	3.85086	83	1.60719	152	3.62368	20	31096214	31202514	+	3049	Lrrc20	GO:0005515;GO:0005515;	-	-	S	0UMKC;190F2;0DIY1;1CTPG;KOG4579;09XKD;13QUS;0V8I9;1AX2U	leucine rich repeat containing 20 [Source:RGD Symbol;Acc:1566140]	499430	F1LUD9
ENSRNOG00000000561	1324	18.4475	1402	20.0674	1099	17.7731	1461	19.6072	1385	20.3073	1458	20.9556	1332	18.387	923	15.6865	20	30938901	30975472	-	4277	Pald1	GO:0005829;GO:0004725;GO:0005737;GO:0005829;GO:0035335;	-	-	S	0VCJ6;0DM2C;1AYMP;12TXY;0UUDK;0IIZG;0A1PD;190C7;1CY9C	phosphatase domain containing, paladin 1 [Source:RGD Symbol;Acc:1305933]	294508	D3ZCT5
ENSRNOG00000000562	79	1.86965	92	2.23673	40	1.09878	74	1.68687	44	1.09582	49	1.19625	27	0.633072	22	0.635083	20	30915213	30921382	+	2518	Prf1	GO:0001771;GO:0001913;GO:0002357;GO:0002418;GO:0005509;GO:0005829;GO:0016021;GO:0016021;GO:0022829;GO:0022829;GO:0031410;GO:0042802;GO:0044194;GO:0044194;GO:0051260;GO:0051260;GO:0051607;GO:0051712;	-	-	S;W	12STB;0DIVF;18XJI;0UIDN;0IGJ0;09XHZ;1CTKT;0V8G1;1AWZU	perforin 1 [Source:RGD Symbol;Acc:708463]	-	-
ENSRNOG00000000563	657	7.9223	894	11.0743	419	5.8643	843	9.79105	789	10.0119	468	5.82137	736	8.79266	685	10.0751	20	30812353	30888751	-	4942	Adamts14	GO:0004222;GO:0006508;GO:0008237;GO:0003674;GO:0004222;GO:0005575;GO:0005576;GO:0005576;GO:0005576;GO:0006508;GO:0008150;GO:0008233;GO:0008233;GO:0008237;GO:0008237;GO:0008237;GO:0016787;GO:0030198;GO:0030199;GO:0030199;GO:0031012;GO:0046872;	K08628	EC:3.4.24.-	O	KOG3538	ADAM metallopeptidase with thrombospondin type 1 motif, 14 [Source:RGD Symbol;Acc:1308899]	309837	-
ENSRNOG00000000564	8	0.413834	5	0.265705	4	0.240166	6	0.298953	1	0.0544365	7	0.373532	12	0.614999	2	0.126195	20	30791422	30804165	+	1152	Tbata	GO:0005634;GO:0005829;GO:0036064;	-	-	S	0A0XQ;1AU4W;0DNIZ;0UPN9;0IXP6;1CXGA;0VBU3;13QRU;18SWJ	thymus, brain and testes associated [Source:RGD Symbol;Acc:1561665]	499429	-
ENSRNOG00000000565	1545	21.6992	1451	20.9352	1129	18.4046	1237	16.7341	1275	18.8443	1119	16.2121	1473	20.4963	1248	21.3799	20	30699872	30749940	-	4243	Sgpl1	GO:0001553;GO:0001570;GO:0001822;GO:0003824;GO:0005783;GO:0005783;GO:0006631;GO:0006672;GO:0006807;GO:0007283;GO:0008117;GO:0008209;GO:0008210;GO:0008585;GO:0009791;GO:0010761;GO:0016831;GO:0019752;GO:0030097;GO:0030149;GO:0030170;GO:0033327;GO:0040014;GO:0048008;GO:0048705;GO:0060021;GO:0060325;GO:0097190;GO:0003824;GO:0016831;GO:0019752;GO:0030170;	K01634	EC:4.1.2.27	E	0A11N;0V48H;0DNPH;190BZ;0UHW4;1CXKS;1B2SU;12N49;KOG1383	sphingosine-1-phosphate lyase 1 [Source:RGD Symbol;Acc:628599]	286896	Q8CHN6
ENSRNOG00000000566	154	9.87857	137	9.0279	71	5.28625	110	6.79644	83	5.6028	108	7.14645	71	4.5122	98	7.66785	20	30690810	30696476	+	929	Pcbd1	GO:0004505;GO:0005634;GO:0005654;GO:0005829;GO:0006729;GO:0008124;GO:0042802;GO:0042802;	K01724	EC:4.2.1.96	K	0UVCI;13UCV;0DU7M;0A99P;1D3JI;1938J;KOG4073;0VK68;1B5UU	pterin-4 alpha-carbinolamine dehydratase 1 [Source:RGD Symbol;Acc:3263]	29700	P61459
ENSRNOG00000000567	1466	15.5532	1637	17.8413	1182	14.5552	2049	20.9383	1100	12.2809	937	10.2546	1118	11.7512	854	11.0514	20	30339673	30406295	-	5617	Unc5b	GO:0005042;GO:0005515;GO:0007165;GO:0014068;GO:0016021;GO:0033564;GO:0038007;GO:0043524;GO:2001240;	K07521	-	T	18TN2;1CSID;09YE1;KOG1480;0V9BQ;1AVJW;0DFJV;0UK3J;12R4I	unc-5 netrin receptor B [Source:RGD Symbol;Acc:621756]	60630	O08722
ENSRNOG00000000568	342	5.15701	360	5.57658	286	5.00557	332	4.82198	314	4.98259	355	5.52196	293	4.3772	251	4.61658	20	30287424	30327361	-	3952	Slc29a3	GO:0005337;GO:0005765;GO:0005794;GO:0015858;GO:0016021;GO:0043231;GO:1901642;	K15014	-	F;P	09X8T;18TID;KOG1479;0UTE7;12UBZ;1CX66;0V5GZ;1AV3R;0DIKA	solute carrier family 29 member 3 [Source:RGD Symbol;Acc:727811]	353307	Q80WK7
ENSRNOG00000000569	1510	48.1198	1197	39.1863	813	30.0714	1555	47.7302	1331	44.6353	1464	48.1262	1261	39.8124	1242	48.2774	20	29897594	29919998	+	1870	Vsir	GO:0002725;GO:0005886;GO:0009897;GO:0010628;GO:0010950;GO:0016020;GO:0016021;GO:0016021;GO:0016021;GO:0019899;GO:0030335;GO:0030509;GO:0030513;GO:0031638;GO:0032689;GO:0032693;GO:0032700;GO:0032720;GO:0042802;GO:0045591;GO:0048863;GO:0050776;GO:0050776;GO:0061133;GO:0120158;GO:2000562;GO:2000565;GO:2000738;	K23268	-	S;T	0UQ92;194QN;13I3W;0DQ67;0A2IQ;0IES7;0VDEQ;1CZ7I;1B3WR	V-set immunoregulatory receptor [Source:RGD Symbol;Acc:1590938]	690899	G3V9P3
ENSRNOG00000000571	18238	423.225	15910	379.278	12815	345.166	16387	366.276	15218	371.625	14962	358.16	14347	329.846	12672	358.685	20	29831314	29856875	+	2568	Psap	GO:0002020;GO:0005543;GO:0005615;GO:0005764;GO:0005764;GO:0005770;GO:0006629;GO:0006665;GO:0007041;GO:0042803;GO:0043231;GO:1903771;GO:1905572;GO:1905573;GO:1905574;GO:1905575;GO:1905576;GO:1905577;	K12382	-	I;G	1CWMY;KOG1340;0A3BA;0UU33;1AXW7;0VE66;190S3;12SZP;0DMSD	prosaposin [Source:RGD Symbol;Acc:3423]	25524	P10960;Q6P7A4
ENSRNOG00000000572	615	6.5762	925	10.161	757	9.39532	653	6.72556	838	9.42969	727	8.01914	1314	13.9204	377	4.91718	20	29731816	29738506	-	5573	Chst3	GO:0000139;GO:0000139;GO:0005975;GO:0005975;GO:0006790;GO:0008146;GO:0008146;GO:0008459;GO:0016020;GO:0016021;GO:0016740;GO:0030206;	K01020	EC:2.8.2.17	G;U	0A11E;191AN;0IIAV;0DKEP;0VD0C;13MM4;1D0E5;0UK91;1AVP5	carbohydrate sulfotransferase 3 [Source:RGD Symbol;Acc:620355]	84468	Q9QZL2
ENSRNOG00000000574	0	0	0	0	0	0	0	0	0	0	0	0	0	0	0	0	20	29577518	29579578	-	384	AC096404.1	GO:0004129;GO:0004129;GO:0005740;GO:0005740;GO:0006123;GO:1902600;	-	-	C	KOG3352	-	-	-
ENSRNOG00000000576	816	41.6329	795	41.6684	688	40.7427	839	41.231	704	37.7983	688	36.2099	909	45.948	541	33.668	20	29544629	29558321	-	1168	Anapc16	GO:0000776;GO:0000776;GO:0000776;GO:0000777;GO:0005634;GO:0005680;GO:0005680;GO:0005680;GO:0005680;GO:0005680;GO:0005694;GO:0005737;GO:0005829;GO:0005829;GO:0007049;GO:0016567;GO:0016567;GO:0016567;GO:0016567;GO:0016567;GO:0016567;GO:0051301;	K25229	-	-	-	anaphase promoting complex subunit 16 [Source:RGD Symbol;Acc:2321124]	100360936	D3ZDN9
ENSRNOG00000000579	5018	71.5391	4604	67.4281	3539	58.5611	5348	73.4378	5019	75.298	3932	57.8255	3601	50.8619	3903	67.8712	20	42966140	42971838	+	4180	Marcks	GO:0005080;GO:0005516;GO:0005516;GO:0005737;GO:0005813;GO:0005938;GO:0016020;GO:0032432;GO:0042585;GO:0042802;GO:0051015;GO:0051017;GO:0051764;	-	-	Z;T	1D4ST;0UW6F;193TU;13U5Z;0DVD0;0A8YZ;1B6J2;0J04K;0VJVC	myristoylated alanine rich protein kinase C substrate [Source:RGD Symbol;Acc:3028]	-	-
ENSRNOG00000000580	14	0.880053	11	0.71034	16	1.16739	6	0.363285	4	0.264603	10	0.648446	9	0.560505	10	0.766752	20	27575533	27578244	-	948	Calhm4	-	-	-	P;U	0IVIF;13CY3;0DNXU;0VC5V;18Z58;0UJ4E;1AUMF;1CRC1;0A1A3	calcium homeostasis modulator family member 4 [Source:RGD Symbol;Acc:1595701]	499445	D3ZDN4
ENSRNOG00000000581	535	9.10128	543	9.48947	502	9.91216	513	8.40585	587	10.5085	558	9.79211	524	8.83154	555	11.5164	20	48503973	48574546	+	3503	Cdc40	GO:0000398;GO:0000398;GO:0000398;GO:0005515;GO:0016607;GO:0051301;GO:0071007;GO:0071013;GO:0071013;GO:0071013;GO:0071013;GO:0000398;GO:0000398;GO:0000398;GO:0000398;GO:0005515;GO:0005654;GO:0016607;GO:0016607;GO:0071007;GO:0071007;GO:0071013;GO:0071013;GO:0071013;GO:0071013;GO:0071013;GO:0000398;GO:0005515;GO:0071013;	K12816	-	A	KOG0282	cell division cycle 40 [Source:RGD Symbol;Acc:1307063]	361859	F1LTB9
ENSRNOG00000000582	23	1.08093	25	1.20699	39	2.1274	43	1.9465	13	0.642934	55	2.6664	25	1.16404	43	2.46498	20	48739639	48758905	-	1268	Ddo	GO:0003884;GO:0003884;GO:0003884;GO:0005737;GO:0005777;GO:0005829;GO:0006531;GO:0006531;GO:0006533;GO:0007320;GO:0007320;GO:0007625;GO:0007625;GO:0008445;GO:0008445;GO:0008445;GO:0008445;GO:0008445;GO:0016491;GO:0016491;GO:0016491;GO:0019478;GO:0019478;GO:0019478;GO:0019478;GO:0042445;GO:0042445;GO:0046416;GO:0046416;GO:0055114;GO:0071949;GO:0071949;GO:0071949;GO:0071949;GO:0071949;	K00272	EC:1.4.3.1	E	13B1A;0V8ER;1CTJK;1AXSE;0DIU8;09XGQ;0UH4Q;KOG3923;18VDE	D-aspartate oxidase [Source:RGD Symbol;Acc:1595123]	685325	D3ZDM7
ENSRNOG00000000583	2033	20.9749	1855	19.6607	2120	25.3871	2101	20.8787	1468	15.9383	1733	18.4439	2513	25.6868	1464	18.4237	20	45458558	45598798	+	5776	Cdk19	GO:0000166;GO:0003674;GO:0004672;GO:0004672;GO:0004693;GO:0005524;GO:0005524;GO:0005524;GO:0005634;GO:0005634;GO:0005829;GO:0005829;GO:0006468;GO:0006468;GO:0006468;GO:0008353;GO:0016592;GO:0043065;GO:0050729;GO:0051301;GO:0051726;GO:0071222;	K02208	-	D;K	1ATDR;0V9Z3;1CVB3;0UP6P;12T6X;0DKH5;18V0I;09Z1M;KOG0666	cyclin-dependent kinase 19 [Source:RGD Symbol;Acc:1305435]	309804	D3ZDM6
ENSRNOG00000000585	1649	30.9992	1469	28.369	1032	22.5178	1474	26.6896	1416	28.0121	1435	27.8275	1928	35.9082	1147	26.3007	20	45384000	45399694	-	3170	Amd1	GO:0001701;GO:0004014;GO:0004014;GO:0004014;GO:0004014;GO:0004014;GO:0004014;GO:0005829;GO:0005829;GO:0006557;GO:0006595;GO:0006596;GO:0006597;GO:0006597;GO:0006597;GO:0006597;GO:0008295;GO:0008295;GO:0008295;GO:0008295;GO:0008295;GO:0016829;GO:0016831;GO:0019810;GO:0019810;GO:0042802;GO:0046500;	K01611	EC:4.1.1.50	F;E	1B3S2;KOG0788;12R9Y;0UM08;1CS5R;0DHFK;1915G;09W6C;0V74Q	adenosylmethionine decarboxylase 1 [Source:RGD Symbol;Acc:2104]	81640	P17708
ENSRNOG00000000586	857	32.7375	706	27.7053	631	27.9775	723	26.6022	620	24.9235	642	25.2984	688	26.0381	656	30.5663	20	45347271	45356358	-	1560	Gtf3c6	GO:0000127;GO:0000127;GO:0000127;GO:0003674;GO:0003677;GO:0003677;GO:0005575;GO:0005654;GO:0006383;GO:0006383;GO:0006383;GO:0006383;GO:0006383;GO:0008150;GO:0016604;	K15203	-	K	0IFFM;1B2GX;0USDK;0DQHM;0A2VH;1CZJU;0VDQZ;13NIR;192DP	general transcription factor 3C subunit 6 [Source:RGD Symbol;Acc:1307434]	361858	B0K037
ENSRNOG00000000587	325	15.494	251	12.2927	161	8.90883	254	11.6635	255	12.793	268	13.1797	268	12.6581	247	14.3632	20	45321405	45342948	-	1250	Rpf2	GO:0000027;GO:0000027;GO:0000027;GO:0000027;GO:0000463;GO:0000470;GO:0000470;GO:0005634;GO:0005654;GO:0005694;GO:0005730;GO:0005730;GO:0005730;GO:0006364;GO:0008097;GO:0008097;GO:0019843;GO:0019843;GO:0019843;GO:0019843;GO:0042273;GO:0042273;GO:1901796;GO:1901796;GO:1902570;GO:1902570;	K14847	-	J	0UN4A;1ARZ6;18YIX;KOG3031;09UAJ;1CSQQ;13INH;0V59P;0DFK7	ribosome production factor 2 homolog [Source:RGD Symbol;Acc:1306906]	294436	B0BN82
ENSRNOG00000000588	207	4.69926	214	4.99076	160	4.21595	274	5.99136	161	3.84626	133	3.11462	156	3.50865	159	4.40282	20	45143453	45260119	-	2625	Slc16a10	GO:0005887;GO:0005887;GO:0006590;GO:0015173;GO:0015173;GO:0015349;GO:0015349;GO:0015349;GO:0015801;GO:0016020;GO:0016021;GO:0016323;GO:0022857;GO:0022857;GO:0030054;GO:0043231;GO:0055085;GO:0055085;GO:0070327;GO:0070327;GO:0070460;GO:0005887;GO:0005887;GO:0015173;GO:0015173;GO:0015349;GO:0015349;GO:0015801;GO:0016020;GO:0016021;GO:0022857;GO:0022857;GO:0055085;GO:0055085;	K08187	-	P;G	0B38D;19713;1DEJJ;1BANY;0V2PT;0IMVX;13B4N;0WFKF;0E7J1	solute carrier family 16 member 10 [Source:RGD Symbol;Acc:69197]	170566	Q91Y77
ENSRNOG00000000589	5	0.231516	4	0.190267	3	0.161231	4	0.178396	1	0.0487263	0	0	3	0.137622	1	0.0564787	20	45121777	45126062	-	1287	RGD1310495	-	-	-	S	0ANFP;0KFGN;0W0EA;12YX7	similar to KIAA1919 protein [Source:RGD Symbol;Acc:1310495]	-	-
ENSRNOG00000000590	0	0	0	0	0	0	2	0.0435336	0	0	0	0	3	0.0671671	0	0	20	45094791	45107555	-	2637	Naglt1	GO:0008643;GO:0016020;GO:0016021;GO:0022857;GO:0022857;GO:0055085;GO:0055085;	K08175	-	P;G	1AZVW;0UQ5E;0IG4W;0A1SU;1CYD5;0DPF1;12RTA;0VCGV	Na+ dependent glucose transporter 1 [Source:RGD Symbol;Acc:631438]	337920	Q80T22
ENSRNOG00000000593	1862	10.239	2200	12.4278	2050	13.0843	2588	13.7075	2263	13.0954	2258	12.8085	1973	10.7489	1764	11.8319	20	44803666	44961382	+	10837	Rev3l	GO:0000166;GO:0003676;GO:0003677;GO:0003887;GO:0005730;GO:0006281;GO:0006281;GO:0016035;GO:0016035;GO:0019985;GO:0000166;GO:0000166;GO:0000724;GO:0003676;GO:0003676;GO:0003677;GO:0003677;GO:0003887;GO:0003887;GO:0003887;GO:0003887;GO:0005634;GO:0005730;GO:0006281;GO:0006281;GO:0006281;GO:0016035;GO:0016035;GO:0016035;GO:0016035;GO:0016740;GO:0016779;GO:0019985;GO:0019985;GO:0042276;GO:0046872;GO:…	K02350	EC:2.7.7.7	L	18ZPX;0V4AU;1CWYU;0DGR8;0URB5;12PQY;0A0FI;KOG0968;1B2AN	REV3 like, DNA directed polymerase zeta catalytic subunit [Source:RGD Symbol;Acc:1307087]	309812	F1M8G6
ENSRNOG00000000595	621	18.0257	623	18.5772	539	18.1595	706	19.7388	539	16.4643	592	17.7262	550	15.8168	422	14.9413	20	44680449	44722872	+	2053	Traf3ip2	GO:0000209;GO:0001782;GO:0001783;GO:0001783;GO:0002230;GO:0002230;GO:0002269;GO:0002334;GO:0002344;GO:0002447;GO:0005102;GO:0005102;GO:0006954;GO:0006954;GO:0006955;GO:0006959;GO:0006959;GO:0006959;GO:0010467;GO:0019221;GO:0019724;GO:0023019;GO:0023035;GO:0033209;GO:0034097;GO:0038173;GO:0038173;GO:0042110;GO:0042119;GO:0042493;GO:0043123;GO:0043123;GO:0043123;GO:0043588;GO:0048255;GO:0061630;GO:…	K21124	-	S;T	0A27P;1917G;0VD3I;0DPVR;13JZM;0IF9W;1AU59;0UK39;1CYV9	Traf3 interacting protein 2 [Source:RGD Symbol;Acc:1593240]	361857	Q498R8
ENSRNOG00000000596	1643	25.4444	1527	24.2933	1355	24.3562	1554	23.1804	1526	24.8692	1546	24.6977	1657	25.4234	1137	21.4778	20	44436403	44630317	+	3848	Fyn	GO:0000166;GO:0000304;GO:0001664;GO:0001664;GO:0001764;GO:0001764;GO:0003015;GO:0003015;GO:0003015;GO:0004672;GO:0004672;GO:0004672;GO:0004672;GO:0004713;GO:0004713;GO:0004713;GO:0004713;GO:0004713;GO:0004713;GO:0004713;GO:0004713;GO:0004714;GO:0004715;GO:0004715;GO:0004715;GO:0005102;GO:0005102;GO:0005515;GO:0005515;GO:0005524;GO:0005524;GO:0005524;GO:0005634;GO:0005739;GO:0005739;GO:0005768;GO:…	K05703	EC:2.7.10.2	T	09UFI;194IX;1CWFC;12R0Y;1B0JU;KOG0197;0DMK2;0UJUV;0V649	FYN proto-oncogene, Src family tyrosine kinase [Source:RGD Symbol;Acc:2641]	25150	Q62844
ENSRNOG00000000597	3	0.071254	2	0.0487991	2	0.0551358	1	0.0228773	3	0.074983	4	0.0980035	0	0	0	0	20	44237491	44255064	-	2509	Ccn6	GO:0005520;GO:0005576;GO:0005615;GO:0005739;GO:0007165;GO:0008285;GO:0016525;GO:0051881;GO:1903426;	K23090	-	W;T	12U16;0DGIH;0V8IQ;0UPGZ;18XQ5;1AZ41;1CTPV;0IJZE;09XKY	cellular communication network factor 6 [Source:RGD Symbol;Acc:1564120]	499461	D3ZDL5
ENSRNOG00000000598	81	1.70323	96	2.07374	81	1.97692	114	2.30892	94	2.08003	99	2.14742	117	2.43743	77	1.97494	20	44220840	44238830	+	2834	Tube1	GO:0003924;GO:0005525;GO:0005874;GO:0007017;	K10391	-	Z	KOG1375	tubulin, epsilon 1 [Source:RGD Symbol;Acc:1306048]	361856	-
ENSRNOG00000000599	5425	54.3614	5622	57.8729	5530	64.3179	5769	55.681	6554	69.1116	6419	66.3516	6519	64.7185	5031	61.4922	20	44060731	44209614	+	5947	Lama4	GO:0001568;GO:0001568;GO:0005102;GO:0005102;GO:0005604;GO:0005604;GO:0007155;GO:0007155;GO:0016020;GO:0030155;GO:0030155;GO:0030334;GO:0030334;GO:0031594;GO:0031594;GO:0043083;GO:0043083;GO:0045995;GO:0045995;GO:0050873;GO:0050873;GO:0120163;GO:0120163;GO:0120163;	K06241	-	W	0AZYC;0V0YI;1DCFR;196RA;1B9WB;0KCXD;0WCEQ;14T3B;0E5FR	laminin subunit alpha 4 [Source:RGD Symbol;Acc:1560062]	309816	-
ENSRNOG00000000604	2912	79.6751	2495	70.1285	2015	63.9914	2790	73.5277	2441	70.2833	2488	70.2222	2153	58.3622	2307	76.9934	20	43084870	43108198	-	2178	Hdac2	GO:0000118;GO:0000122;GO:0000122;GO:0000785;GO:0000792;GO:0000978;GO:0001103;GO:0001103;GO:0001226;GO:0001975;GO:0003300;GO:0003682;GO:0004407;GO:0004407;GO:0004407;GO:0004407;GO:0004407;GO:0004407;GO:0004407;GO:0005515;GO:0005634;GO:0005634;GO:0005634;GO:0005654;GO:0005657;GO:0005667;GO:0005737;GO:0005737;GO:0006325;GO:0006476;GO:0008134;GO:0008134;GO:0008284;GO:0008284;GO:0009913;GO:0010718;GO:…	K06067	EC:3.5.1.98	B	KOG1342;0DGZR;12Q37;1CRQ0;09VR6;0V4DE	histone deacetylase 2 [Source:RGD Symbol;Acc:619976]	84577	F7ENH8;B1WBY8
ENSRNOG00000000605	2	0.0391667	4	0.0804711	1	0.0227302	5	0.0943132	3	0.0618246	4	0.0808054	3	0.0582056	4	0.095548	20	40236437	40545494	+	3043	Hs3st5	GO:0005794;GO:0006477;GO:0006477;GO:0008146;GO:0008146;GO:0008467;GO:0008467;GO:0008467;GO:0015015;GO:0015015;GO:0016740;GO:0046596;GO:0046596;GO:0050819;GO:0050819;	K08104	EC:2.8.2.23	O	KOG3704;12NWE;0V5QC;0DPBC;1B11B;0USPJ;09UQS;18WWZ;1CY9B	heparan sulfate-glucosamine 3-sulfotransferase 5 [Source:RGD Symbol;Acc:1306379]	294449	D3ZDL1
ENSRNOG00000000606	0	0	3	0.0394449	4	0.0594226	0	0	1	0.0134688	2	0.0264058	0	0	7	0.109282	20	14952213	15334745	-	4656	Pcdh15	GO:0001750;GO:0001964;GO:0002009;GO:0005509;GO:0005509;GO:0005509;GO:0005737;GO:0005886;GO:0005886;GO:0005886;GO:0005887;GO:0007015;GO:0007155;GO:0007155;GO:0007155;GO:0007156;GO:0007156;GO:0007601;GO:0007605;GO:0007605;GO:0007605;GO:0007626;GO:0007628;GO:0008344;GO:0016020;GO:0016020;GO:0016020;GO:0016021;GO:0032420;GO:0032420;GO:0032420;GO:0032421;GO:0035264;GO:0042491;GO:0044877;GO:0045202;GO:…	K16500	-	-	-	protocadherin related 15 [Source:RGD Symbol;Acc:1590969]	690865	-
ENSRNOG00000000607	0	0	0	0	0	0	0	0	0	0	0	0	0	0	0	0	20	17750744	17751541	+	798	RGD1559903	GO:0005634;GO:0005737;	-	-	-	-	similar to RIKEN cDNA 1700049L16 [Source:RGD Symbol;Acc:1559903]	502418	D3ZDL0
ENSRNOG00000000609	752	8.31569	710	8.06552	740	9.49791	834	8.88305	865	10.0658	1023	11.6694	1471	16.1157	758	10.2241	20	18457310	18489833	-	5389	Ipmk	GO:0000166;GO:0000823;GO:0000824;GO:0000825;GO:0000825;GO:0000825;GO:0001841;GO:0005524;GO:0005634;GO:0005634;GO:0005654;GO:0005737;GO:0006629;GO:0008440;GO:0008440;GO:0008440;GO:0016301;GO:0016301;GO:0016301;GO:0016301;GO:0016310;GO:0016740;GO:0032957;GO:0032957;GO:0032958;GO:0032958;GO:0032958;GO:0032958;GO:0046488;GO:0046854;GO:0046872;GO:0046934;GO:0046934;GO:0047326;GO:0047326;GO:0051765;GO:…	K00915	-	H;T;K;I	0V2ZX;1BAWG;13CDP;1974Z;1DF0Q;KOG1620;0WGFY;0E81E;0B40Q	inositol polyphosphate multikinase [Source:RGD Symbol;Acc:620954]	171458	Q99NI4
ENSRNOG00000000610	640	52.4607	601	50.6083	489	46.5242	516	40.7399	514	44.3375	576	48.7046	569	46.2086	439	43.8928	20	18493538	18506912	+	727	Cisd1	GO:0005739;GO:0005739;GO:0005739;GO:0005739;GO:0005741;GO:0005741;GO:0005741;GO:0005741;GO:0016020;GO:0016021;GO:0032473;GO:0042802;GO:0042802;GO:0043231;GO:0043231;GO:0043457;GO:0043457;GO:0046872;GO:0051536;GO:0051537;GO:0051537;GO:0051537;GO:0051537;	K23885	-	S;O	0A7MM;0UVKQ;KOG3461;0VIG3;13WF9;1D3RJ;0DUE0;1B629;193Q3	CDGSH iron sulfur domain 1 [Source:RGD Symbol;Acc:1309529]	294362	B0K020
ENSRNOG00000000611	453	19.8494	396	17.8254	376	19.1229	481	20.3007	383	17.6605	540	24.4083	534	23.1818	357	19.0806	20	18547370	18580291	+	1360	Ube2d1	GO:0000151;GO:0000209;GO:0000209;GO:0004842;GO:0005737;GO:0006511;GO:0031398;GO:0032991;GO:0061630;GO:0061631;GO:0061631;GO:0070936;GO:1902916;	K06689	EC:2.3.2.23	O	KOG0417	ubiquitin-conjugating enzyme E2D 1 [Source:RGD Symbol;Acc:1307886]	361831	D3ZDK2
ENSRNOG00000000613	711	27.875	643	25.897	583	26.5295	691	26.0939	646	26.6521	756	30.5746	832	32.3166	511	24.4366	20	18594037	18606151	+	1520	Tfam	GO:0001018;GO:0001018;GO:0003682;GO:0005739;GO:0005739;GO:0005759;GO:0005759;GO:0006390;GO:0006390;GO:0006391;GO:0032991;GO:0033108;GO:0034246;GO:0042645;GO:0042645;GO:0043565;GO:0045893;	K11830	-	K	0UQRT;1CYE5;13WE8;0DPFT;0A1TJ;192KB;1AWHP;KOG0381;0VCPB	transcription factor A, mitochondrial [Source:RGD Symbol;Acc:620682]	83474	Q91ZW1
ENSRNOG00000000614	2121	24.2974	2327	27.3847	1891	25.1435	2297	25.3452	2029	24.4599	2200	25.9977	3049	34.6045	1680	23.4748	20	18780605	18940408	+	5202	Bicc1	GO:0001822;GO:0001822;GO:0003676;GO:0003676;GO:0003723;GO:0003723;GO:0003723;GO:0005515;GO:0005737;GO:0007275;GO:0007368;GO:0007368;GO:0007507;GO:0007507;GO:0090090;GO:0090090;GO:0001822;GO:0003676;GO:0003676;GO:0003723;GO:0003723;GO:0003723;GO:0005515;GO:0005737;GO:0007275;GO:0007368;GO:0007507;GO:0090090;	K18756	-	A;T;I	09ZM5;KOG4374;0UQWI;18Y79;KOG2208;12S40;0V4BQ;1AX9Q;1CXHE;0DK0F	BicC family RNA binding protein 1 [Source:RGD Symbol;Acc:1307459]	361832	D3ZDJ9
ENSRNOG00000000618	43	0.83495	82	1.63568	44	0.991655	58	1.08476	50	1.02168	84	1.68254	71	1.36586	44	1.04212	6	88447749	88917070	-	3069	Mdga2	GO:0005515;GO:0016020;	-	-	T	0DH3W;0V6UG;09VVT;12RPY;18YV8;1B3II;0IF9B;1CRU6;0UINQ	MAM domain containing glycosylphosphatidylinositol anchor 2 [Source:RGD Symbol;Acc:735131]	314180	P60756
ENSRNOG00000000620	0	0	0	0	0	0	0	0	0	0	0	0	0	0	0	0	X	118742313	118749159	+	1149	AABR07041078.1	-	-	-	S	0JPV0;0WE5E;13W6Y	-	-	-
ENSRNOG00000000622	1640	165.646	1544	160.205	1393	163.307	1354	131.726	1167	124.04	1451	151.181	1493	149.401	1362	167.799	10	40208223	40211975	+	590	Hint1	GO:0003824;	K02503	-	T;K	13SHM;1B5GT;1D353;0VJ8S;0DTT3;193GM;KOG3275;0UV22;0A6TW	histidine triad nucleotide binding protein 1 [Source:RGD Symbol;Acc:1593411]	690660	P62959
ENSRNOG00000000630	0	0	0	0	0	0	0	0	0	0	0	0	0	0	0	0	20	20519031	20520365	+	456	AABR07044783.1	-	-	-	N	KOG4108	-	-	-
ENSRNOG00000000632	784	33.1114	901	39.0913	1084	53.1382	836	34.0082	582	25.8665	525	22.8725	1048	43.851	682	35.1335	20	20576377	20591549	+	1411	Cdk1	GO:0000086;GO:0000166;GO:0000278;GO:0000307;GO:0003682;GO:0004672;GO:0004672;GO:0004672;GO:0004674;GO:0004674;GO:0004674;GO:0004693;GO:0004693;GO:0004693;GO:0005515;GO:0005515;GO:0005524;GO:0005524;GO:0005524;GO:0005634;GO:0005634;GO:0005634;GO:0005737;GO:0005737;GO:0005739;GO:0005759;GO:0005813;GO:0005813;GO:0005815;GO:0005819;GO:0005856;GO:0005876;GO:0006468;GO:0006468;GO:0006468;GO:0006468;GO:…	K02087	-	D;B	09W71;0URJI;12T1Q;1CX5Y;KOG0594;18V8J;1AYZB;0DFSQ;0V758	cyclin-dependent kinase 1 [Source:RGD Symbol;Acc:2319]	54237	P39951
ENSRNOG00000000633	537	6.25385	556	6.65183	675	9.12416	741	8.31203	573	7.02234	679	8.15711	872	10.0611	435	6.17927	20	20638579	20713128	-	5117	Rhobtb1	GO:0003924;GO:0005515;GO:0005525;GO:0007264;GO:0003924;GO:0003924;GO:0003924;GO:0005515;GO:0005525;GO:0005525;GO:0005525;GO:0005856;GO:0005886;GO:0005938;GO:0007015;GO:0007163;GO:0007264;GO:0007264;GO:0008360;GO:0019901;GO:0030865;GO:0031410;GO:0032956;GO:0042995;GO:0043231;GO:0043652;	K07868	-	Z;S	0V6A6;09VAV;1B3XN;18XHX;0UIDA;12P76;KOG0393;1CR96;0DGJC	Rho-related BTB domain containing 1 [Source:RGD Symbol;Acc:1306871]	309722	-
ENSRNOG00000000634	80	3.7158	71	3.38777	131	7.06235	92	4.11591	46	2.2484	157	7.52238	193	8.88129	68	3.85253	20	21316826	21426034	+	1283	Cabcoco1	GO:0005509;GO:0005737;GO:0005813;GO:0036126;	-	-	S	0DQQN;1CZTV;0UK8D;13JEU;1AUE0;0IK9I;0A336;18UHM;0VDY3	ciliary associated calcium binding coiled-coil 1 [Source:RGD Symbol;Acc:1306739]	361834	D3ZD36
ENSRNOG00000000636	806	13.5643	997	17.2366	1118	21.8384	1630	26.422	1449	25.6617	1331	23.1065	671	11.1877	908	18.639	20	21932878	22004279	-	3541	Rtkn2	GO:0005634;GO:0005737;GO:0005886;GO:0008284;GO:0008284;GO:0030097;GO:0030097;GO:0030097;GO:0030097;GO:0051092;GO:1901224;GO:2001243;GO:0005634;GO:0005737;GO:0005886;GO:0007165;GO:0008284;GO:0030097;GO:0030097;GO:0051092;GO:1901224;GO:2001243;	-	-	-	-	rhotekin 2 [Source:RGD Symbol;Acc:1304834]	309729	D3ZK83
ENSRNOG00000000638	621	7.32081	638	7.72648	709	9.7013	752	8.53888	1014	12.5794	810	9.85022	940	10.9787	620	8.91526	20	22060224	22086108	+	5055	Zfp365	GO:0000723;GO:0000723;GO:0005813;GO:0010569;GO:0010977;GO:0021687;GO:0034451;GO:0043231;GO:0048714;GO:0060997;GO:0110026;GO:0140059;	K16737	-	Z;S	0IH1N;0UGGQ;0V4Y6;12T6S;09TZB;1CPYW;1AX6E;18XW1;0DEZE	zinc finger protein 365 [Source:RGD Symbol;Acc:1565986]	499425	Q5PQS2
ENSRNOG00000000640	50	0.921623	44	0.833161	25	0.534859	53	0.940968	71	1.37719	41	0.779579	29	0.529587	30	0.674496	20	22454463	22459025	-	3233	Egr2	GO:0000976;GO:0000978;GO:0000978;GO:0000981;GO:0000981;GO:0001102;GO:0001228;GO:0003677;GO:0003682;GO:0003700;GO:0003700;GO:0005634;GO:0005654;GO:0005737;GO:0006355;GO:0006611;GO:0007622;GO:0008045;GO:0010467;GO:0014037;GO:0014040;GO:0016925;GO:0021569;GO:0021612;GO:0021659;GO:0021660;GO:0021665;GO:0021666;GO:0030278;GO:0031625;GO:0031643;GO:0035284;GO:0035914;GO:0042552;GO:0043231;GO:0043565;GO:…	K12496	-	K	12R9Q;0DFZI;KOG1721;0V9I1;1B0AG;18V3M;1CUUK;0UQJ6;09YKB	early growth response 2 [Source:RGD Symbol;Acc:621608]	114090	P51774
ENSRNOG00000000641	299	10.1354	311	10.8299	302	11.8821	333	10.8725	302	10.7728	318	11.1196	325	10.9147	194	8.02133	20	22728208	22746474	+	1758	Nrbf2	GO:0005737;GO:0006914;GO:0006914;GO:0006914;GO:0006914;GO:0034976;GO:0035032;GO:0035032;GO:0043550;	K21246	-	K	0DMB0;0IJBN;13HFY;0UHGZ;1B07Z;18ZP0;09ZSX;1CW65;0VAP6	nuclear receptor binding factor 2 [Source:RGD Symbol;Acc:61937]	58839	Q9QYK3
ENSRNOG00000000645	4226	51.7756	4391	55.2652	4036	57.3934	4609	54.3898	4491	57.9018	4744	59.9561	5760	69.9156	3794	56.6979	20	22913694	22999010	+	4864	Reep3	GO:0005789;GO:0005881;GO:0006998;GO:0006998;GO:0007084;GO:0007084;GO:0008017;GO:0016020;GO:0016020;GO:0016021;GO:0071782;GO:0071786;	K17338	-	V	18VZ0;1AS4G;0DINA;09XAU;0UNCW;0V898;KOG1726;1CTD6;13M1X	receptor accessory protein 3 [Source:RGD Symbol;Acc:1560401]	294375	B0BNL5
ENSRNOG00000000648	1963	13.9877	1893	13.857	1892	15.6482	2266	15.5526	2240	16.7969	2476	18.2	3196	22.5626	1600	13.9066	20	22751743	22882672	-	8363	Jmjd1c	-	K11449	EC:1.14.11.-	K	0DGBR;0V621;09V2E;12Q1J;KOG1356;1AUG7;0UP40;1CR17;19026	jumonji domain containing 1C [Source:RGD Symbol;Acc:708458]	171120	-
ENSRNOG00000000653	65	0.78938	80	0.998059	115	1.62101	116	1.3569	97	1.23965	82	1.02726	64	0.770033	140	2.07384	13	53750473	53870428	-	4907	Nr5a2	GO:0000976;GO:0000978;GO:0001228;GO:0003677;GO:0003677;GO:0003677;GO:0003682;GO:0003700;GO:0003700;GO:0004879;GO:0004879;GO:0005543;GO:0005634;GO:0005634;GO:0005737;GO:0006355;GO:0006355;GO:0008206;GO:0008270;GO:0030855;GO:0042127;GO:0042632;GO:0043565;GO:0043565;GO:0045070;GO:0045893;GO:0045893;GO:0045944;GO:0045944;GO:0061113;GO:0090575;GO:1990830;GO:1990837;	K08027	-	K	KOG4218	nuclear receptor subfamily 5, group A, member 2 [Source:RGD Symbol;Acc:68353]	60349	Q9QWM1
ENSRNOG00000000655	1041	12.2842	947	11.48	622	8.5193	1125	12.7869	1126	13.9826	826	10.0547	989	11.5625	925	13.3142	13	55061562	55173692	-	5050	Ptprc	GO:0002244;GO:0002639;GO:0004725;GO:0004725;GO:0005515;GO:0005886;GO:0006469;GO:0006470;GO:0006933;GO:0009897;GO:0009986;GO:0016311;GO:0016791;GO:0019901;GO:0030506;GO:0030507;GO:0030890;GO:0032059;GO:0032677;GO:0044770;GO:0046425;GO:0048539;GO:0048864;GO:0050764;GO:0050852;GO:0050852;GO:0061097;GO:2000473;GO:2000648;GO:0004725;GO:0005515;GO:0006470;GO:0016311;GO:0016791;GO:0050852;GO:0004725;GO:…	K06478	EC:3.1.3.48	T;V	09X67;0V9ZZ;0DIIC;1AWIC;12SQH;KOG4228;195KQ;0UM2Q;1CT8Z	protein tyrosine phosphatase, receptor type, C [Source:RGD Symbol;Acc:3451]	24699	P04157
ENSRNOG00000000657	935	50.6073	977	54.3237	900	56.5405	929	48.4321	960	54.6797	1028	57.3968	1120	60.0587	807	53.2782	13	55488531	55561750	-	1101	Nek7	GO:0004672;GO:0005524;GO:0005634;GO:0005654;GO:0005737;GO:0006468;GO:0006468;GO:0032212;GO:0051973;GO:1904355;GO:0004672;GO:0005524;GO:0006468;	K20876	EC:2.7.11.1	T;D	0UMFJ;12QIW;1CTJB;0V8EI;19543;KOG0591;0DIU0;1ATJ7;09XGG	NIMA-related kinase 7 [Source:RGD Symbol;Acc:1311160]	360850	D3ZBE5
ENSRNOG00000000658	426	2.74624	372	2.46357	423	3.16508	419	2.60171	358	2.42865	594	3.95011	318	2.03101	408	3.20822	12	48127149	48238887	-	9244	Acacb	GO:0000166;GO:0003824;GO:0003989;GO:0003989;GO:0003989;GO:0003989;GO:0003989;GO:0005524;GO:0005524;GO:0005524;GO:0005634;GO:0005739;GO:0006084;GO:0006629;GO:0006631;GO:0006633;GO:0006633;GO:0006633;GO:0006633;GO:0008152;GO:0009374;GO:0010629;GO:0010884;GO:0010906;GO:0014070;GO:0016874;GO:0016874;GO:0016874;GO:0031667;GO:0031999;GO:0042493;GO:0042802;GO:0043086;GO:0046322;GO:0046872;GO:0046872;GO:…	K01946	-	I	KOG0368;1CRKC;0V6KN;12QRJ;0UK2M;09VEU;1B2HI;18T3F;0DGW2	acetyl-CoA carboxylase beta [Source:RGD Symbol;Acc:620500]	116719	O70151
ENSRNOG00000000661	305	6.25451	307	6.46733	293	6.97392	353	6.97242	282	6.08549	348	7.36149	323	6.56224	234	5.85307	12	50285278	50314406	-	2906	Hps4	GO:0003674;GO:0005085;GO:0005085;GO:0005085;GO:0005575;GO:0005737;GO:0005737;GO:0005764;GO:0005764;GO:0005765;GO:0006605;GO:0006605;GO:0006605;GO:0006996;GO:0007040;GO:0007040;GO:0007596;GO:0008150;GO:0016020;GO:0016020;GO:0016192;GO:0016192;GO:0030318;GO:0031085;GO:0031085;GO:0031085;GO:0031267;GO:0031267;GO:0031410;GO:0031410;GO:0042470;GO:0042470;GO:0042803;GO:0042803;GO:0042827;GO:0042827;GO:…	K20194	-	U	0IQAD;0DZIM;1D80W;0B2MI;14V4W;0WEJS	HPS4, biogenesis of lysosomal organelles complex 3 subunit 2 [Source:RGD Symbol;Acc:1308070]	304555	B5DF28
ENSRNOG00000000662	113	9.0876	88	7.2702	114	10.6412	122	9.45031	94	7.95522	102	8.46183	106	8.44565	96	9.41709	12	50315933	50321144	+	741	Srrd	GO:0005634;GO:0005737;GO:0005737;GO:0007017;GO:0042752;GO:0070453;	-	-	S;J	1ATDI;13Q90;0UMTT;KOG3131;0V8QA;09XST;18WEF;1CPP9;0DJ4U	SRR1 domain containing [Source:RGD Symbol;Acc:1562579]	-	-
ENSRNOG00000000663	717	12.2114	665	11.6348	661	13.0666	824	13.5172	692	12.4024	711	12.4913	657	11.0858	604	12.5475	12	50320821	50333052	-	3499	Tfip11	GO:0000390;GO:0000390;GO:0000781;GO:0003676;GO:0005681;GO:0005730;GO:0016607;GO:0031012;GO:0031333;GO:0032091;GO:0071008;GO:0071013;	K13103	-	A;K	1ASZS;12QEW;0UHCF;KOG2184;191T9;0DFVV;1CQJ7;09UK6;0V5JG	tuftelin interacting protein 11 [Source:RGD Symbol;Acc:1311449]	288718	Q5U2Y6
ENSRNOG00000000664	699	23.8847	666	23.3781	544	21.5753	800	26.3298	624	22.4378	614	21.6423	698	23.6295	463	19.2974	12	50343086	50383496	-	1744	Tpst2	GO:0005783;GO:0006478;GO:0006478;GO:0008476;GO:0008476;GO:0042803;	K01021	EC:2.8.2.20	O	12RZS;0DHP3;0UGRF;1AXY7;1CSDJ;KOG3988;09WDW;18WV8;0V7C7	tyrosylprotein sulfotransferase 2 [Source:RGD Symbol;Acc:1305331]	288719	-
ENSRNOG00000000665	2158	74.8544	2092	74.5454	1790	72.0667	2139	71.4648	2093	76.3991	2030	72.6365	2105	72.3393	1848	78.1884	12	51280150	51341716	-	1718	Pitpnb	GO:0005548;GO:0005548;GO:0006890;GO:0008525;GO:0008526;GO:0015914;GO:0015914;GO:0015914;GO:0031210;GO:0035091;GO:0120009;GO:0120019;GO:0005548;GO:0015914;	-	-	T;I	09USI;12QAK;KOG3668;0UFPW;18Y3D;0DIK0;0V82H;1AVXB;1CVPZ	phosphatidylinositol transfer protein, beta [Source:RGD Symbol;Acc:620143]	114561	P53812
ENSRNOG00000000691	24	0.528143	24	0.542556	28	0.715178	32	0.678275	35	0.810516	39	0.885316	32	0.697665	23	0.617366	12	48101673	48121270	+	2708	Foxn4	GO:0000981;GO:0000981;GO:0000987;GO:0000987;GO:0000987;GO:0000987;GO:0003677;GO:0003682;GO:0003682;GO:0003700;GO:0003700;GO:0003700;GO:0005634;GO:0005634;GO:0005634;GO:0005634;GO:0006355;GO:0006355;GO:0006355;GO:0006355;GO:0006355;GO:0010842;GO:0010842;GO:0021514;GO:0021514;GO:0030154;GO:0030154;GO:0035881;GO:0035881;GO:0043565;GO:0043565;GO:0045944;GO:0045944;GO:0048663;GO:0048663;GO:0060579;GO:…	K09407	-	K	0UQ5Q;0V8PM;0DMEF;1AYWY;1CWX3;0A0E2;1924Z;12RWA;KOG2294	forkhead box N4 [Source:RGD Symbol;Acc:1306389]	288736	-
ENSRNOG00000000692	528	16.7901	377	12.3156	220	8.12003	273	8.36176	261	8.734	291	9.54565	235	7.40361	231	8.95996	12	48246569	48254822	-	1874	Ung	GO:0003684;GO:0003684;GO:0004844;GO:0004844;GO:0004844;GO:0004844;GO:0004844;GO:0004844;GO:0005634;GO:0005634;GO:0005634;GO:0005634;GO:0005739;GO:0005739;GO:0005739;GO:0005739;GO:0006281;GO:0006281;GO:0006281;GO:0006281;GO:0006284;GO:0006284;GO:0006284;GO:0006284;GO:0006974;GO:0016446;GO:0016446;GO:0016447;GO:0016447;GO:0016787;GO:0016799;GO:0016799;GO:0043024;GO:0043024;GO:0043066;GO:0045190;GO:…	K03648	EC:3.2.2.27	L	KOG2994;09XUJ;1AW78;12SBS;0DJ70;0UQJZ;1CTYX;0V8S9	uracil-DNA glycosylase [Source:RGD Symbol;Acc:1307200]	304577	Q5BK44
ENSRNOG00000000693	0	0	2	0.0459253	4	0.103778	0	0	0	0	2	0.046116	5	0.110727	4	0.109059	12	48292273	48351084	+	2666	Svop	GO:0016021;GO:0022857;GO:0055085;GO:0016020;GO:0016021;GO:0016021;GO:0016021;GO:0022857;GO:0022857;GO:0055085;GO:0055085;	-	-	I;G;E	0V4PA;09WXA;KOG0255;KOG0253;12Q9Y	SV2 related protein [Source:RGD Symbol;Acc:620277]	171442	Q9Z2I7
ENSRNOG00000000695	450	7.71253	587	10.3351	652	12.9702	679	11.2091	570	10.2805	476	8.41559	422	7.16561	424	8.8639	12	48403797	48446977	+	3477	Ssh1	GO:0000902;GO:0003779;GO:0003779;GO:0004721;GO:0004725;GO:0005737;GO:0005886;GO:0006470;GO:0006470;GO:0008138;GO:0016311;GO:0016791;GO:0030036;GO:0030837;GO:0032268;GO:0071318;	K05766	-	V	18Y7D;0DEIM;13889;1ARZM;1CP8G;09T7E;0V46D;KOG1716;0UJIB	slingshot protein phosphatase 1 [Source:RGD Symbol;Acc:1306038]	304580	-
ENSRNOG00000000697	3941	68.8314	4178	74.9621	3358	68.0732	4286	72.1021	4416	81.1638	2903	52.3022	2604	45.0586	2997	63.8471	12	48481750	48554052	+	3412	Coro1c	GO:0001755;GO:0001755;GO:0001755;GO:0001932;GO:0001932;GO:0001933;GO:0001933;GO:0005515;GO:0005856;GO:0005856;GO:0007015;GO:0010008;GO:0010008;GO:0010632;GO:0010632;GO:0010633;GO:0010633;GO:0010762;GO:0010762;GO:0015629;GO:0015629;GO:0015629;GO:0015629;GO:0016197;GO:0016197;GO:0016328;GO:0016328;GO:0016477;GO:0016600;GO:0016600;GO:0030027;GO:0030027;GO:0030036;GO:0030036;GO:0031267;GO:0031267;GO:…	K13886	-	Z	12NEF;18UCI;0V4FS;09TGS;1CQGI;KOG0303;1B0YQ;0UKMS;0DFT4	coronin 1C [Source:RGD Symbol;Acc:1564490]	501841	G3V624
ENSRNOG00000000699	241	11.3442	200	9.67116	123	6.72011	206	9.33981	171	8.47042	215	10.4397	248	11.5655	212	12.1721	12	48577905	48579196	+	1266	Selplg	-	-	-	U	1BBIZ;0WJ52;13G41;197GW;0V3WD;0B6EU;0ITN9;0E9IK;1DGDN	selectin P ligand [Source:RGD Symbol;Acc:1307971]	-	-
ENSRNOG00000000700	849	23.3474	821	23.1935	688	21.9601	707	18.7269	766	22.1673	769	21.8147	271	7.38339	689	23.1113	12	48598647	48605704	+	2167	Tmem119	GO:0001503;GO:0001503;GO:0001649;GO:0001649;GO:0001934;GO:0001934;GO:0001958;GO:0001958;GO:0003674;GO:0005575;GO:0005783;GO:0005783;GO:0005886;GO:0005886;GO:0005886;GO:0005886;GO:0007283;GO:0007283;GO:0008150;GO:0010628;GO:0010628;GO:0010832;GO:0010832;GO:0016020;GO:0016021;GO:0030501;GO:0030501;GO:0030501;GO:0030501;GO:0033690;GO:0033690;GO:0033690;GO:0033690;GO:0045669;GO:0045669;GO:0045669;GO:…	-	-	S	0DQFW;0UTQ2;13ITP;1ASXG;1911X;0IVJ5;0A2TP;0VDPC;1CZHZ	transmembrane protein 119 [Source:RGD Symbol;Acc:1307573]	304581	B2RYL3
ENSRNOG00000000701	1265	81.5845	1052	69.6989	992	74.2582	1164	72.3079	1001	67.9367	1287	85.6227	1225	78.2725	1056	83.0722	12	48621454	48627297	-	924	Iscu	GO:0005506;GO:0005506;GO:0005506;GO:0005737;GO:0005737;GO:0005739;GO:0005739;GO:0005759;GO:0005829;GO:0006879;GO:0008198;GO:0016226;GO:0016226;GO:0016226;GO:0051536;GO:0051536;GO:0051536;GO:0051537;GO:0051539;GO:0060090;GO:0060090;GO:1902958;GO:1902958;GO:1904234;GO:1904234;GO:1904439;GO:1904439;	K22068	-	C	0UGF2;0VBDB;0DF84;0A0H8;18VJ7;1AS7S;1CPXQ;13RD6;KOG3361	iron-sulfur cluster assembly enzyme [Source:RGD Symbol;Acc:1309562]	288740	B2RZ79
ENSRNOG00000000702	945	14.8902	874	14.1472	669	12.2351	896	13.5985	776	12.8672	768	12.4831	899	14.0341	589	11.3203	12	48628278	48656096	+	3782	Sart3	GO:0000244;GO:0000244;GO:0000387;GO:0000387;GO:0000398;GO:0000398;GO:0000398;GO:0000902;GO:0000902;GO:0003674;GO:0003676;GO:0003676;GO:0003723;GO:0005515;GO:0005575;GO:0005634;GO:0005634;GO:0005634;GO:0005654;GO:0005654;GO:0005654;GO:0005654;GO:0005654;GO:0005691;GO:0005691;GO:0005737;GO:0006334;GO:0006334;GO:0006396;GO:0006396;GO:0008150;GO:0010468;GO:0010468;GO:0015030;GO:0015030;GO:0015030;GO:…	K22611	-	A	0UGZ3;09V1I;1AWYM;0V614;0DGAW;12NYS;1CR0C;18SHQ;KOG0128	spliceosome associated factor 3, U4/U6 recycling protein [Source:RGD Symbol;Acc:1311646]	304582	D3ZAS8
ENSRNOG00000000704	2335	54.9991	2366	57.2501	1785	48.8003	2554	57.9435	2446	60.6287	2296	55.7871	1422	33.1837	1557	44.7334	12	48789261	48793553	+	2530	Cmklr1	GO:0004930;GO:0004930;GO:0004930;GO:0005886;GO:0005886;GO:0006935;GO:0007165;GO:0007186;GO:0007186;GO:0007186;GO:0007186;GO:0010759;GO:0016020;GO:0016021;GO:0016021;GO:0016021;GO:0032088;GO:0032695;GO:0045600;GO:0050848;GO:0120162;GO:0120162;	K04245	-	T	09YRX;1CTRF;0DNT1;0II0H;1AY9T;0UUGE;13FV7;18VUS;0V7XT	chemerin chemokine-like receptor 1 [Source:RGD Symbol;Acc:69359]	60669	G3V625
ENSRNOG00000000708	6	0.0636215	7	0.0762507	9	0.110767	16	0.163414	9	0.100427	12	0.131258	12	0.126064	2	0.0258677	12	49328977	49395125	+	5620	Sgsm1	GO:0005096;GO:0005096;GO:0005096;GO:0005096;GO:0005096;GO:0005737;GO:0005829;GO:0005829;GO:0006886;GO:0030659;GO:0030659;GO:0031267;GO:0031267;GO:0045944;GO:0090630;	K21847	-	T;E	0UFYP;KOG1648;1CV3G;09Z2K;0VA04;12TNV;0DK9I;1ARST;1950J	small G protein signaling modulator 1 [Source:RGD Symbol;Acc:1308178]	288743	D3ZAS2
ENSRNOG00000000715	1	0.0252938	3	0.0779521	11	0.32294	12	0.292355	0	0	2	0.0521839	3	0.0751781	9	0.277671	11	2645865	2662579	+	2356	Pou1f1	GO:0000981;GO:0000981;GO:0001085;GO:0001102;GO:0003677;GO:0003700;GO:0003700;GO:0005634;GO:0005654;GO:0005829;GO:0006355;GO:0006355;GO:0045944;GO:1990837;	K09363	-	K	1CT9E;19465;09X7E;KOG3802;0UFG7;0DIIW;0V861;1ARCW;12NN1	POU class 1 homeobox 1 [Source:RGD Symbol;Acc:3367]	25517	Q6P7Q8
ENSRNOG00000000716	0	0	0	0	0	0	2	0.0819401	0	0	0	0	0	0	0	0	11	1982113	1983513	-	1401	Htr1f	GO:0004930;GO:0004930;GO:0004930;GO:0004993;GO:0004993;GO:0004993;GO:0005886;GO:0005887;GO:0005887;GO:0005887;GO:0007165;GO:0007186;GO:0007186;GO:0007186;GO:0007193;GO:0016020;GO:0016021;GO:0016021;GO:0016021;GO:0051378;GO:0098664;	K04153	-	T	KOG3656;09WFG;0V7E0;1ATI3;1902E;12T29;0UJZ3;1CSF7;0DHQV	5-hydroxytryptamine receptor 1F [Source:RGD Symbol;Acc:71083]	60448	G3V626
ENSRNOG00000000718	2789	38.7328	2811	40.1037	2708	43.6511	3092	41.3605	2926	42.762	3103	44.4534	3302	45.4322	2503	42.4	11	1896209	1915587	+	4291	Cggbp1	GO:0000122;GO:0000122;GO:0003690;GO:0003690;GO:0003690;GO:0003690;GO:0005634;GO:0005634;GO:0005634;GO:0005634;GO:0005654;GO:0006357;GO:0006357;GO:0010468;GO:0040029;GO:0042802;GO:0042802;GO:0090579;GO:0140297;	-	-	K	0IE4P;195CJ;09U08;0DFA1;0UGI7;0V4Z2;1AZH6;12NGD;1CPZQ	CGG triplet repeat binding protein 1 [Source:RGD Symbol;Acc:1308129]	288353	D4ADB4
ENSRNOG00000000720	264	10.6732	237	9.84312	228	10.699	288	11.215	238	10.1256	248	10.3428	257	10.2939	279	13.7585	11	1814294	1819094	-	1474	MGC95208	GO:0005634;GO:0005634;GO:0006915;GO:0043065;GO:0043065;	-	-	S	1CX8X;12T77;1ARJM;0IKGU;09UE3;0DNBU;0VBKT;0UUFH;18UHK	similar to 4930453N24Rik protein [Source:RGD Symbol;Acc:1359320]	304176	Q66H33
ENSRNOG00000000723	193	6.23038	45	1.49232	122	4.57123	149	4.63297	147	4.99376	46	1.53182	193	6.17264	56	2.20506	20	4892702	4896991	-	1846	RT1-CE5	GO:0000139;GO:0001916;GO:0002476;GO:0002476;GO:0002477;GO:0002725;GO:0002728;GO:0002729;GO:0005615;GO:0005765;GO:0005783;GO:0005886;GO:0006955;GO:0006955;GO:0009897;GO:0009986;GO:0016020;GO:0016021;GO:0019882;GO:0019882;GO:0030881;GO:0031901;GO:0032398;GO:0042605;GO:0043322;GO:0043323;GO:0045953;GO:0046978;GO:0046979;GO:0071889;GO:1901215;	K06751	-	-	-	RT1 class I, locus CE5 [Source:RGD Symbol;Acc:1595868]	309607	Q861Q0;Q95II0;Q861J1
ENSRNOG00000000726	0	0	0	0	0	0	0	0	0	0	0	0	0	0	0	0	20	398886	399933	-	903	Olr1671	GO:0004930;GO:0004930;GO:0004930;GO:0004984;GO:0004984;GO:0005886;GO:0007165;GO:0007186;GO:0007186;GO:0007186;GO:0007608;GO:0016020;GO:0016021;GO:0016021;GO:0016021;GO:0050896;GO:0050911;	-	-	T	1AZVP;1CQPY;0VEH3;18Z7F;0A3K3;141GP;0JAWR;0UQQN;0DPPR	olfactory receptor 1671 [Source:RGD Symbol;Acc:1333177]	-	-
ENSRNOG00000000728	449	20.5822	256	12.0553	204	10.854	481	21.2376	471	22.7206	522	24.6836	689	31.2911	199	11.1269	20	295250	310380	+	1300	Clic2	GO:0003674;GO:0004602;GO:0004602;GO:0005244;GO:0005254;GO:0005254;GO:0005254;GO:0005254;GO:0005515;GO:0005575;GO:0005634;GO:0005654;GO:0005737;GO:0005737;GO:0005737;GO:0005829;GO:0005886;GO:0006749;GO:0006749;GO:0006811;GO:0006821;GO:0008150;GO:0010880;GO:0010880;GO:0016020;GO:0016021;GO:0034707;GO:0034765;GO:0051099;GO:0051099;GO:0060315;GO:0060315;GO:0060315;GO:0060315;GO:0098869;GO:1902476;GO:…	K05022	-	P	09WNC;KOG1422;1B3K1;12NPB;195HZ;0DHXY;1CPDP;0V7KX;0UK9H	chloride intracellular channel 2 [Source:RGD Symbol;Acc:1306580]	294141	Q5M883
ENSRNOG00000000729	261	10.4246	314	12.8838	260	12.0534	316	12.1569	197	8.28018	210	8.65232	229	9.06175	274	13.3489	20	237506	284943	+	1492	Tmlhe	GO:0005506;GO:0005739;GO:0016491;GO:0045329;GO:0045329;GO:0050353;GO:0050353;GO:0055114;GO:0005506;GO:0016491;GO:0045329;GO:0050353;GO:0055114;GO:0005506;GO:0016491;GO:0045329;GO:0050353;GO:0055114;	K00474	EC:1.14.11.8	C;I	19213;KOG3889;0VAAR;09ZDP;1CVR6;12TDD;1B55Q;0UPY9;0DKW2	trimethyllysine hydroxylase, epsilon [Source:RGD Symbol;Acc:620629]	170898	Q91ZW6
ENSRNOG00000000746	0	0	0	0	0	0	0	0	0	0	0	0	0	0	0	0	20	859144	860109	-	966	Olr1695	GO:0004930;GO:0004930;GO:0004930;GO:0004984;GO:0004984;GO:0005886;GO:0007165;GO:0007186;GO:0007186;GO:0007186;GO:0007608;GO:0016020;GO:0016021;GO:0016021;GO:0016021;GO:0050896;GO:0050911;	K04257	-	T	0VCN9;0UNWU;0DPEU;0A1SK;1B2Z4;141SX;0JBFI;1CYCW;195MS	olfactory receptor 1695 [Source:RGD Symbol;Acc:1333191]	294159	D4ACX6
ENSRNOG00000000747	0	0	0	0	0	0	0	0	0	0	0	0	0	0	0	0	20	847285	848229	-	945	Olr1694	GO:0004930;GO:0004930;GO:0004930;GO:0004984;GO:0004984;GO:0005886;GO:0007165;GO:0007186;GO:0007186;GO:0007186;GO:0007608;GO:0016020;GO:0016021;GO:0016021;GO:0016021;GO:0050896;GO:0050911;	K04257	-	T	1AVET;0IVUR;1CY3E;0DP5F;18WMD;0VD9I;09UQ8;13PE5;0UJXX	olfactory receptor 1694 [Source:RGD Symbol;Acc:1332782]	406008	Q5USA8
ENSRNOG00000000749	0	0	0	0	0	0	0	0	0	0	0	0	0	0	0	0	20	830485	831447	-	963	Olr1693	GO:0004930;GO:0004930;GO:0004930;GO:0004984;GO:0004984;GO:0004984;GO:0005549;GO:0005886;GO:0007165;GO:0007186;GO:0007186;GO:0007186;GO:0007608;GO:0016020;GO:0016021;GO:0016021;GO:0016021;GO:0050896;GO:0050911;	K04257	-	T	09ZQ6;0UMWS;0V690;1CW36;1AVNW;0IEM2;18WE8;13JA7;0DIE4	olfactory receptor 1693 [Source:RGD Symbol;Acc:1333127]	365523	D4ACX4
ENSRNOG00000000759	0	0	0	0	0	0	0	0	0	0	0	0	0	0	0	0	20	1647441	1648449	+	1009	Olr1730	GO:0004930;GO:0004930;GO:0004930;GO:0004984;GO:0004984;GO:0004984;GO:0005886;GO:0007165;GO:0007186;GO:0007186;GO:0007186;GO:0007186;GO:0007608;GO:0007608;GO:0016020;GO:0016021;GO:0016021;GO:0016021;GO:0016021;GO:0050896;GO:0050911;	K04257	-	T	09UFW;0IHJ2;0UN9J;1AXSN;0V6S5;18YRE;1D0HU;0DR6V;13I5R	olfactory receptor 1730 [Source:RGD Symbol;Acc:1334062]	294187	-
ENSRNOG00000000763	175	5.63101	228	7.53661	129	4.81785	235	7.28335	236	7.99123	380	12.6132	292	9.30866	318	12.481	20	1814661	1818800	-	1852	RT1-M3-1	GO:0001916;GO:0002237;GO:0002287;GO:0002476;GO:0002476;GO:0002477;GO:0002481;GO:0005615;GO:0009897;GO:0009897;GO:0016020;GO:0016021;GO:0032398;GO:0032729;GO:0042605;GO:0042742;GO:0045429;GO:0045954;	K06751	-	O	14VCH;0DYCB;0WEBN;0UXI1;0KII2;1B75K;1D69V;0B2VZ	RT1 class Ib, locus M3, gene 1 [Source:RGD Symbol;Acc:3494]	24747	G3V627
ENSRNOG00000000765	0	0	0	0	0	0	0	0	0	0	0	0	0	0	0	0	20	1845209	1846151	-	943	Olr1743	GO:0004930;GO:0004930;GO:0004930;GO:0004984;GO:0004984;GO:0005886;GO:0007165;GO:0007186;GO:0007186;GO:0007186;GO:0016020;GO:0016021;GO:0016021;GO:0016021;GO:0050911;	K04257	-	T	0V519;0UM7J;18VJG;1CQ1U;1ARBW;0IKX9;0DFC2;09U2B;13KWF	olfactory receptor 1743 [Source:RGD Symbol;Acc:1333000]	294197	Q6MFX1
ENSRNOG00000000768	10	0.499515	4	0.205259	7	0.405847	2	0.0962264	1	0.0525656	20	1.03056	196	9.69976	1	0.0609289	20	1876173	1897814	-	1193	Ubd	GO:0001650;GO:0005515;GO:0005634;GO:0005634;GO:0005654;GO:0005737;GO:0006511;GO:0006511;GO:0016235;GO:0016567;GO:0016567;GO:0034341;GO:0034341;GO:0034612;GO:0034612;GO:0034612;GO:0034612;GO:0043011;GO:0043065;GO:0043065;GO:0043123;GO:0043123;GO:0070628;GO:0070628;GO:0070628;GO:0070842;GO:1901990;	K12157	-	O	0DTRT;13QGB;KOG0001;1B5SY;0VHK9;1963V;0A6QB;1D33V;0UV49	ubiquitin D [Source:RGD Symbol;Acc:69418]	29168	Q921A3;A0A0G2JSG8
ENSRNOG00000000774	811	7.1737	791	7.18773	801	8.22376	1057	9.00561	900	8.37757	955	8.71403	985	8.63207	726	7.8331	20	1955359	1984863	-	6737	Gabbr1	GO:0001649;GO:0004888;GO:0004930;GO:0004930;GO:0004930;GO:0004965;GO:0004965;GO:0004965;GO:0004965;GO:0005515;GO:0005515;GO:0005615;GO:0005737;GO:0005789;GO:0005886;GO:0005887;GO:0005887;GO:0005887;GO:0007165;GO:0007186;GO:0007186;GO:0007186;GO:0007193;GO:0007193;GO:0007194;GO:0007214;GO:0007214;GO:0007214;GO:0008021;GO:0008134;GO:0008285;GO:0014048;GO:0014049;GO:0014053;GO:0016020;GO:0016020;GO:…	K04615	-	T	1B0WQ;12N42;0V489;09T99;KOG1055;0UR87;0DEKG;1CPAD	gamma-aminobutyric acid type B receptor subunit 1 [Source:RGD Symbol;Acc:621537]	81657	Q9Z0U4;Q6MFX8
ENSRNOG00000000775	294	11.1098	223	8.65676	205	8.99139	314	11.4288	264	10.4982	248	9.66723	211	7.89944	201	9.26463	20	2004052	2014286	+	1577	Mog	GO:0007155;GO:0016020;GO:0016021;	K17270	-	T;U	0VF7J;1ARCM;1D1HA;13NCU;0A2VP;0IKKW;0DQR7;18U11;0UHH3	myelin oligodendrocyte glycoprotein [Source:RGD Symbol;Acc:3102]	24558	Q6MFX9
ENSRNOG00000000777	1584	53.4204	1344	46.5634	1291	50.5352	1788	58.0812	1399	49.6505	1967	68.4305	3626	121.154	1473	60.594	20	3176107	3179818	+	1767	RT1-S3	GO:0001815;GO:0001916;GO:0002250;GO:0002476;GO:0002476;GO:0002477;GO:0002489;GO:0002519;GO:0002639;GO:0002715;GO:0002717;GO:0002729;GO:0005102;GO:0005615;GO:0005886;GO:0009897;GO:0009986;GO:0016020;GO:0016021;GO:0019731;GO:0030881;GO:0032398;GO:0032736;GO:0032753;GO:0032759;GO:0032760;GO:0032819;GO:0036037;GO:0042270;GO:0042288;GO:0042605;GO:0042608;GO:0042612;GO:0045953;GO:0045954;GO:0046703;GO:…	K06751	-	W;U	09WNN;0US52;0VB3S;1CU56;0II5V;13KER;1B76X;195YP;0DJCZ	RT1 class Ib, locus S3 [Source:RGD Symbol;Acc:735037]	294228	Q9QUQ2;F1LQF2
ENSRNOG00000000778	102	1.93888	67	1.30834	68	1.50029	113	2.06893	72	1.44025	65	1.27455	64	1.20528	42	0.973812	20	2077072	2088389	-	3135	Znrd1as1	-	-	-	A;S	0UTCY;1D193;143YD;0V89B;0DSS0;1938V;0JAFR;1B5UH;0A5YB	ZNRD1 antisense RNA 1 [Source:RGD Symbol;Acc:1564067]	499401	F1LQH1
ENSRNOG00000000779	286	14.6546	253	13.3175	228	13.56	254	12.536	187	10.0833	207	10.9414	267	13.5543	178	11.1251	20	2088533	2092436	+	1163	Znrd1	GO:0003676;GO:0006351;GO:0006379;GO:0008270;GO:0003676;GO:0006351;GO:0006379;GO:0008270;	K03000	-	K	KOG2907;0VHNG;0UVF8;1B60G;13UKA;0DUB2;1D3NN;1938N;0A6UG	zinc ribbon domain containing 1 [Source:RGD Symbol;Acc:1303114]	361784	Q6MFY5
ENSRNOG00000000780	876	27.1748	787	25.0801	648	23.332	888	26.5332	729	23.7981	781	24.9923	534	16.4119	686	25.9573	20	2094931	2098433	+	1921	Ppp1r11	GO:0004865;GO:0006511;GO:0032515;GO:0061630;	K17553	-	T;C	1D52R;196B5;13UXW;0DVSF;KOG4102;0UWHF;0VI06;0A9PF;1B6TN	protein phosphatase 1, regulatory (inhibitor) subunit 11 [Source:RGD Symbol;Acc:1303163]	294207	Q6MFY6
ENSRNOG00000000781	158	3.97113	119	3.07254	162	4.72594	180	4.35758	182	4.81374	150	3.88904	184	4.58175	81	2.48323	20	2098375	2103864	-	2371	Rnf39	GO:0005515;	-	-	O	KOG2177;0VD71;0UMFA;13IRA;18UF9;1B4XF;0DS8X;1D1I8;0A5A3	ring finger protein 39 [Source:RGD Symbol;Acc:628854]	171387	Q920M2
ENSRNOG00000000782	26	0.662418	23	0.601977	14	0.414002	28	0.68712	10	0.268109	12	0.315379	64	1.61546	18	0.559379	20	2182941	2191640	-	2339	Trim10	GO:0003674;GO:0005515;GO:0005575;GO:0005737;GO:0005737;GO:0005737;GO:0008150;GO:0008270;GO:0008270;GO:0010468;GO:0016567;GO:0030218;GO:0030218;GO:0045087;GO:0045087;GO:0045087;GO:0046597;GO:0046597;GO:0046872;GO:0061630;	K12002	-	O	KOG2177;0UFYA;1CZFE;0A2RK;13NME;1ASSW;0VDM9;18V30;0DQDC	tripartite motif-containing 10 [Source:RGD Symbol;Acc:1359438]	294210	Q6MFY9
ENSRNOG00000000783	0	0	0	0	0	0	0	0	0	0	0	0	0	0	0	0	20	2169545	2178601	+	1005	Trim40	GO:0008270;GO:0008385;GO:0032088;GO:0042177;GO:0045116;GO:0046872;GO:1900181;	K12016	-	O	0A1VP;KOG2177;1B4UX;0VCR9;13SST;1CYGB;0DPHT;192UX;0USVE	tripartite motif-containing 40 [Source:RGD Symbol;Acc:1359645]	365528	Q6MFY8
ENSRNOG00000000785	390	4.59125	308	3.72487	362	4.94642	441	5.00059	376	4.65809	377	4.57827	389	4.53704	317	4.55198	20	2500689	2514546	+	5062	Trim39	GO:0005515;GO:0005634;GO:0005739;GO:0005829;GO:0007095;GO:0008270;GO:0032435;GO:0042802;GO:0043124;GO:0050821;GO:1902806;GO:2000059;GO:2001235;GO:0008270;GO:0008270;GO:0008270;GO:0046872;GO:0005515;GO:0008270;GO:0008270;GO:0046872;	K12015	EC:2.3.2.27	O	1DGB4;0WJ0Z;1BBH6;13FZ4;197G0;0B6B4;0E9FV;0ITFV;0V3U7	tripartite motif-containing 39 [Source:RGD Symbol;Acc:1303115]	309591	Q6MFZ5
ENSRNOG00000000786	405	14.2137	508	18.3151	367	14.9497	518	17.5104	434	16.0286	412	14.9156	458	15.9248	350	14.9828	20	2515520	2517498	+	1698	Rpp21	GO:0001682;GO:0001682;GO:0003674;GO:0004526;GO:0004526;GO:0004526;GO:0005575;GO:0005655;GO:0008033;GO:0008150;GO:0030681;GO:0030681;GO:0033204;GO:0033204;GO:0042493;GO:0042493;GO:0090501;GO:0090502;GO:0001682;GO:0003674;GO:0004526;GO:0004526;GO:0005575;GO:0005655;GO:0008033;GO:0008150;GO:0030681;GO:0033204;GO:0042493;GO:0090501;GO:0090502;	K03540	EC:3.1.26.5	A	0UV8U;1B5ZI;1D3DV;0VI2Z;13RSY;0DU20;KOG4394;193B1;0A78J	ribonuclease P/MRP subunit p21 [Source:RGD Symbol;Acc:1303090]	406230	Q6MFZ6
ENSRNOG00000000787	52	3.36825	11	0.731959	61	4.58613	37	2.30844	39	2.65839	8	0.534545	29	1.86104	9	0.71108	20	3242470	3249189	+	920	AABR07044364.1	GO:0016020;GO:0016021;GO:0002476;GO:0005615;GO:0009897;GO:0016020;GO:0016021;	-	-	O	140MA;1CRNH;0J90V;0DGY9;09VPP;1B75W;0V6NS;0UIX7	RT1 class I histocompatibility antigen, AA alpha chain-like [Source:NCBI gene;Acc:100909797]	-	-
ENSRNOG00000000795	208	6.84816	274	9.26732	205	7.83393	248	7.86462	200	6.92937	208	7.06426	219	7.1435	219	8.79486	20	3167079	3170945	+	1810	RT1-N3	GO:0002476;GO:0005615;GO:0009897;GO:0016020;GO:0016021;	K06751	-	-	-	RT1 class Ib, locus N3 [Source:RGD Symbol;Acc:1598370]	24750	Q6MG01;A0A023GRW5
ENSRNOG00000000796	3372	19.5529	3303	19.6754	2982	20.0699	3744	20.911	4135	25.232	4450	26.618	4100	23.5539	3092	21.8694	20	28027054	28076664	+	10277	Ranbp2	GO:0000413;GO:0003755;GO:0005515;GO:0005635;GO:0005642;GO:0005643;GO:0005654;GO:0005739;GO:0006111;GO:0006457;GO:0006607;GO:0016925;GO:0031267;GO:0031965;GO:0033133;GO:0042405;GO:0043231;GO:0044614;GO:0044615;GO:0046907;GO:0051642;GO:0000413;GO:0000413;GO:0001975;GO:0003755;GO:0005096;GO:0005515;GO:0005515;GO:0005515;GO:0005635;GO:0005642;GO:0005643;GO:0005643;GO:0005737;GO:0005739;GO:0006111;GO:…	K12172	EC:2.3.2.-	O;U	1CX8K;0URNE;12N77;0DNBH;KOG0864;KOG0865;0A0Q9;0VBKF;1AZAA;18U93	RAN binding protein 2 [Source:RGD Symbol;Acc:1560047]	294429	M0R3M4
ENSRNOG00000000798	946	10.4707	918	10.4381	707	9.08278	921	9.81881	828	9.64423	852	9.72785	866	9.49638	737	9.95007	20	3287506	3299580	-	5384	Gnl1	GO:0003924;GO:0005525;GO:0006974;GO:0003924;GO:0005525;GO:0000166;GO:0003924;GO:0003924;GO:0005525;GO:0005525;	-	-	F;S;O	KOG1424;09U3H;12NI2;1CWXR;0V52M;0DHBI;0URA9;1B4BN;18VWP	G protein nucleolar 1 [Source:RGD Symbol;Acc:1303051]	309593	Q6MG06
ENSRNOG00000000799	2104	34.2667	1987	33.2443	1638	30.9639	1985	31.1389	1768	30.3014	1906	32.0216	1704	27.4949	1633	32.4405	20	3309899	3322825	+	3659	Abcf1	GO:0000166;GO:0005524;GO:0005524;GO:0005524;GO:0005524;GO:0005634;GO:0005635;GO:0005654;GO:0005737;GO:0005829;GO:0005840;GO:0006412;GO:0006413;GO:0008494;GO:0016887;GO:0042626;GO:0042788;GO:0043022;GO:0045727;GO:0055085;	K06184	-	J	0V6VI;190NW;0UHJD;09YC5;12PCQ;1AT65;0DJS0;KOG0066;1CUJ2	ATP binding cassette subfamily F member 1 [Source:RGD Symbol;Acc:620286]	85493	Q6MG08
ENSRNOG00000000800	2109	21.5058	2127	22.2812	1776	21.0202	2400	23.5725	1772	19.015	2189	23.026	2477	25.0243	1720	21.3935	20	35257985	35450513	-	5844	Man1a1	GO:0000139;GO:0000139;GO:0004571;GO:0004571;GO:0004571;GO:0004571;GO:0004571;GO:0005509;GO:0005509;GO:0005783;GO:0005793;GO:0005793;GO:0005794;GO:0005829;GO:0005975;GO:0005975;GO:0006491;GO:0008152;GO:0016020;GO:0016020;GO:0016020;GO:0016021;GO:0016787;GO:0016798;GO:0030433;GO:0030433;GO:0031410;GO:0031410;GO:0045047;GO:0045047;GO:1904382;GO:1904382;GO:0000139;GO:0000139;GO:0004571;GO:0004571;GO:…	K01230	EC:3.2.1.113	G	0V66Z;12P5U;KOG2431;1AUXT;09V7E;0DGG8;0UI9G;18XS8;1CR5U	mannosidase, alpha, class 1A, member 1 [Source:RGD Symbol;Acc:1310891]	294410	G3V9N9
ENSRNOG00000000801	155	6.10898	119	4.81812	126	5.76399	160	6.07397	99	4.10606	143	5.81389	205	8.00474	93	4.4709	20	37587687	37589198	+	1512	Msl3l2	GO:0000123;GO:0003677;GO:0003677;GO:0005634;GO:0005634;GO:0005634;GO:0006325;GO:0006325;GO:0006325;GO:0006342;GO:0006355;GO:0006355;GO:0016573;GO:0016575;GO:0035267;GO:0043967;GO:0043968;GO:0043984;GO:0072487;GO:0072487;GO:0072487;	K18403	-	K	KOG3001	male-specific lethal 3-like 2 (Drosophila) [Source:RGD Symbol;Acc:1308699]	309790	Q6AYG1
ENSRNOG00000000802	88	1.34258	109	1.70835	76	1.34582	126	1.85158	97	1.55733	113	1.7784	103	1.55686	93	1.73067	20	37465278	37700937	-	3906	Tbc1d32	GO:0001822;GO:0002088;GO:0003406;GO:0007224;GO:0007368;GO:0007507;GO:0021532;GO:0021915;GO:0042733;GO:0043010;GO:0060021;GO:0060041;GO:0060271;GO:0060831;GO:0061512;GO:1905515;	-	-	S;T	0UTC4;0DMVN;0IEU1;13HBC;1ARAD;0VAMQ;18S0E;0A08Z;1CWRA	TBC1 domain family, member 32 [Source:RGD Symbol;Acc:2323599]	100359595	-
ENSRNOG00000000804	482	12.9443	388	10.7043	305	9.50708	342	8.84654	373	10.5413	420	11.6352	366	9.73799	332	10.8754	20	3344870	3350927	+	2219	Mrps18b	GO:0003735;GO:0003735;GO:0005654;GO:0005739;GO:0005739;GO:0005739;GO:0005763;GO:0005763;GO:0005840;GO:0005840;GO:0005840;GO:0006412;GO:0006412;GO:0030054;GO:0032543;GO:0032543;GO:0003735;GO:0003735;GO:0005739;GO:0005763;GO:0032543;GO:0032543;GO:0003735;GO:0003735;GO:0005739;GO:0005739;GO:0005763;GO:0005840;GO:0005840;GO:0005840;GO:0006412;GO:0006412;GO:0032543;GO:0032543;	K16174	-	J	KOG4021;0USGS;0DRY9;18V98;1D171;1B0UJ;13PS7;0A4F0;0VF9X	mitochondrial ribosomal protein S18B [Source:RGD Symbol;Acc:1302998]	294230	F6Q5K7;Q6MG10
ENSRNOG00000000805	4058	77.3345	3567	69.8325	2710	59.944	3042	55.8388	3134	62.8512	3002	59.0154	3087	58.2846	2959	68.7829	20	37876650	37889089	+	3127	Gja1	GO:0000132;GO:0000132;GO:0000139;GO:0001649;GO:0001649;GO:0001701;GO:0001701;GO:0001764;GO:0001764;GO:0001937;GO:0001947;GO:0001947;GO:0002070;GO:0002070;GO:0002088;GO:0002088;GO:0002544;GO:0002931;GO:0003104;GO:0003158;GO:0003294;GO:0003294;GO:0005102;GO:0005102;GO:0005243;GO:0005243;GO:0005243;GO:0005243;GO:0005243;GO:0005515;GO:0005515;GO:0005515;GO:0005515;GO:0005654;GO:0005737;GO:0005737;GO:…	K07372	-	T;W	1AYEC;0UNWZ;194Q4;13J4J;0IF97;09WA4;1CUUB;0V9HT;0DK0B	gap junction protein, alpha 1 [Source:RGD Symbol;Acc:2690]	24392	P08050;A0A654ICE6
ENSRNOG00000000808	428	10.0218	374	8.99634	375	10.1917	416	9.38232	450	11.0884	441	10.652	512	11.8776	311	8.88252	20	38935820	38963309	+	2545	Hsf2	GO:0000977;GO:0000977;GO:0000978;GO:0000978;GO:0000978;GO:0000978;GO:0001162;GO:0001162;GO:0001228;GO:0001228;GO:0003677;GO:0003677;GO:0003677;GO:0003677;GO:0003677;GO:0003700;GO:0003700;GO:0003700;GO:0005634;GO:0005634;GO:0005634;GO:0005634;GO:0005654;GO:0005737;GO:0005737;GO:0006355;GO:0006355;GO:0006355;GO:0006357;GO:0006357;GO:0006357;GO:0007283;GO:0007283;GO:0042802;GO:0042802;GO:0043565;GO:…	K09415	-	K	0UGFA;0DF8C;18YKG;1AS7V;0VBT9;09TYB;KOG0627;13MTT;1CPXZ	heat shock transcription factor 2 [Source:RGD Symbol;Acc:68395]	64441	Q9R120
ENSRNOG00000000809	267	3.1746	152	1.85658	151	2.08387	263	3.01196	183	2.28972	185	2.26904	207	2.4384	171	2.47998	20	3351303	3364565	+	5012	Atat1	GO:0004468;GO:0004468;GO:0004468;GO:0005737;GO:0005794;GO:0005819;GO:0005829;GO:0005856;GO:0005874;GO:0005874;GO:0005905;GO:0005925;GO:0007283;GO:0007283;GO:0016020;GO:0016740;GO:0016746;GO:0018215;GO:0019799;GO:0019799;GO:0019799;GO:0019799;GO:0019799;GO:0019799;GO:0019799;GO:0019799;GO:0021542;GO:0021542;GO:0030054;GO:0030424;GO:0042995;GO:0045598;GO:0045598;GO:0048666;GO:0070507;GO:0071929;GO:…	K19573	EC:2.3.1.108	O	18TN8;0DFYX;0V5NT;09UP6;1CQNC;KOG4601;13SQ2;1ASR7;0UHHX	alpha tubulin acetyltransferase 1 [Source:RGD Symbol;Acc:1303066]	361789	Q6MG11
ENSRNOG00000000811	133	5.13326	139	5.51124	79	3.53903	51	1.89595	128	5.19882	93	3.70269	101	3.86206	45	2.1185	20	40618128	40712592	+	1544	Pkib	GO:0004862;GO:0004862;GO:0006469;GO:0006469;GO:0016301;GO:0016310;GO:0032212;GO:0051973;GO:1904355;GO:2000480;GO:0004860;GO:0004862;GO:0004862;GO:0004862;GO:0006469;GO:0006469;GO:0016301;GO:0016310;GO:2000480;GO:0004860;GO:0004862;GO:0004862;GO:0004862;GO:0006469;GO:0006469;GO:0016301;GO:0016310;GO:2000480;	-	-	T	0A9QF;0UWD6;0VK98;0DVSY;1D539;1941Y;1B6U9;148JU;0JF7B	cAMP-dependent protein kinase inhibitor beta [Source:RGD Symbol;Acc:3335]	24678	Q8R4R3;Q6AYW3
ENSRNOG00000000812	51	1.22302	46	1.13322	38	1.0577	54	1.2473	80	2.01886	91	2.25111	52	1.23544	42	1.22853	20	3364814	3368923	+	2485	RGD1302996	-	-	-	S	0URSM;191X7;13S14;1CXCI;0VBQK;0DNF8;KOG4457;1B33J;09Z0F	RIKEN cDNA 2310061I04 gene [Source:MGI Symbol;Acc:MGI:1916912]	294231	Q6MG12;G3V628
ENSRNOG00000000814	1	0.0715392	4	0.293966	0	0	0	0	3	0.225849	0	0	0	0	0	0	20	40769586	40773349	+	833	Fabp7	GO:0001964;GO:0005504;GO:0005634;GO:0005737;GO:0005737;GO:0005911;GO:0008289;GO:0008289;GO:0008289;GO:0021846;GO:0022008;GO:0042995;GO:0043025;GO:0044297;GO:0050673;GO:0060134;GO:0071944;	K08756	-	I	1D38M;0UV5X;0DTWG;0VHSH;KOG4015;1932H;0A6YB;13Q3E;1B5J8	fatty acid binding protein 7 [Source:RGD Symbol;Acc:69312]	80841	P55051
ENSRNOG00000000815	679	22.7065	589	20.2344	299	11.6056	383	12.3366	369	12.9856	385	13.2811	351	11.6291	390	15.9082	20	40778927	40800868	+	1782	Smpdl3a	GO:0004767;GO:0005576;GO:0005576;GO:0005576;GO:0005615;GO:0005615;GO:0005615;GO:0005615;GO:0005615;GO:0005615;GO:0005615;GO:0006685;GO:0008081;GO:0008081;GO:0008081;GO:0008081;GO:0008270;GO:0008270;GO:0008270;GO:0009143;GO:0009143;GO:0009143;GO:0016787;GO:0016787;GO:0016787;GO:0046872;	K01128	EC:3.1.4.-	I	191IQ;KOG3770;1CTN3;12PDK;0DJJZ;1AW6K;0V59R;0UMIZ;09UAM	sphingomyelin phosphodiesterase, acid-like 3A [Source:RGD Symbol;Acc:1359277]	294422	Q641Z7
ENSRNOG00000000816	741	15.5485	576	12.4161	494	12.0313	636	12.8541	596	13.1604	584	12.6409	659	13.6997	471	12.055	20	3372413	3397039	-	2840	Ppp1r18	GO:0019902;GO:0019902;GO:0019902;GO:0019902;	K17559	-	T	0URT8;1B17F;1CXYE;0IJQY;0DP0N;0VC8J;0A1D2;13NRZ;191WJ	protein phosphatase 1, regulatory subunit 18 [Source:RGD Symbol;Acc:1309543]	361790	G3V629
ENSRNOG00000000818	169	6.171	147	5.51416	123	5.21302	152	5.34599	132	5.0722	126	4.74605	121	4.37734	118	5.25564	20	3397834	3401315	-	1632	Nrm	GO:0005635;GO:0031965;	-	-	S	0DKZA;1B1YE;1CX2N;1917C;0IVGT;0UNT8;0V9PR;13MHZ;0A49I	nurim [Source:RGD Symbol;Acc:1302966]	361791	Q6MG14
ENSRNOG00000000823	786	7.10981	759	7.05294	761	7.9898	806	7.02241	866	8.24341	1145	10.684	909	8.14621	640	7.06139	20	27832932	27879759	+	6588	Gcc2	GO:0005654;GO:0005794;GO:0005794;GO:0005802;GO:0005829;GO:0006622;GO:0016020;GO:0031023;GO:0034067;GO:0034453;GO:0034499;GO:0042147;GO:0042802;GO:0070861;GO:0071955;GO:0090161;	K20282	-	U	0WJH2;1DGJ6;0V408;0B6RF;0IUCE;197IC;0E9QU;1BBMT;13GNR	GRIP and coiled-coil domain containing 2 [Source:RGD Symbol;Acc:1305732]	309798	D3ZZL9
ENSRNOG00000000824	782	10.6201	995	13.8816	793	12.5	1137	14.873	1074	15.349	961	13.4629	848	11.4097	818	13.5503	20	27703732	27782586	-	4388	Dse	GO:0005783;GO:0005794;GO:0016020;GO:0016021;GO:0016853;GO:0030204;GO:0030205;GO:0030208;GO:0047757;GO:0047757;GO:0005783;GO:0005794;GO:0016020;GO:0016021;GO:0016853;GO:0030204;GO:0030205;GO:0030208;GO:0047757;GO:0047757;	K01794	EC:5.1.3.19	G	12NM9;0V585;18XCS;1B2K8;0IKEY;0DFIR;0UGWR;1CQ8H;09U90	dermatan sulfate epimerase [Source:RGD Symbol;Acc:1305079]	365583	B5DF19
ENSRNOG00000000825	7	0.182159	1	0.0267329	10	0.302043	3	0.0751952	0	0	4	0.107376	2	0.0515632	7	0.222191	20	27651312	27657983	-	2290	Calhm5	GO:0005261;GO:0005887;GO:0006811;GO:0016020;GO:0016021;GO:0034220;GO:0098655;	-	-	P;U	0V948;0IEDF;190Y9;12PF3;1CUCZ;0UHWR;1ATGA;0DJK7;09Y6T	calcium homeostasis modulator family member 5 [Source:RGD Symbol;Acc:1310405]	294431	Q5FWS4
ENSRNOG00000000826	1584	33.0743	1513	32.4539	1351	32.7421	2008	40.3845	1418	31.1576	1868	40.2351	1615	33.409	1511	38.4835	20	3427880	3438396	-	2854	Flot1	GO:0001765;GO:0001819;GO:0001931;GO:0001934;GO:0002020;GO:0002020;GO:0002090;GO:0002090;GO:0005515;GO:0005768;GO:0005768;GO:0005769;GO:0005815;GO:0005886;GO:0005886;GO:0005886;GO:0005901;GO:0005901;GO:0005901;GO:0005911;GO:0005912;GO:0007409;GO:0008180;GO:0009897;GO:0016020;GO:0016020;GO:0016323;GO:0016600;GO:0016600;GO:0022617;GO:0030027;GO:0030864;GO:0031410;GO:0031410;GO:0032092;GO:0032226;GO:…	K07192	-	Z;U	12ZQW;0UP3I;KOG2668;0VB5W;18S0D;09VQ4;1B2X5;1CX7N;0DMWS	flotillin 1 [Source:RGD Symbol;Acc:70991]	64665	Q9Z1E1
ENSRNOG00000000827	774	35.9784	870	41.5445	717	38.6844	1131	50.6383	962	47.0576	805	38.6002	814	37.4871	1036	58.7402	20	3438798	3440769	-	1282	Ier3	GO:0001562;GO:0003085;GO:0005634;GO:0005634;GO:0005634;GO:0005739;GO:0006282;GO:0007095;GO:0008630;GO:0043066;GO:0043066;GO:0045732;GO:0045820;GO:0046822;GO:0050728;GO:1901029;GO:2000377;GO:2001020;GO:2001020;GO:2001020;GO:0001562;GO:0003085;GO:0005634;GO:0005634;GO:0005739;GO:0006282;GO:0007095;GO:0008630;GO:0043066;GO:0043066;GO:0045732;GO:0045820;GO:0046822;GO:0050728;GO:1901029;GO:2000377;GO:…	-	-	T	193E8;1B64Q;1D39H;0UVQY;0IZ8Q;0A7TH;13SZD;0DUQT;0VI7A	immediate early response 3 [Source:RGD Symbol;Acc:1303321]	294235	Q6MG18;Q499N0
ENSRNOG00000000831	311	9.64766	222	7.07469	271	9.75768	262	7.8285	241	7.86741	253	8.09609	242	7.43761	196	7.41638	20	3582742	3588375	+	1921	Gtf2h4	GO:0000438;GO:0000438;GO:0000439;GO:0000439;GO:0000439;GO:0001671;GO:0001671;GO:0003690;GO:0005634;GO:0005634;GO:0005634;GO:0005669;GO:0005669;GO:0005675;GO:0005675;GO:0005675;GO:0006281;GO:0006289;GO:0006289;GO:0006289;GO:0006366;GO:0006366;GO:0006974;GO:0016251;GO:0016251;GO:0016607;GO:0032781;GO:0070816;	K03144	-	K	0DP4X;0UJHB;KOG3471;18UBP;0V819;1CY2Z;12Q9T;09ZVW;1AYD4	general transcription factor 2H subunit 4 [Source:RGD Symbol;Acc:1303309]	294236	Q6MG20
ENSRNOG00000000833	536	7.48042	451	6.46593	489	7.9211	559	7.5143	437	6.41794	543	7.81725	579	8.00564	423	7.20072	20	3588497	3599514	+	4270	Vars2	GO:0000166;GO:0002161;GO:0004812;GO:0004832;GO:0005524;GO:0006418;GO:0006438;	K01873	EC:6.1.1.9	J	09Z36;0UNVC;1CZBS;191HX;1AWHR;0VAU1;KOG0432;12TNJ;0DMS4	valyl-tRNA synthetase 2, mitochondrial [Source:RGD Symbol;Acc:1303122]	309596	Q6MG21
ENSRNOG00000000836	26	1.3064	6	0.309705	3	0.174961	1	0.0483972	23	1.21615	11	0.570151	1	0.0497807	3	0.183865	20	4861335	4863198	-	1186	Ltb	GO:0010467;GO:0032735;GO:0043588;GO:0048535;GO:0005125;GO:0005164;GO:0005164;GO:0005515;GO:0005615;GO:0006955;GO:0006955;GO:0006955;GO:0007165;GO:0010467;GO:0016020;GO:0016020;GO:0016020;GO:0016021;GO:0016021;GO:0032735;GO:0043120;GO:0043588;GO:0048535;	-	-	T	0USXP;1B49Q;0IJP9;138KX;0DPK0;0A1Y2;0VCTH;1CVD4;192RB	lymphotoxin beta [Source:RGD Symbol;Acc:1303162]	-	-
ENSRNOG00000000837	1	0.0353243	0	0	0	0	0	0	3	0.111519	0	0	0	0	0	0	20	4855829	4858447	+	1687	Tnf	GO:0005164;GO:0005515;GO:0006955;GO:0016020;	-	-	T;V	0ISAN;18UT2;1CPFN;0UFSN;13NCV;0V4DY;1B3M4;0DERX;09TEV	tumor necrosis factor [Source:RGD Symbol;Acc:3876]	-	-
ENSRNOG00000000838	2	0.0786176	0	0	0	0	2	0.0757243	3	0.124098	1	0.0405493	0	0	0	0	20	4852496	4854677	+	1516	Lta	GO:0005164;GO:0005515;GO:0006955;GO:0016020;GO:0002876;GO:0002925;GO:0005164;GO:0005515;GO:0006955;GO:0006959;GO:0016020;GO:0032729;GO:0048535;GO:0050830;	K05468	-	W	0IWT9;1CV49;13Q9A;0DKAA;1AWAV;09YV9;0UMTG;0V9T1;1938X	lymphotoxin alpha [Source:RGD Symbol;Acc:3020]	25008	Q06332
ENSRNOG00000000839	292	8.06718	213	6.04521	229	7.34328	311	8.27589	216	6.2798	192	5.47184	292	7.99242	195	6.57125	20	4822935	4839202	+	2157	Nfkbil1	GO:0007249;GO:0007249;GO:0005634;GO:0005634;GO:0005634;GO:0005634;GO:0005634;GO:0005654;GO:0005829;GO:0005829;GO:0007249;GO:0007249;GO:0007249;GO:0007249;GO:0007249;GO:0031665;GO:0031665;GO:0031665;GO:0032088;GO:0032088;GO:0032088;GO:0032720;GO:0032720;GO:0032720;GO:0034122;GO:0034122;GO:0034122;GO:0034122;GO:0071222;GO:0071222;GO:0071222;	K09256	-	K	1AW89;0VAV6;0DIAY;18T47;0IZ7E;13SZ8;0UKRU;09ZYE;1CT1B	NFKB inhibitor like 1 [Source:RGD Symbol;Acc:1303310]	361794	Q8R2H1
ENSRNOG00000000840	5	0.147945	5	0.151982	10	0.343436	5	0.1425	0	0	1	0.0305227	15	0.439721	5	0.180457	20	4821285	4823494	-	2014	Atp6v1g2	GO:0006811;GO:0008553;GO:0016471;GO:0016471;GO:0016471;GO:0016471;GO:0016471;GO:0030285;GO:0030285;GO:0042626;GO:0042626;GO:0046961;GO:0046961;GO:1902600;GO:1902600;GO:1902600;GO:0008553;GO:0016471;GO:0016471;GO:0016471;GO:0030285;GO:0042626;GO:0046961;GO:1902600;GO:1902600;GO:0006811;GO:0008553;GO:0016471;GO:0016471;GO:0016471;GO:0016471;GO:0030285;GO:0042626;GO:0042626;GO:0046961;GO:1902600;GO:…	K02152	-	C	0A7FU;KOG1772;1D3KI;0UVDZ;0DU8Q;1B643;1964U;13UE6;0VIAH	ATPase H+ transporting V1 subunit G2 [Source:RGD Symbol;Acc:1303186]	368044	Q8R2H0
ENSRNOG00000000841	5348	64.54	4978	61.7143	4283	59.9931	5777	67.1515	4578	58.1389	4430	55.1486	6386	76.3525	3560	52.4038	20	4806108	4818568	-	4938	Ddx39b	GO:0000245;GO:0000346;GO:0000398;GO:0003676;GO:0003724;GO:0004386;GO:0005524;GO:0005634;GO:0005681;GO:0005687;GO:0005688;GO:0005737;GO:0006406;GO:0008186;GO:0008380;GO:0010501;GO:0016607;GO:0016607;GO:0017070;GO:0030621;GO:0032786;GO:0042802;GO:0043008;GO:0046784;GO:2000002;GO:0000166;GO:0003676;GO:0003676;GO:0003724;GO:0004386;GO:0004386;GO:0005524;GO:0005524;GO:0005524;GO:0016787;	K12812	EC:3.6.4.13	A	0UKS5;18UXA;KOG0329;0V6I3;1AY8P;1CW5E;09VIW;0DHKJ;12PBW	DExD-box helicase 39B [Source:RGD Symbol;Acc:70923]	114612	Q63413
ENSRNOG00000000842	651	27.2816	543	23.3767	656	31.9087	638	25.7529	410	18.0812	482	20.8367	521	21.6313	457	23.3604	20	5049496	5052585	+	1422	Ddah2	GO:0000052;GO:0000052;GO:0000052;GO:0000052;GO:0000052;GO:0000052;GO:0005737;GO:0005739;GO:0005739;GO:0006525;GO:0006525;GO:0006527;GO:0006527;GO:0016403;GO:0016403;GO:0016403;GO:0016403;GO:0016403;GO:0016403;GO:0016403;GO:0016597;GO:0016597;GO:0016787;GO:0045429;GO:0045429;GO:0045429;GO:0000052;GO:0000052;GO:0000052;GO:0000052;GO:0000052;GO:0005737;GO:0005739;GO:0006525;GO:0006525;GO:0006527;GO:…	K01482	EC:3.5.3.18	O;E	18VKS;0UMTA;0ISNS;0V84Y;09X6F;0DIHP;1CT83;1B47C;13NBQ	dimethylarginine dimethylaminohydrolase 2 [Source:RGD Symbol;Acc:1302955]	294239	Q6MG60
ENSRNOG00000000843	11	1.72051	17	2.73153	29	5.26475	18	2.71176	10	1.64595	31	5.00171	35	5.42361	14	2.67095	20	5057701	5059933	+	381	Ly6g6c	GO:0009617;GO:0009897;GO:0009897;GO:0009897;GO:0032991;GO:0032991;GO:0032991;GO:0042802;GO:0042802;	K06846	-	U	0UVKK;1B5VF;13SYS;1D3ZQ;0DUQB;193KF;0IZU2;0VIJ9;0A7IU	lymphocyte antigen 6 family member G6C [Source:RGD Symbol;Acc:1302999]	294241	D3ZX79
ENSRNOG00000000844	29	2.73013	15	1.45067	21	2.29467	10	0.906778	8	0.792554	16	1.55381	20	1.8654	10	1.14831	20	5061658	5064469	-	633	Ly6g6d	GO:0005886;GO:0009897;GO:0009897;GO:0016020;GO:0030550;GO:0032991;GO:0032991;GO:0042802;GO:0042802;GO:0045202;GO:0095500;GO:2000272;	K06846	-	U	13P2N;0UQKW;0DJ55;0V775;1AXWD;0A1U6;1CWS2;0IJZB	lymphocyte antigen 6 family member G6D [Source:RGD Symbol;Acc:1303064]	415062	Q6MG58;A0A1L6ZA45
ENSRNOG00000000846	0	0	0	0	0	0	0	0	0	0	0	0	0	0	0	0	20	5100415	5104494	+	686	Ly6g5c	GO:0005576;GO:0009897;GO:0009897;GO:0016020;GO:0016021;GO:0032991;GO:0032991;GO:0042802;GO:0042802;	K20005	-	U	193IF;0UV52;0A7W4;0DUKU;1D4E6;0JBV4;144VA;1B5P3;0VIR1	lymphocyte antigen 6 family member G5C [Source:RGD Symbol;Acc:735180]	294245	G3V630
ENSRNOG00000000847	1613	54.2144	1570	54.2092	1234	48.1406	1459	47.2336	1302	46.0516	1200	41.6059	1243	41.3912	985	40.3823	20	5106890	5113112	-	1773	Csnk2b	GO:0005956;GO:0019887;GO:0000785;GO:0003682;GO:0003682;GO:0004674;GO:0004674;GO:0005102;GO:0005102;GO:0005634;GO:0005634;GO:0005737;GO:0005737;GO:0005737;GO:0005886;GO:0005886;GO:0005929;GO:0005956;GO:0005956;GO:0005956;GO:0005956;GO:0005956;GO:0005956;GO:0008134;GO:0008134;GO:0010862;GO:0010862;GO:0016055;GO:0016301;GO:0016310;GO:0016363;GO:0018107;GO:0018107;GO:0019887;GO:0019887;GO:0019887;GO:…	K03115	-	T;D;K	KOG3092	casein kinase 2 beta [Source:RGD Symbol;Acc:619978]	81650	P67874;Q68G11
ENSRNOG00000000848	336	12.9014	306	12.0701	284	12.657	362	13.3882	262	10.5865	306	12.1203	395	15.0263	203	9.50753	20	5113339	5116382	+	1552	Gpank1	GO:0003676;GO:0003676;GO:0003676;GO:0003676;	-	-	S;K	0VEPI;0A0XV;13N9J;1CXAM;0DREZ;KOG2384;0UTZW;190BT;1B4YE	G patch domain and ankyrin repeats 1 [Source:RGD Symbol;Acc:1303304]	415064	D3ZX77
ENSRNOG00000000850	18	1.08459	18	1.11419	6	0.419623	11	0.638412	22	1.39498	19	1.18097	21	1.25363	16	1.17595	20	5120474	5123073	-	989	Apom	GO:0003674;GO:0005319;GO:0005319;GO:0005319;GO:0005543;GO:0005543;GO:0005543;GO:0005576;GO:0005576;GO:0005576;GO:0005615;GO:0006869;GO:0009749;GO:0016209;GO:0016209;GO:0016209;GO:0033344;GO:0033344;GO:0033344;GO:0033344;GO:0034361;GO:0034361;GO:0034361;GO:0034362;GO:0034362;GO:0034362;GO:0034364;GO:0034364;GO:0034364;GO:0034364;GO:0034364;GO:0034365;GO:0034365;GO:0034365;GO:0034366;GO:0034366;GO:…	-	-	O;P	1CQT0;0UHQF;1ATAU;13KA5;09UU3;0IG6S;0DG3F;0V5TJ;18U96	apolipoprotein M [Source:RGD Symbol;Acc:620773]	55939	P14630
ENSRNOG00000000851	2799	43.0559	3030	47.8812	2946	52.599	3267	48.4054	2591	41.9421	2829	44.8906	3116	47.4879	2417	45.3503	20	5125349	5138084	+	3874	Bag6	GO:0002376;GO:0005515;GO:0005576;GO:0005634;GO:0005829;GO:0006325;GO:0006915;GO:0007283;GO:0030154;GO:0001822;GO:0001822;GO:0002376;GO:0002429;GO:0005102;GO:0005515;GO:0005515;GO:0005576;GO:0005634;GO:0005634;GO:0005737;GO:0005737;GO:0005829;GO:0005829;GO:0006325;GO:0006511;GO:0006511;GO:0006915;GO:0006915;GO:0007130;GO:0007130;GO:0007283;GO:0007283;GO:0007420;GO:0007420;GO:0010498;GO:0010498;GO:…	K23390	-	O;B	0UPTQ;1345C;18W3G;1AZGD;0DMKE;0A00P;1CWFT;KOG4248;0VAXD	BCL2-associated athanogene 6 [Source:RGD Symbol;Acc:71064]	94342	Q6MG49
ENSRNOG00000000852	6666	57.1981	7201	63.475	6178	61.5291	7699	63.6307	6203	56.0108	5878	52.0283	5975	50.7938	5491	57.4702	20	5139882	5155293	-	6945	Prrc2a	GO:0005654;GO:0005829;GO:0005886;	-	-	S	0E7VV;1DEVJ;1BATZ;0V2W9;0WG6P;1973G;13BYT;KOG4817;0B3SD	proline-rich coiled-coil 2A [Source:RGD Symbol;Acc:1303025]	294250	Q6MG48
ENSRNOG00000000853	309	10.2357	260	8.84758	145	5.57496	284	9.06132	192	6.69287	175	5.97983	196	6.43236	188	7.59609	20	5161333	5166448	-	1799	Aif1	GO:0005509;GO:0005509;GO:0032587;GO:0046872;GO:0001726;GO:0001726;GO:0001891;GO:0001891;GO:0001891;GO:0001934;GO:0003779;GO:0005509;GO:0005509;GO:0005509;GO:0005509;GO:0005509;GO:0005634;GO:0005634;GO:0005634;GO:0005634;GO:0005737;GO:0005737;GO:0005737;GO:0005737;GO:0005829;GO:0005829;GO:0005829;GO:0005856;GO:0005884;GO:0005884;GO:0005884;GO:0005884;GO:0005884;GO:0005886;GO:0006911;GO:0006911;GO:…	K18617	-	T	KOG0027	allograft inflammatory factor 1 [Source:RGD Symbol;Acc:61924]	29427	P55009
ENSRNOG00000000854	31	1.96946	16	1.04424	12	0.884877	13	0.795509	24	1.60454	34	2.22822	43	2.70652	32	2.47977	20	5170215	5175773	+	938	Ncr3	GO:0002429;GO:0002429;GO:0002429;GO:0005886;GO:0016020;GO:0016021;GO:0030101;GO:0042802;GO:0045954;GO:0045954;GO:0045954;	K06743	-	T	0UMBX;1B5BI;1CU62;0VG9T;0DSX3;0A0FS;13W8J;0J2FC	natural cytotoxicity triggering receptor 3 [Source:RGD Symbol;Acc:727881]	294251	R9PXR3
ENSRNOG00000000855	61	7.41861	77	9.62004	26	3.67013	24	2.81138	59	7.55089	22	2.76	53	6.38594	43	6.37875	20	5176016	5179263	-	490	Lst1	GO:0000902;GO:0000902;GO:0003674;GO:0005575;GO:0005737;GO:0006955;GO:0006955;GO:0008150;GO:0016020;GO:0016020;GO:0016020;GO:0016021;GO:0016021;GO:0016021;GO:0016358;GO:0016358;GO:0050672;GO:0000902;GO:0006955;GO:0016020;	-	-	U	0VP09;1D62D;0JN3N;0UX0T;14CJR;0ABH8;1B8EU;0DWUJ	leukocyte specific transcript 1 [Source:RGD Symbol;Acc:620077]	64569	Q6MG46
ENSRNOG00000000857	17	0.346111	38	0.794773	20	0.47262	24	0.470645	15	0.321374	19	0.399037	38	0.766489	25	0.620842	20	5020667	5037088	-	2927	Msh5	GO:0005524;GO:0006298;GO:0030983;GO:0005524;GO:0006298;GO:0030983;	K08741	-	L	1CREI;13FPG;0V9ZP;0UPFV;1AZ2W;09Z28;0DKHN;KOG0221;18ZXQ	mutS homolog 5 [Source:RGD Symbol;Acc:1303008]	294252	Q6MG62;A0A0H2UI03
ENSRNOG00000000858	55	3.43201	57	3.65387	61	4.41806	52	3.12539	43	2.82363	53	3.41157	87	5.3785	54	4.11011	20	5018264	5020150	-	955	Sapcd1	-	-	-	S	1B5F0;0A6XG;1D3HP;193EZ;0VI64;0IWX8;143CB;0UHNS;0DU5S	suppressor APC domain containing 1 [Source:RGD Symbol;Acc:1359359]	406170	Q6MG63
ENSRNOG00000000860	13	0.260315	11	0.226278	18	0.418354	23	0.443608	16	0.337155	31	0.64034	33	0.654676	15	0.366372	20	5008508	5017669	+	2976	Vwa7	-	K24511	-	T;P	KOG4475;09U8Q;0DFIH;0UGWC;0V57V;1CQ89;190C3;1ATWC;12U07	von Willebrand factor A domain containing 7 [Source:RGD Symbol;Acc:1303137]	309611	Q6MG64
ENSRNOG00000000861	0	0	0	0	0	0	0	0	0	0	0	0	0	0	0	0	X	140878216	140888795	+	4206	Zic3	GO:0000977;GO:0000978;GO:0000978;GO:0001228;GO:0001228;GO:0001947;GO:0001947;GO:0003700;GO:0003700;GO:0005634;GO:0005654;GO:0005737;GO:0007368;GO:0007368;GO:0007389;GO:0009952;GO:0030324;GO:0035469;GO:0035545;GO:0043565;GO:0045893;GO:0045944;GO:0045944;GO:0071907;GO:0071910;GO:1990837;	K18487	-	-	-	Zic family member 3 [Source:RGD Symbol;Acc:1561261]	367944	-
ENSRNOG00000000866	1125	33.8934	1165	36.0563	1206	42.1721	1009	29.2799	937	29.7068	779	24.2099	940	28.0574	831	30.5378	X	159884885	159891326	-	1978	Rbmx	GO:0003676;	K12885	-	A;K	0VD3A;0UGVN;1ASJ8;0DPVH;0A24M;0IHG3;13JSK;1CYV0	RNA binding motif protein, X-linked [Source:RGD Symbol;Acc:1565256]	302855	Q4V898
ENSRNOG00000000867	1279	18.1041	1274	18.5255	750	12.3221	971	13.2386	1188	17.6961	1218	17.7847	1062	14.8932	1032	17.8181	20	4993560	5008262	+	4210	Vars1	GO:0000166;GO:0002161;GO:0004812;GO:0004832;GO:0004832;GO:0005524;GO:0005829;GO:0006418;GO:0006438;GO:0000166;GO:0002161;GO:0004812;GO:0004832;GO:0005524;GO:0006418;GO:0006438;	K01873	EC:6.1.1.9	O;J	09Z36;1B47Z;1CZBS;18T58;0UTQJ;0VAU1;KOG0432;KOG0867;12TNJ;0DMS4	valyl-tRNA synthetase 1 [Source:RGD Symbol;Acc:3950]	25009	Q04462
ENSRNOG00000000869	792	16.9408	897	19.7103	853	21.1774	867	17.8625	980	22.0591	792	17.4754	598	12.6726	624	16.2805	X	159723866	159841072	-	2786	Arhgef6	GO:0005085;GO:0005515;GO:0035556;	K05729	-	F;T	0DG5Z;1AT90;09TEC;1CQVK;0UPZQ;KOG2070;12N6S;18SWE;0V4DI	Rac/Cdc42 guanine nucleotide exchange factor 6 [Source:RGD Symbol;Acc:1359674]	363509	Q5XXR3
ENSRNOG00000000871	1	0.023062	2	0.0473827	10	0.267678	0	0	2	0.0485378	0	0	5	0.114241	4	0.11252	X	159703578	159716562	+	2584	Cd40lg	GO:0002637;GO:0005125;GO:0005164;GO:0005164;GO:0005174;GO:0005174;GO:0005178;GO:0005515;GO:0005615;GO:0006954;GO:0006954;GO:0006955;GO:0006955;GO:0007229;GO:0007257;GO:0009897;GO:0009986;GO:0009986;GO:0016020;GO:0016020;GO:0016020;GO:0016021;GO:0023035;GO:0030168;GO:0030168;GO:0030183;GO:0032733;GO:0032735;GO:0032753;GO:0042100;GO:0042100;GO:0042102;GO:0043066;GO:0045190;GO:0051092;GO:2000353;	K03161	-	W;T;P	0USCV;1AXI6;0DP0U;0IVYF;18YK9;0VC8V;1CXYN;0A1D9;13PQ6	CD40 ligand [Source:RGD Symbol;Acc:708418]	84349	Q9Z2V2
ENSRNOG00000000873	2	0.0444883	8	0.18281	0	0	2	0.0428511	0	0	1	0.0229461	4	0.0881521	9	0.244193	X	159505344	159511021	+	2679	Brs3	GO:0004930;GO:0004930;GO:0004930;GO:0004930;GO:0004946;GO:0004946;GO:0005886;GO:0005886;GO:0005887;GO:0007165;GO:0007186;GO:0007186;GO:0007186;GO:0007186;GO:0008528;GO:0008528;GO:0016020;GO:0016021;GO:0016021;GO:0016021;GO:0031989;GO:0031989;GO:0043005;GO:0043025;	K04170	-	T	KOG3656;0DG5G;09UW0;0V5VR;1ATMD;1CQV3;12PGX;0UI1P;190QF	bombesin receptor subtype 3 [Source:RGD Symbol;Acc:628645]	260319	Q8K418
ENSRNOG00000000875	35415	796.398	33431	772.299	23532	614.211	40929	886.522	34926	826.505	26503	614.796	14365	320.041	22234	609.867	X	159112880	159172524	+	2650	Fhl1	GO:0003254;GO:0005634;GO:0005737;GO:0005737;GO:0007275;GO:0007517;GO:0007517;GO:0010972;GO:0030154;GO:0030308;GO:0043268;GO:0044325;GO:0044325;GO:0046872;GO:1901016;GO:2000134;GO:0007517;GO:0007517;GO:0046872;GO:0007517;GO:0007517;GO:0046872;GO:0007517;GO:0003254;GO:0005634;GO:0005737;GO:0005737;GO:0007275;GO:0007517;GO:0007517;GO:0010972;GO:0030154;GO:0030308;GO:0043268;GO:0044325;GO:0044325;GO:…	K14365	-	W;T	0B3J2;1BARJ;13BKS;0WFYJ;0V2T5;0E7QW;1DEQX;0INGE	four and a half LIM domains 1 [Source:RGD Symbol;Acc:2615]	25177	Q9WUH4;Q6P792
ENSRNOG00000000878	410	10.888	220	6.00181	453	13.963	325	8.31314	297	8.29996	775	21.2305	751	19.7589	417	13.5076	20	4593389	4609631	+	2244	Slc44a4	GO:0005886;GO:0005886;GO:0005886;GO:0005886;GO:0008292;GO:0008292;GO:0008292;GO:0015220;GO:0015220;GO:0015220;GO:0015871;GO:0015871;GO:0015871;GO:0015871;GO:0016020;GO:0016020;GO:0016021;GO:0016324;GO:0016324;GO:0016324;GO:0022857;GO:0022857;GO:0022857;GO:0030307;GO:0030307;GO:0030307;GO:0030974;GO:0030974;GO:0030974;GO:0030974;GO:0030974;GO:0032475;GO:0035675;GO:0055085;GO:0055085;GO:0055085;GO:…	K15377	-	I;P	18WTA;09TWG;0UFT7;1CPWG;KOG1362;0DF6Y;0V4VM;1ARN5;12T8W	solute carrier family 44, member 4 [Source:RGD Symbol;Acc:1303167]	294255	Q6MG71
ENSRNOG00000000879	1757	21.9919	1963	25.2409	1906	27.6904	2124	25.6071	1532	20.1792	1376	17.7665	1156	14.3352	1402	21.4049	X	158978755	159045044	+	4761	Slc9a6	GO:0005768;GO:0005769;GO:0005770;GO:0005886;GO:0006812;GO:0006814;GO:0006885;GO:0015299;GO:0015385;GO:0016021;GO:0030425;GO:0031410;GO:0031547;GO:0043679;GO:0044308;GO:0045202;GO:0050808;GO:0051386;GO:0055037;GO:0055085;GO:0060996;GO:1902600;	K12041	-	P	09V6X;1AXZG;0UU7K;0VA1J;KOG1965;12QN3;0DGUJ;1CX61;18T3W	solute carrier family 9 member A6 [Source:RGD Symbol;Acc:1563582]	302863	-
ENSRNOG00000000881	760	10.9874	704	10.4555	590	9.90031	748	10.4159	762	11.5928	824	12.2886	718	10.284	644	11.3564	X	158966673	158978995	-	4122	Mmgt1	GO:0005737;GO:0005769;GO:0005794;GO:0005886;GO:0006812;GO:0006824;GO:0006825;GO:0006826;GO:0015087;GO:0015093;GO:0015095;GO:0015693;GO:0016021;GO:0022890;GO:0030176;GO:0032977;GO:0045050;GO:0071816;GO:0072546;	K23566	-	U	1D3C7;KOG3918;0A7FF;0DU0E;1932K;0VK8M;13UB1;0UVDF;1B62Q	membrane magnesium transporter 1 [Source:RGD Symbol;Acc:1566339]	302864	B5DF51
ENSRNOG00000000885	183	3.55339	219	4.36847	177	3.98916	188	3.51613	220	4.4954	146	2.92441	205	3.94369	146	3.45796	12	28212333	28251816	+	3069	-	GO:0003682;GO:0045944;GO:0051571;GO:2000620;	-	-	S	1CRVA;09VWY;0IGMF;1AY7Q;0V6VE;0DH52;0UR40;194GH;12T42	autism susceptibility candidate 2-like [Source:NCBI gene;Acc:100362819]	-	-
ENSRNOG00000000886	1	0.075817	0	0	0	0	0	0	1	0.0797847	3	0.234629	0	0	0	0	12	29308341	29743705	-	786	Caln1	GO:0005509;	K23849	-	T	09VH5;0V6GE;0DGRW;13BJK;1CRFX;0UTII;KOG0027	calneuron 1 [Source:RGD Symbol;Acc:1305843]	363909	Q06BI3
ENSRNOG00000000888	1049	44.8437	954	41.8955	1004	49.8168	969	39.8993	1191	53.5786	1128	49.7426	1222	51.7552	970	50.5793	12	29921443	29930600	+	1394	Sbds	GO:0000922;GO:0001833;GO:0002244;GO:0005634;GO:0005654;GO:0005730;GO:0005737;GO:0005829;GO:0006364;GO:0007052;GO:0008017;GO:0019843;GO:0030282;GO:0030595;GO:0042254;GO:0042256;GO:0042256;GO:0043022;GO:0048539;	K14574	-	J	0V7P0;KOG2917;1B312;0UKCI;12PHJ;1CSR1;0DI0A;09WQH;18YBM	SBDS, ribosome maturation factor [Source:RGD Symbol;Acc:1311043]	288615	Q5RK30
ENSRNOG00000000889	3	0.0713678	1	0.0244385	3	0.0828358	4	0.0916551	16	0.400548	5	0.1227	1	0.0235688	9	0.261155	2	157031018	157066781	-	2505	AABR07011057.1	GO:0005096;GO:0005096;GO:0005096;GO:0007165;GO:0007165;GO:0007264;GO:0007264;GO:0031267;GO:0043547;GO:0005096;GO:0005096;GO:0005096;GO:0005096;GO:0006897;GO:0007165;GO:0007165;GO:0007264;GO:0007264;GO:0007264;GO:0016020;GO:0031267;GO:0043547;	-	-	T	0DP01;0VC84;KOG4370;0A1CN;12VE1	-	-	-
ENSRNOG00000000891	155	6.62135	142	6.23155	157	7.78449	167	6.87142	182	8.18162	170	7.4913	138	5.8405	117	6.09642	12	4737817	4741997	+	1395	-	GO:0000122;GO:0000977;GO:0000981;GO:0001227;GO:0006355;GO:0006355;GO:0006357;GO:0046872;	-	-	K	0V4DW;09TES;KOG1721;12PGP	zinc finger protein 958 [Source:MGI Symbol;Acc:MGI:2385298]	-	-
ENSRNOG00000000893	1011	31.9956	1090	35.4371	828	30.4148	1003	30.5742	1003	33.4036	1038	33.8867	1352	42.3908	856	33.0436	12	29933906	29958050	-	1883	Tmem248	-	-	-	S	0V80M;09X2D;1CT3H;13IHP;0DID4;0UKUX;18XHS;1AWKM;0IKT0	transmembrane protein 248 [Source:RGD Symbol;Acc:1303319]	288616	Q6AY76
ENSRNOG00000000894	1081	5.76096	1083	5.92913	1264	7.81866	1286	6.60125	1102	6.18023	1311	7.20718	1064	5.61782	741	4.81684	12	5573729	5822874	-	11182	Fry	GO:0000902;GO:0000902;GO:0000902;GO:0004857;GO:0005938;GO:0030427;GO:0031175;GO:0043086;GO:1904428;GO:0000902;GO:0000902;GO:0004857;GO:1904428;GO:0000902;	-	-	S	0DMBN;KOG1825;09ZTF;12QYI;1CW6T;0V7IK	FRY microtubule binding protein [Source:RGD Symbol;Acc:1307034]	304244	C0IXW5
ENSRNOG00000000895	550	11.5979	580	12.5643	571	13.9755	530	10.7649	674	14.9565	665	14.4654	689	14.3944	575	14.7897	12	29961120	29988959	-	2826	Rabgef1	GO:0001933;GO:0001933;GO:0002686;GO:0002686;GO:0003677;GO:0003677;GO:0005085;GO:0005769;GO:0006612;GO:0008270;GO:0008270;GO:0016567;GO:0031267;GO:0031982;GO:0031982;GO:0032715;GO:0032715;GO:0033004;GO:0033004;GO:0043305;GO:0043305;GO:0046580;GO:0046580;GO:0046872;GO:0048261;GO:0048261;GO:0050728;GO:0050728;GO:0050790;GO:0060368;GO:0060368;GO:0061630;GO:0061630;GO:1900235;GO:1900235;	K20131	-	O;U	09YQJ;0DKIE;0UJ0J;0V9NE;KOG3173;18XQQ;KOG2319;1CVCG;1AUHS;12PBG	RAB guanine nucleotide exchange factor 1 [Source:RGD Symbol;Acc:1307295]	360797	G3V631
ENSRNOG00000000896	0	0	0	0	0	0	0	0	0	0	0	0	0	0	0	0	8	90304148	90304654	+	471	AABR07070892.1	GO:0005509;GO:0005737;	-	-	Z;D	KOG1727	-	-	-
ENSRNOG00000000897	14	0.376825	19	0.525361	11	0.343653	14	0.362957	23	0.651467	46	1.27721	21	0.559999	22	0.722285	12	6016884	6078411	-	2214	Rxfp2	GO:0001556;GO:0004930;GO:0004930;GO:0004930;GO:0005515;GO:0005886;GO:0005886;GO:0005887;GO:0007165;GO:0007165;GO:0007165;GO:0007186;GO:0007186;GO:0007186;GO:0007189;GO:0007189;GO:0007189;GO:0007190;GO:0007193;GO:0008285;GO:0008528;GO:0008584;GO:0008584;GO:0009755;GO:0016020;GO:0016020;GO:0016020;GO:0016021;GO:0016021;GO:0016021;GO:0016500;GO:0016500;GO:0017046;GO:0043066;GO:0043950;	K04307	-	T	KOG0619;0E9KI;0V3XR;13G8H;0B6HY;0WJ8I;KOG2087;197HD;1DGFF;1BBK2	relaxin family peptide receptor 2 [Source:RGD Symbol;Acc:1309449]	363866	Q5ECL0
ENSRNOG00000000900	347	10.681	310	9.80254	359	12.8261	397	11.7704	376	12.1794	565	17.9401	449	13.6926	375	14.0796	12	30045751	30106893	-	1936	Tpst1	GO:0006478;GO:0006478;GO:0006478;GO:0008476;GO:0008476;GO:0008476;GO:0030173;GO:0042803;GO:0000139;GO:0006478;GO:0006478;GO:0008476;GO:0008476;GO:0008476;GO:0008476;GO:0016740;GO:0018215;GO:0006478;GO:0008476;	K01021	EC:2.8.2.20	O	12RZS;0DHP3;0UGRF;1CSDJ;KOG3988;1AYG9;09WDW;0V7C7;18YFZ	tyrosylprotein sulfotransferase 1 [Source:RGD Symbol;Acc:1308473]	288617	Q3KR92
ENSRNOG00000000901	526	20.2883	490	19.4155	410	18.3552	490	18.2042	411	16.6823	483	19.2177	582	22.2403	350	16.4666	12	30125168	30180115	-	1545	Crcp	GO:0000166;GO:0001635;GO:0001669;GO:0003899;GO:0005666;GO:0006352;GO:0006383;GO:0006384;GO:0007218;GO:0009360;GO:0030880;GO:0044237;GO:0000166;GO:0005666;GO:0006352;GO:0006384;GO:0030880;GO:0044237;	K25304	-	K	0A6MF;1D2YS;0VHFK;13WCH;0UUY6;0DTMA;193FX;1B5NQ;KOG4168	CGRP receptor component [Source:RGD Symbol;Acc:620753]	114205	Q8VHM6
ENSRNOG00000000902	1541	26.6487	1543	27.4115	937	18.8074	1727	28.7661	1779	32.3745	2178	38.853	1943	33.2892	1530	32.273	12	6322668	6341902	-	3446	Hsph1	GO:0000774;GO:0005654;GO:0005737;GO:0005829;GO:0005874;GO:0032991;GO:0043014;GO:0051085;	K09485	-	O	1CYEZ;12NET;0DHTZ;1B4CT;09WIN;0V7H7;18XA2;KOG0103;0UK3I	heat shock protein family H (Hsp110) member 1 [Source:RGD Symbol;Acc:1311609]	288444	Q66HA8
ENSRNOG00000000903	454	15.1229	425	14.5432	309	11.9468	406	13.0263	411	14.407	440	15.1191	448	14.7847	354	14.3832	12	30165694	30178341	+	1789	Asl	GO:0000050;GO:0003824;GO:0003824;GO:0004056;GO:0004056;GO:0006520;GO:0006526;GO:0007626;GO:0009791;GO:0019676;GO:0042450;GO:0042450;	K01755	EC:4.3.2.1	E	12RA1;0VBYU;KOG1316	argininosuccinate lyase [Source:RGD Symbol;Acc:619974]	59085	P20673;Q4QRB8
ENSRNOG00000000904	2	0.0593547	8	0.243898	14	0.482246	6	0.171511	4	0.124922	9	0.275525	11	0.323426	7	0.253395	12	6265748	6316948	+	2008	Wdr95	GO:0005515;GO:0005515;	-	-	S;K	0WE1H;0E6P4;196YZ;KOG0266;0B1FM;0V1VH;1BAFQ;13JZ8;1DDM7	WD40 repeat domain 95 [Source:RGD Symbol;Acc:1561029]	100361588	-
ENSRNOG00000000905	58	1.99328	51	1.80054	44	1.75513	56	1.85372	33	1.19346	85	3.01337	82	2.79197	48	2.01213	12	6671940	6703979	-	1734	Tex26	GO:0005737;	-	-	S	1CZAB;1B3KC;0VFFG;1952H;09Z2X;0DRJC;0UNJY;0IM17;13J3H	testis expressed 26 [Source:RGD Symbol;Acc:1560846]	498133	D4A8B5
ENSRNOG00000000906	438	11.7521	523	14.4157	462	14.3879	616	15.9198	529	14.9365	691	19.1255	1278	33.9725	513	16.7893	12	6711747	6740714	-	2221	Medag	GO:0005737;GO:0005737;GO:0045600;GO:0045600;	-	-	S	13KSS;0USCY;190YN;1ATHC;0DIZ4;0VC8X;1CXYQ;0IKGJ;0A1DB	mesenteric estrogen-dependent adipogenesis [Source:RGD Symbol;Acc:1307396]	-	-
ENSRNOG00000000907	297	17.8957	347	21.4791	225	15.7359	336	19.5006	362	22.9538	381	23.6816	467	27.8783	406	29.8396	12	6854920	6879154	-	989	Alox5ap	GO:0002540;GO:0002540;GO:0002675;GO:0004051;GO:0004364;GO:0004464;GO:0004602;GO:0005634;GO:0005634;GO:0005634;GO:0005635;GO:0005635;GO:0005635;GO:0005635;GO:0005783;GO:0005783;GO:0005783;GO:0005783;GO:0005789;GO:0005829;GO:0006691;GO:0006691;GO:0008047;GO:0008047;GO:0016020;GO:0016020;GO:0016021;GO:0016021;GO:0016021;GO:0019370;GO:0019370;GO:0019370;GO:0019370;GO:0019370;GO:0019372;GO:0019899;GO:…	K20735	-	M;I	12TQF;1CXMD;0UPBK;0A126;0DNQ2;1B0Q0;18WZH;0V6GG;0IHE0	arachidonate 5-lipoxygenase activating protein [Source:RGD Symbol;Acc:2097]	29624	P20291
ENSRNOG00000000909	560	9.01691	548	9.06449	576	10.7649	610	9.46052	607	10.2852	609	10.1153	760	12.1238	479	9.40762	12	6929978	6956984	-	3701	Uspl1	GO:0001825;GO:0008283;GO:0009301;GO:0015030;GO:0015030;GO:0016926;GO:0016926;GO:0030576;GO:0030576;GO:0030576;GO:0030576;GO:0032183;GO:0032183;GO:0032183;GO:0032183;GO:0070140;GO:0070140;GO:0070140;GO:0070140;GO:0001825;GO:0008283;GO:0008283;GO:0009301;GO:0009301;GO:0015030;GO:0015030;GO:0015030;GO:0016926;GO:0016926;GO:0016926;GO:0030576;GO:0030576;GO:0030576;GO:0030576;GO:0030576;GO:0032183;GO:…	K23008	EC:3.4.22.-	O	13IJV;09UNR;1AV12;0V88A;0DIMF;1CTCB;0USZP;0IJ9P;18VWH	ubiquitin specific peptidase like 1 [Source:RGD Symbol;Acc:1310835]	288447	D3ZTS4
ENSRNOG00000000913	1677	32.7659	1397	28.04	1256	28.4836	1350	25.4061	1144	23.5217	1065	21.4651	1201	23.2482	1033	24.6186	12	30198822	30227771	+	3050	Gusb	GO:0004553;GO:0004553;GO:0004566;GO:0004566;GO:0005102;GO:0005615;GO:0005764;GO:0005975;GO:0005975;GO:0008152;GO:0016787;GO:0016798;GO:0019904;GO:0043231;GO:0004553;GO:0004553;GO:0004566;GO:0004566;GO:0005764;GO:0005975;GO:0005975;GO:0008152;GO:0016787;GO:0016798;	K01195	EC:3.2.1.31	G	12PAA;09VG0;1AV6E;0DHCX;18TXV;1CS35;0V6F7;KOG2024;0UMNJ	glucuronidase, beta [Source:RGD Symbol;Acc:2772]	24434	P06760
ENSRNOG00000000916	2	0.0674501	0	0	0	0	0	0	0	0	0	0	0	0	0	0	12	7208850	7271872	+	1767	LOC100910196	GO:0005524;GO:0005874;GO:0008017;GO:0008568;GO:0016887;GO:0051013;	-	-	O	0UK7J;KOG0738;1AZNX;0DKX8;0V8X8;1CVSH;194W5;09ZF0;12TBC	katanin p60 ATPase-containing subunit A-like 1-like [Source:RGD Symbol;Acc:6499844]	-	-
ENSRNOG00000000917	70	13.37	72	14.1273	56	12.4148	72	13.2459	60	12.0598	50	9.85139	44	8.32613	56	13.0466	12	30303725	30304036	-	312	Nupr2	GO:0000122;GO:0000122;GO:0005634;GO:0005634;GO:0005634;GO:0006357;GO:0006974;GO:0006974;GO:0008285;GO:0008285;GO:0008285;GO:0009267;GO:0009267;GO:0045786;GO:0071157;GO:0071157;	-	-	K	0A9ZM;0VKX8;0DWEQ;KOG4319;0UWBK;1D4YQ;1463N;1B6UZ;196H2	nuclear protein 2, transcriptional regulator [Source:RGD Symbol;Acc:1560258]	360799	D3ZTS1
ENSRNOG00000000918	446	10.6911	354	8.71734	339	9.43199	409	9.44336	311	7.84516	379	9.37174	430	10.212	343	10.029	12	30308469	30314519	-	2486	Zbed5	-	K24642	-	S;K	1CZTS;0UPG8;1AZ32;13NAG;1956W;0W1TB;0IHXC;0DQDS;0APM5	zinc finger, BED-type containing 5 [Source:RGD Symbol;Acc:1559988]	288622	D3ZTR5
ENSRNOG00000000920	19	0.738103	14	0.558708	24	1.08216	16	0.598686	10	0.408806	26	1.04191	13	0.500338	19	0.900309	12	30450316	30464352	+	1534	Phkg1	GO:0004672;GO:0004689;GO:0005516;GO:0005524;GO:0005964;GO:0005978;GO:0006468;	K00871	EC:2.7.11.19	G	1CUPG;1B385;12Q77;KOG0599;09YFU;0DJW5;191KN;0URRA;0V9DN	phosphorylase kinase catalytic subunit gamma 1 [Source:RGD Symbol;Acc:3325]	29353	P13286
ENSRNOG00000000921	3494	77.2597	3316	75.3248	3347	85.9017	3541	75.4174	3687	85.794	3355	76.5272	3660	80.1803	2510	67.6984	12	7865938	7911525	+	2695	Ubl3	GO:0005515;	-	-	S	13RBA;1B5I4;192V8;0VHSS;1D3N7;0DUAI;0A6YK;0IVZB;0UVGJ	ubiquitin-like 3 [Source:RGD Symbol;Acc:1305431]	363869	Q5BJT2
ENSRNOG00000000922	367	8.59344	323	7.76957	274	7.44676	304	6.85631	305	7.51544	297	7.17383	246	5.7068	237	6.76899	12	30464676	30491102	-	2545	Sumf2	GO:0005783;GO:0005783;GO:0005788;GO:0042802;GO:0005783;GO:0005783;GO:0005783;GO:0005783;GO:0005788;GO:0042802;GO:0042802;	-	-	S	0DM6A;1CW1F;0VAJB;1B00R;0IFQ0;0UQ24;12W43;09ZNK;190QB	sulfatase modifying factor 2 [Source:RGD Symbol;Acc:1563253]	360800	D3ZTR4
ENSRNOG00000000923	2902	56.5521	2755	55.1526	1823	41.2338	2440	45.7991	2584	52.9904	2626	52.7885	2530	48.8459	2532	60.1852	12	30491416	30501860	-	3058	Cct6a	GO:0000166;GO:0001669;GO:0002199;GO:0005515;GO:0005524;GO:0005524;GO:0005524;GO:0005737;GO:0005829;GO:0005832;GO:0005832;GO:0005832;GO:0005874;GO:0005874;GO:0006457;GO:0006457;GO:0006457;GO:0006457;GO:0006457;GO:0007339;GO:0016887;GO:0032212;GO:0032212;GO:0044183;GO:0044183;GO:0044297;GO:0050821;GO:0050821;GO:0051082;GO:0051082;GO:0051082;GO:0071987;GO:0071987;GO:1901998;GO:1904851;GO:1904851;	K09498	-	O	0DF4Y;0V4TT;KOG0359;1AUXC;194KV;09TUK;1CPUR;0UGAK;12NQW	chaperonin containing TCP1 subunit 6A [Source:RGD Symbol;Acc:1304763]	288620	Q3MHS9
ENSRNOG00000000924	515	4.65634	520	4.82986	267	2.80198	392	3.41381	528	5.02371	386	3.60013	498	4.46091	422	4.65398	12	8032809	8108972	+	6591	Slc7a1	GO:0005290;GO:0005886;GO:0005886;GO:0006865;GO:0006865;GO:0006865;GO:0015171;GO:0015174;GO:0015181;GO:0015181;GO:0015807;GO:0015809;GO:0015819;GO:0015822;GO:0016020;GO:0016020;GO:0016020;GO:0016021;GO:0016021;GO:0016021;GO:0016323;GO:0016324;GO:0022857;GO:0022857;GO:0032991;GO:0042102;GO:0055085;GO:0055085;GO:0089718;GO:1903810;GO:1903826;GO:1990822;GO:0005886;GO:0006865;GO:0006865;GO:0006865;GO:…	K13863	-	E	0V5II;09UJB;0UHNX;1CQRW;18X0B;12QK9;0DG2D;1B0IU;KOG1286	solute carrier family 7 member 1 [Source:RGD Symbol;Acc:3716]	25648	Q3V5G8
ENSRNOG00000000925	154	6.4221	136	5.82625	109	5.27593	103	4.13723	131	5.74886	168	7.22702	119	4.91655	139	7.07043	12	30514112	30526557	+	1429	Psph	GO:0000287;GO:0001701;GO:0004647;GO:0004647;GO:0006563;GO:0006564;GO:0006564;GO:0036424;GO:0042802;GO:0042803;	K01079	EC:3.1.3.3	E	0UJ54;0VC9X;1AUN4;KOG1615;12QQ1;0DP1V;1CXZR;18VPF;0A1EA	phosphoserine phosphatase [Source:RGD Symbol;Acc:1308764]	304429	Q5M819
ENSRNOG00000000926	779	32.9704	683	29.6961	625	30.7031	770	31.3901	589	26.2334	616	26.8943	630	26.417	516	26.6385	12	30570386	30573610	-	1408	Mrps17	GO:0003735;GO:0003735;GO:0005763;GO:0005763;GO:0005763;GO:0005763;GO:0005840;GO:0005840;GO:0006412;GO:0006412;GO:0003735;GO:0003735;GO:0005763;GO:0005763;GO:0005763;GO:0005763;GO:0005840;GO:0005840;GO:0006412;GO:0006412;	K02961	-	J	0UUXR;0DTWV;1B5R2;1D390;1968R;KOG3447;0VHSZ;0A6YU;13RH3	mitochondrial ribosomal protein S17 [Source:RGD Symbol;Acc:1307650]	288621	D3ZTR1
ENSRNOG00000000931	1211	10.1728	1318	11.3738	1239	12.0805	1472	11.9103	1254	11.0853	1118	9.68797	1568	13.0497	1005	10.2977	12	30740520	30811054	-	7094	Sfswap	GO:0003723;GO:0006396;GO:0000380;GO:0000395;GO:0003723;GO:0003723;GO:0006396;GO:0006396;GO:0003723;GO:0003723;GO:0006396;GO:0006396;GO:0003723;GO:0006396;	-	-	A;K	0DIBN;1B1SN;0V7Z5;1CT26;0UQ25;12Q8F;18XIS;KOG1847;09X10	splicing factor SWAP [Source:RGD Symbol;Acc:1305004]	304431	Q3KR71
ENSRNOG00000000934	0	0	0	0	0	0	0	0	0	0	0	0	0	0	0	0	12	31609053	31629881	-	4005	Piwil1	GO:0003676;GO:0003676;GO:0003723;GO:0003727;GO:0003727;GO:0003729;GO:0003729;GO:0004521;GO:0004521;GO:0005515;GO:0005634;GO:0005634;GO:0005737;GO:0005737;GO:0006417;GO:0007283;GO:0007283;GO:0007286;GO:0007286;GO:0007286;GO:0007286;GO:0007286;GO:0010529;GO:0010529;GO:0019901;GO:0019901;GO:0031047;GO:0033391;GO:0033391;GO:0034584;GO:0034584;GO:0034584;GO:0034584;GO:0034584;GO:0034587;GO:0034587;GO:…	K02156	-	D	KOG1042;12NEA;1AV1E;09UPN;0DFZC;18X00;0V4V1;1CQNX;0UHIR	piwi-like RNA-mediated gene silencing 1 [Source:RGD Symbol;Acc:1306980]	363912	D3ZTP9
ENSRNOG00000000936	678	15.4447	587	13.7367	753	19.9096	754	16.5439	710	17.0201	596	14.0052	521	11.7583	617	17.144	12	31335372	31360254	+	2616	Stx2	GO:0005198;GO:0005484;GO:0005484;GO:0005615;GO:0005886;GO:0006886;GO:0006886;GO:0007340;GO:0007340;GO:0016020;GO:0016020;GO:0016020;GO:0016021;GO:0016021;GO:0016021;GO:0016192;GO:0016192;GO:0016323;GO:0030027;GO:0030154;GO:0030154;GO:0032991;GO:0034599;GO:0061025;GO:1903575;GO:0007340;GO:0007340;GO:0016020;GO:0016020;GO:0016021;GO:0016021;GO:0016192;GO:0016192;GO:0030154;GO:0030154;	K08486	-	U	1ASZM;0A1HB;0UHCD;0VC6V;0DFVU;12TJV;18TPV;1CQJ6;KOG0810	syntaxin 2 [Source:RGD Symbol;Acc:2558]	25130	P50279
ENSRNOG00000000937	134	3.31205	107	2.71687	151	4.33196	173	4.11864	92	2.39295	105	2.67716	226	5.53422	89	2.68322	12	8725517	8741951	+	2411	Slc46a3	GO:0022857;GO:0022857;GO:0034486;GO:0055085;GO:1905103;	K20840	-	O;P;G	0UFQT;0DEQE;09TD6;1B1TY;KOG2816;13H6S;0V4C9;18US6;1CPE5	solute carrier family 46, member 3 [Source:RGD Symbol;Acc:1307594]	288454	Q5BK75
ENSRNOG00000000938	3745	202.149	3647	202.231	2309	144.664	2933	152.492	3126	177.567	3102	172.725	3020	161.504	2964	195.152	12	31320624	31323810	-	1104	Ran	GO:0003924;GO:0005525;GO:0006913;	K07936	-	U	1CRZ4;0V6YH;KOG0096;12NEU;09W02;0UKGR;1B4TS;194W0;0DH94	RAN, member RAS oncogene family [Source:RGD Symbol;Acc:620367]	84509	P62828
ENSRNOG00000000940	2357	20.1577	2646	23.2468	2526	25.0744	3158	26.0141	3040	27.3595	3126	27.578	3215	27.2407	2016	21.0303	12	9034308	9205905	+	6968	Flt1	GO:0000166;GO:0001525;GO:0002548;GO:0004672;GO:0004672;GO:0004713;GO:0004713;GO:0004713;GO:0004714;GO:0004714;GO:0004714;GO:0004714;GO:0005021;GO:0005021;GO:0005021;GO:0005524;GO:0005524;GO:0005524;GO:0005886;GO:0005886;GO:0005887;GO:0005887;GO:0005887;GO:0006468;GO:0006468;GO:0007169;GO:0007169;GO:0010863;GO:0014068;GO:0015629;GO:0016020;GO:0016021;GO:0016301;GO:0016310;GO:0016477;GO:0018108;GO:…	K05096	EC:2.7.10.1	T	0V51R;195GJ;1B1CE;09U2S;KOG0200;0UJQK;1CS8G;0DFCG;12TBY	FMS-related tyrosine kinase 1 [Source:RGD Symbol;Acc:2621]	54251	-
ENSRNOG00000000942	809	19.4239	883	21.7792	870	24.245	1042	24.0974	1013	25.5947	1082	26.7983	1253	29.8054	821	24.0439	12	9216536	9331195	-	2482	Pan3	GO:0000289;GO:0003723;GO:0004535;GO:0004672;GO:0005524;GO:0006397;GO:0006468;GO:0031251;GO:0031251;	K12572	-	A	1CUAM;KOG3741;12NI5;0DJI3;18T9A;0V928;0UN8Z;09Y4S;1AXA2	poly(A) specific ribonuclease subunit PAN3 [Source:RGD Symbol;Acc:1590880]	360760	-
ENSRNOG00000000952	0	0	0	0	0	0	0	0	0	0	0	0	0	0	0	0	12	9605873	9607168	-	786	Gsx1	GO:0000978;GO:0000978;GO:0000978;GO:0000981;GO:0000981;GO:0000981;GO:0001228;GO:0001228;GO:0003677;GO:0003677;GO:0003677;GO:0005634;GO:0005634;GO:0006355;GO:0006355;GO:0006357;GO:0007417;GO:0021527;GO:0021527;GO:0021854;GO:0021854;GO:0021984;GO:0021984;GO:0030182;GO:0043565;GO:0043565;GO:0043565;GO:0045944;GO:0045944;GO:0045944;GO:0045944;GO:0048663;GO:0048663;GO:1990837;GO:1990837;	K09310	-	K	KOG0489;13IA8;0V5HH;1AZ0Q;1935G;0UH9P;1CQHC;09UI7;0DFTY	GS homeobox 1 [Source:RGD Symbol;Acc:1310020]	288457	G3V634
ENSRNOG00000000954	1103	69.1896	1011	65.1493	926	67.4205	1119	67.61	944	62.3147	1022	66.1317	1247	77.4976	796	60.905	12	9693779	9727489	-	950	Polr1d	GO:0005736;	-	-	S	13ST5;0DUWT;19684;0UW23;1B6BP;0A8B3;0VJ6Q;0IYRK;1D47S	RNA polymerase I and III subunit D [Source:RGD Symbol;Acc:1564358]	360762	Q4G058
ENSRNOG00000000955	701	9.29139	897	12.2137	682	10.4921	866	11.056	786	10.9632	735	10.0495	935	12.2781	560	9.05368	12	9728486	9793428	+	4496	Lnx2	GO:0005515;GO:0030165;GO:0030165;GO:0042802;GO:0042802;GO:0046872;	K10692	EC:2.3.2.27	O	13JE6;KOG3528;1DDKR;0V1V8;0B1ES;0E6NN;0WE0G	ligand of numb-protein X 2 [Source:RGD Symbol;Acc:1308222]	360761	D3ZRH6
ENSRNOG00000000956	179	8.36627	163	7.82635	196	10.6329	258	11.6149	193	9.49269	280	13.4999	214	9.90944	172	9.80577	12	9985928	9990284	-	1275	Rasl11a	GO:0003924;GO:0005525;GO:0007165;GO:0016020;GO:0003924;GO:0005525;GO:0007165;GO:0016020;	K07852	-	S;J;K	0UIBT;0V691;0DGI5;1CR7W;13ICV;09V9S;KOG0395	RAS-like family 11 member A [Source:RGD Symbol;Acc:1303231]	304268	Q6IMA3;A0A0G2JSG9
ENSRNOG00000000957	4150	512.023	3331	422.192	2766	396.104	3626	430.909	3465	449.882	3791	482.491	4169	509.601	3165	476.31	12	9996951	9998779	-	483	Rpl21	GO:0003735;GO:0003735;GO:0005840;GO:0005840;GO:0005840;GO:0006412;GO:0006412;	K02889	-	J	13IVK;0A0GD;0DN3H;KOG1732;0US7A;0VBCK;1CWZW;1AZKN	ribosomal protein L21 [Source:RGD Symbol;Acc:68390]	79449	P20280
ENSRNOG00000000961	3	0.0591583	1	0.0202576	1	0.0228881	1	0.0189937	0	0	0	0	2	0.0390734	1	0.024053	12	32666635	32740732	-	3022	Glt1d1	GO:0005829;GO:0016757;	-	-	S	1B1XR;13HF3;0DHMF;1CSBW;0UPKD;09W67;1900M;0IIPB;0V74G	glycosyltransferase 1 domain containing 1 [Source:RGD Symbol;Acc:1304896]	304445	D3ZUX2
ENSRNOG00000000962	428	9.34265	412	9.23882	344	8.71566	410	8.62037	449	10.314	380	8.55664	393	8.49914	368	9.79825	12	32753824	32773277	+	2730	Slc15a4	GO:0005290;GO:0005290;GO:0005765;GO:0006857;GO:0006857;GO:0010008;GO:0015293;GO:0015333;GO:0015333;GO:0015647;GO:0015835;GO:0015835;GO:0016020;GO:0016020;GO:0016020;GO:0016021;GO:0022857;GO:0022857;GO:0031303;GO:0031901;GO:0033023;GO:0034157;GO:0034157;GO:0034161;GO:0034165;GO:0034165;GO:0036020;GO:0045089;GO:0048302;GO:0055085;GO:0055085;GO:0070424;GO:0070430;GO:0070434;GO:0071916;GO:0089708;GO:…	K14638	-	P;E	0DJYU;09XYR;12QTM;194KY;KOG1237;1ASWM;0V5WI;1CUSI;0UG9S	solute carrier family 15 member 4 [Source:RGD Symbol;Acc:708469]	246280	O09014
ENSRNOG00000000963	776	14.3658	1243	23.6392	732	15.7288	1254	22.3605	1192	23.2219	1398	26.6974	1124	20.6153	1178	26.6004	12	32808022	33016885	-	3219	Tmem132c	-	K17599	-	S	KOG4789;12SAS;18WUW;0UKTE;1CSR8;0DI0I;09WQT;0V7K0;1B0D7	transmembrane protein 132C [Source:RGD Symbol;Acc:1583824]	363915	-
ENSRNOG00000000967	532	9.93513	450	8.63312	486	10.5345	371	6.67347	439	8.6274	470	9.05427	427	7.90035	481	10.9568	12	36512393	36555694	-	3191	Aacs	GO:0000166;GO:0001889;GO:0005524;GO:0005737;GO:0005829;GO:0005829;GO:0005829;GO:0006629;GO:0006629;GO:0006629;GO:0006631;GO:0007584;GO:0010243;GO:0014070;GO:0014074;GO:0016874;GO:0030729;GO:0030729;GO:0030729;GO:0030729;GO:0030729;GO:0030729;GO:0032024;GO:0032024;GO:0034201;GO:0042493;GO:0042594;GO:0045471;GO:0047760;GO:0050872;GO:0060612;GO:0071333;GO:0071394;GO:0071397;	K01907	EC:6.2.1.16	I	12RMH;1B382;KOG1175;191M0;0UPJD;09Z2H;0VA00;0DKHW;1CVCD	acetoacetyl-CoA synthetase [Source:RGD Symbol;Acc:708522]	65984	Q9JMI1
ENSRNOG00000000968	954	17.0929	876	16.1237	905	18.8205	1060	18.2931	1030	19.4204	1178	21.7723	1147	20.3604	865	18.9042	12	10574168	10583208	+	3326	Rnf6	GO:0003674;GO:0003677;GO:0004842;GO:0005575;GO:0005634;GO:0005654;GO:0005737;GO:0005737;GO:0006355;GO:0006511;GO:0006511;GO:0008150;GO:0016567;GO:0016605;GO:0030424;GO:0030517;GO:0044314;GO:0045893;GO:0045893;GO:0050681;GO:0060765;GO:0061630;GO:0061630;GO:0070936;GO:0085020;GO:0003674;GO:0003677;GO:0003677;GO:0004842;GO:0004842;GO:0005575;GO:0005634;GO:0005634;GO:0005654;GO:0005737;GO:0005737;GO:…	K22753	EC:2.3.2.27	O	1AVDP;KOG0800;0USH4;0DISE;12T7N;09YR7;18ZM9;0VBFT;1CTHH	ring finger protein 6 [Source:RGD Symbol;Acc:1306092]	304271	-
ENSRNOG00000000969	0	0	0	0	0	0	0	0	0	0	2	0.0611973	0	0	0	0	12	10636275	10684278	+	2009	Cyp3a18	GO:0004497;GO:0004497;GO:0004497;GO:0005506;GO:0005506;GO:0005789;GO:0016020;GO:0016021;GO:0016491;GO:0016705;GO:0016705;GO:0016712;GO:0016712;GO:0020037;GO:0020037;GO:0043231;GO:0046872;GO:0055114;GO:0070330;GO:0070330;GO:0005506;GO:0016020;GO:0016021;GO:0016705;GO:0016712;GO:0020037;	K07424	EC:1.14.14.1	Q	0DPQR;0V9SY;1CQPA;12P50;0USD4;09VC0;KOG0158;0DPQR;0V9SY;1CQPA;12P50;0USD4;09VC0;KOG0158	cytochrome P450, family 3, subfamily a, polypeptide 18 [Source:RGD Symbol;Acc:628709]	252931	Q64581
ENSRNOG00000000973	0	0	4	0.154397	0	0	0	0	1	0.0395402	0	0	0	0	1	0.0458311	12	2016058	2033112	+	1586	Tex45	-	-	-	S	1AZBW;18U31;13SW9;09V7I;0V673;0DGGB;0UI9K;0IZ35;1CR5X	testis expressed 45 [Source:RGD Symbol;Acc:1563425]	498129	D3Z9Q6
ENSRNOG00000000974	538	15.7856	549	16.548	588	20.025	613	17.3243	432	13.3388	441	13.3478	522	15.1742	374	13.3852	12	2046472	2050565	+	2031	Zfp358	GO:0000122;GO:0000978;GO:0001227;GO:0005654;GO:0006357;	-	-	K	1AXV9;0DKUQ;18XRN;0VA9K;13MFQ;KOG1721;09ZCF;1CVPR;0UMNP	zinc finger protein 358 [Source:RGD Symbol;Acc:1310416]	360754	D3ZRG3
ENSRNOG00000000975	610	17.561	540	15.97	503	16.8075	635	17.6079	555	16.8138	484	14.3733	583	16.6281	459	16.1178	12	2054680	2068682	+	2070	Mcoln1	GO:0005261;GO:0005261;GO:0005654;GO:0005764;GO:0005764;GO:0005765;GO:0005765;GO:0005770;GO:0005770;GO:0005794;GO:0005886;GO:0005886;GO:0010008;GO:0016020;GO:0016020;GO:0016021;GO:0016021;GO:0016021;GO:0016021;GO:0019722;GO:0043231;GO:0043235;GO:0043235;GO:0051209;GO:0051289;GO:0051289;GO:0051289;GO:0070588;GO:0070588;GO:0071277;GO:0071277;GO:0071467;GO:0071467;GO:0072345;GO:0072345;GO:0090382;GO:…	K04992	-	P	1CW8Y;0DIN0;09XAK;KOG3733;0V88X;0UFJC;18WNF;12T8J;1B0PG	mucolipin 1 [Source:RGD Symbol;Acc:1308953]	288371	D3ZRF9
ENSRNOG00000000977	569	8.16075	533	7.85305	547	9.10586	696	9.61485	459	6.92762	531	7.85608	548	7.78673	457	7.99482	12	2069959	2097904	+	4155	Pnpla6	GO:0001525;GO:0004622;GO:0004622;GO:0004622;GO:0004622;GO:0004622;GO:0005783;GO:0005789;GO:0006629;GO:0006629;GO:0006629;GO:0009887;GO:0016020;GO:0016020;GO:0016021;GO:0016787;GO:0046470;GO:0046470;GO:0102545;GO:0001525;GO:0004622;GO:0004622;GO:0004622;GO:0004622;GO:0004622;GO:0005783;GO:0005789;GO:0006629;GO:0006629;GO:0006629;GO:0009887;GO:0016020;GO:0016020;GO:0016021;GO:0016787;GO:0046470;GO:…	K14676	EC:3.1.1.5	O;I	0UPTC;KOG2968;12S4D;09VN1;1CU97;18WNG;0DJGR;1B37Y;0V917	patatin-like phospholipase domain containing 6 [Source:RGD Symbol;Acc:1564611]	360753	-
ENSRNOG00000000979	109	5.77895	136	7.40721	116	7.13833	85	4.34067	92	5.13291	106	5.79725	117	6.14561	89	5.75555	12	36576020	36587839	-	1124	Bri3bp	GO:0005739;GO:0005739;GO:0005739;GO:0005739;GO:0005739;GO:0016020;GO:0016021;	-	-	U	09TX3;13CTN;1CPX3;1AS6K;0UGE5;0DF7J;0V4W7;18T0J;0IJ5B	Bri3 binding protein [Source:RGD Symbol;Acc:1561711]	498176	Q5U3Z5
ENSRNOG00000000981	1626	38.4206	1617	39.2507	1012	27.7549	1829	41.6268	1548	38.4918	1611	39.2674	1632	38.205	1235	35.5947	12	36694960	36761455	+	2522	Scarb1	GO:0001530;GO:0001540;GO:0001875;GO:0001935;GO:0005737;GO:0005764;GO:0005886;GO:0005887;GO:0005901;GO:0006707;GO:0008035;GO:0009986;GO:0010867;GO:0010886;GO:0010899;GO:0015914;GO:0015920;GO:0016020;GO:0016021;GO:0030169;GO:0030301;GO:0032497;GO:0033344;GO:0033344;GO:0034185;GO:0034185;GO:0034186;GO:0034375;GO:0034383;GO:0034384;GO:0035461;GO:0042632;GO:0043231;GO:0043534;GO:0043654;GO:0043691;GO:…	K13885	-	T	190D8;12SAC;1CXQM;KOG3776;0V8QD;09XSV;1AXUW;0US4S;0DJ4W	scavenger receptor class B, member 1 [Source:RGD Symbol;Acc:2302]	25073	P97943
ENSRNOG00000000983	352	8.52354	281	6.98999	311	8.74085	367	8.55971	364	9.27539	384	9.59184	495	11.8751	274	8.09287	12	11179329	11187380	+	2461	Zfp394	GO:0003677;GO:0005634;GO:0006355;GO:0006355;GO:0046872;	K09229	-	K	09TSH;1CPSP;12S88;195BU;0DF2V;KOG1721;0V4RU;1AS13;0UG7X	zinc finger protein 394 [Source:RGD Symbol;Acc:628654]	252860	Q9Z2K3;Q498N6
ENSRNOG00000000985	605	20.9978	588	20.9647	543	21.8743	627	20.9605	555	20.2705	615	22.0185	880	30.2592	457	19.3468	12	11199898	11215708	-	1717	Cpsf4	GO:0003676;GO:0003676;GO:0003723;GO:0005634;GO:0005654;GO:0005847;GO:0005847;GO:0005847;GO:0005847;GO:0006397;GO:0008270;GO:0008270;GO:0043231;GO:0046872;GO:0046872;GO:0046872;GO:0098789;GO:1990837;GO:1990837;GO:0003676;GO:0003676;GO:0005634;GO:0008270;GO:0008270;GO:0046872;GO:0046872;GO:0046872;	K14404	-	A	12NII;KOG1040;194ME;09U4E;0DFE1;1CQ3T;0V53G;0UTUP;1AY20	cleavage and polyadenylation specific factor 4 [Source:RGD Symbol;Acc:620440]	304277	Q5FVR7
ENSRNOG00000000986	157	2.12926	157	2.18737	198	3.11681	186	2.42973	174	2.48331	158	2.21044	194	2.60668	146	2.41522	12	2134022	2157403	+	4394	Camsap3	GO:0000226;GO:0000226;GO:0000226;GO:0001701;GO:0001701;GO:0003341;GO:0003341;GO:0005515;GO:0005516;GO:0005516;GO:0005654;GO:0005737;GO:0005737;GO:0005737;GO:0005737;GO:0005813;GO:0005813;GO:0005856;GO:0005874;GO:0005915;GO:0005915;GO:0005915;GO:0005930;GO:0005930;GO:0007026;GO:0008017;GO:0008017;GO:0009792;GO:0009792;GO:0010923;GO:0010923;GO:0015630;GO:0015630;GO:0030334;GO:0030334;GO:0030507;GO:…	K17493	-	Z	KOG3654;0DEJU;09T8M;1ASPI;1900H;12Q4I;0UH0B;0V47K;1CP9R	calmodulin regulated spectrin-associated protein family, member 3 [Source:RGD Symbol;Acc:1597412]	689074	D3ZXQ2
ENSRNOG00000000987	304	5.86279	254	5.03219	215	4.81265	265	4.92257	266	5.39841	287	5.7096	286	5.46453	207	4.8694	12	11215886	11233633	+	3090	Ptcd1	GO:0005515;GO:0032543;GO:0005515;	K17710	-	J;C;U	1CY41;09V8C;1B21J;12SJ9;0USI3;0VCDK;0DP61;18TGN;KOG4197	pentatricopeptide repeat domain 1 [Source:RGD Symbol;Acc:1311473]	304278	D4AA10
ENSRNOG00000000988	859	18.3344	786	17.2341	724	17.9361	1014	20.8462	741	16.6435	848	18.6708	838	17.7204	698	18.172	12	2158389	2170504	-	2792	Xab2	GO:0000398;GO:0001824;GO:0005515;GO:0005634;GO:0005654;GO:0006283;GO:0006351;GO:0006396;GO:0043231;GO:0071007;GO:0071013;	K12867	-	A;K	0UHD7;1CX19;12QAU;0DKAY;18S3A;KOG2047;09YVS;1B0NT;0V9TJ	XPA binding protein 2 [Source:RGD Symbol;Acc:621217]	245976	Q99PK0
ENSRNOG00000000989	761	40.3466	690	37.5807	587	36.1224	700	35.7467	636	35.484	685	37.4633	808	42.4415	571	36.9261	12	11232964	11240400	-	1124	Bud31	GO:0005634;GO:0005634;GO:0005634;GO:0005681;GO:0008380;GO:0000398;GO:0000398;GO:0000398;GO:0000785;GO:0000785;GO:0000785;GO:0005634;GO:0005634;GO:0005634;GO:0005634;GO:0005634;GO:0005681;GO:0005681;GO:0006397;GO:0008380;GO:0030374;GO:0030374;GO:0030374;GO:0035257;GO:0035257;GO:0035257;GO:0045893;GO:0071007;GO:0071007;GO:2000825;GO:2000825;GO:2000825;GO:0005634;GO:0005634;GO:0005634;GO:0005634;GO:…	K12873	-	K	1CRN0;13PSH;1B07J;0UIWC;09VPC;0V6N8;0DGXS;KOG3404;195QS	BUD31 homolog [Source:RGD Symbol;Acc:621103]	89819	O70454
ENSRNOG00000000990	2523	99.901	2319	94.3292	1731	79.5546	2368	90.3129	2056	85.67	2104	85.9392	2183	85.6372	1822	87.9985	12	11240761	11251004	+	1505	Pdap1	GO:0005829;GO:0005886;	-	-	S	1D38J;0DMMI;0VHSG;KOG3375;0UQUV;13SRE;192T6;0A6YA;1B5JX	PDGFA associated protein 1 [Source:RGD Symbol;Acc:620442]	64527	Q62785
ENSRNOG00000000991	6069	238.565	5281	213.255	3760	171.551	5011	189.727	5542	229.25	5853	237.335	6128	238.652	4790	229.668	12	11252296	11265865	-	1516	Arpc1b	GO:0003779;GO:0005200;GO:0005200;GO:0005515;GO:0005634;GO:0005737;GO:0005856;GO:0005885;GO:0005885;GO:0005885;GO:0005885;GO:0005885;GO:0015629;GO:0015629;GO:0030833;GO:0030833;GO:0032355;GO:0034314;GO:0034314;GO:0034314;GO:0034314;GO:0034314;GO:0036284;GO:0043627;GO:0044877;GO:0051015;GO:0051015;GO:0051015;	K05757	-	Z	1CREG;0V6EZ;12PA7;1923K;0DGQK;0UPIE;09VFT;1B2HZ;KOG1523	actin related protein 2/3 complex, subunit 1B [Source:RGD Symbol;Acc:2155]	54227	O88656
ENSRNOG00000000993	0	0	0	0	0	0	0	0	0	0	0	0	0	0	0	0	12	2172378	2174131	-	461	Pcp2	GO:0005085;GO:0005085;GO:0005085;GO:0005085;GO:0005515;GO:0016056;GO:0030695;GO:0030695;GO:0043025;GO:0043025;GO:0050790;	-	-	T	0UV9X;KOG1130;1D3IN;0A7TM;1B5UW;19341;0VIN7;0DU1R;13S8X	Purkinje cell protein 2 [Source:RGD Symbol;Acc:1306217]	304195	D3ZXP8
ENSRNOG00000000994	796	22.3963	820	23.7012	593	19.3657	694	18.8078	667	19.7489	747	21.6809	699	19.4848	628	21.5525	12	2180150	2191175	+	2118	Stxbp2	GO:0001909;GO:0005829;GO:0005886;GO:0006904;GO:0015031;GO:0016192;GO:0016192;GO:0030348;GO:0042581;GO:0042582;GO:0043312;GO:0044194;GO:0070820;	K15300	-	U	0DIWT;KOG1300;09VWI;18ZF7;1CTN5;0V6V2;12PGD;0UGT9;1ASH4	syntaxin binding protein 2 [Source:RGD Symbol;Acc:619967]	81804	Q62753
ENSRNOG00000000996	1884	75.1483	1767	72.4049	1605	74.3069	1828	70.2312	1567	65.775	1603	65.9576	2039	80.5772	1385	67.3849	12	11272609	11294058	-	1494	Arpc1a	GO:0003779;GO:0005515;GO:0005634;GO:0005885;GO:0005885;GO:0015629;GO:0015629;GO:0030833;GO:0030833;GO:0034314;GO:0034314;GO:0036195;	K05757	-	Z	KOG1523	actin related protein 2/3 complex, subunit 1A [Source:RGD Symbol;Acc:620834]	81824	Q99PD4
ENSRNOG00000000999	1293	14.8492	1466	17.2955	1497	19.9546	1542	17.0571	1576	19.0465	1361	16.1234	1582	17.9998	1069	14.9747	12	11407213	11526465	+	5189	Smurf1	GO:0000209;GO:0000209;GO:0004842;GO:0004842;GO:0004842;GO:0005515;GO:0005515;GO:0005737;GO:0005737;GO:0005739;GO:0005886;GO:0006511;GO:0006511;GO:0006511;GO:0006611;GO:0008150;GO:0016567;GO:0016567;GO:0016567;GO:0016740;GO:0030154;GO:0030279;GO:0030424;GO:0030509;GO:0030512;GO:0030514;GO:0030514;GO:0030579;GO:0030579;GO:0032801;GO:0034394;GO:0043025;GO:0043161;GO:0043161;GO:0045732;GO:0061630;GO:…	K04678	EC:2.3.2.26	O	1CV8X;18SEQ;0DKEW;KOG0940;09YZW;1B4BX;0V638;0UM6P;12NJ4	SMAD specific E3 ubiquitin protein ligase 1 [Source:RGD Symbol;Acc:1594738]	690516	D3ZCF5
ENSRNOG00000001001	5	0.24423	19	0.953402	6	0.34017	16	0.752774	15	0.771034	184	9.27129	50	2.41967	46	2.7407	12	2201891	2204249	+	1220	Retn	GO:0005179;GO:0005179;GO:0005179;GO:0005576;GO:0005576;GO:0005576;GO:0005576;GO:0005615;GO:0005615;GO:0005634;GO:0007165;GO:0007568;GO:0009612;GO:0032868;GO:0045444;GO:0050806;GO:2000252;GO:2000872;GO:0005179;GO:0005179;GO:0005179;GO:0005576;GO:0005576;GO:0005576;GO:0005576;GO:0005615;GO:0005615;GO:0005634;GO:0007165;GO:0007568;GO:0009612;GO:0032868;GO:0045444;GO:0050806;GO:2000252;GO:2000872;	K13438	-	S	0DVRE;0UWD7;0A9MW;0J40Z;13ZPR;1D4UH;1B6QI;193V2;0VKJ8	resistin [Source:RGD Symbol;Acc:628781]	246250	Q8K4J7
ENSRNOG00000001003	594	29.449	641	32.6464	584	33.6057	657	31.3737	674	35.164	600	30.6852	667	32.7617	580	35.0741	12	2228670	2232214	+	1202	Trappc5	GO:0005783;GO:0005794;GO:0006888;GO:0016192;GO:0030008;GO:0030008;GO:0030008;GO:0030008;GO:0030008;GO:0048193;GO:0048193;GO:1990070;GO:1990071;GO:1990072;	K20280	-	U	0V4YQ;1CW7E;0UQHQ;18VJH;09TZV;12NG8;0DMC7;1AWCS;KOG3315	trafficking protein particle complex 5 [Source:RGD Symbol;Acc:1563971]	363858	B0BNE3
ENSRNOG00000001004	2631	17.9411	2796	19.5865	2406	19.0431	3256	21.3859	2455	17.617	2544	17.8952	2228	15.0522	2143	17.8248	12	36871999	37033701	+	8739	Ncor2	GO:0000118;GO:0000118;GO:0000122;GO:0000122;GO:0000122;GO:0000785;GO:0000785;GO:0001701;GO:0003007;GO:0003677;GO:0003677;GO:0003682;GO:0003714;GO:0003714;GO:0003714;GO:0005112;GO:0005112;GO:0005515;GO:0005634;GO:0005634;GO:0005654;GO:0007595;GO:0010243;GO:0010565;GO:0010565;GO:0016363;GO:0016363;GO:0016604;GO:0016604;GO:0016922;GO:0017053;GO:0017053;GO:0017053;GO:0021537;GO:0021846;GO:0030900;GO:…	K06065	-	K	1BAI2;12R2D;KOG1878;0B1D8;0WDYR;196ZJ;0E6MM;1DDJU;0V1UP	nuclear receptor co-repressor 2 [Source:RGD Symbol;Acc:1310293]	360801	D3ZXN9
ENSRNOG00000001005	24	0.716898	13	0.398917	7	0.242694	0	0	26	0.817284	22	0.677894	17	0.503097	20	0.728703	12	2233778	2245324	-	1995	Fcer2	GO:0002925;GO:0002925;GO:0009897;GO:0009897;GO:0016020;GO:0016021;GO:0030246;GO:0051000;GO:0051000;GO:0051712;GO:0051712;GO:0051770;GO:0051770;GO:0002925;GO:0009897;GO:0016020;GO:0016021;GO:0030246;GO:0051000;GO:0051712;GO:0051770;	K06468	-	T	13ENB;0IS34;197BG;0WI1I;0B5E7;0E8V6;1DFRV;0V3FW;1BB85	Fc fragment of IgE receptor II [Source:RGD Symbol;Acc:619997]	171075	Q6AZ45
ENSRNOG00000001006	2	0.0392441	1	0.0201575	1	0.0227751	2	0.0377998	0	0	5	0.101206	2	0.0388804	0	0	12	12013911	12025549	-	3037	Nptx2	GO:0008306;GO:0098962;GO:0098978;	-	-	S	0DP0T;0IFFF;0VC8R;1CXYM;0UFKN;1B2FY;0A1D7;18U47;13K9U	neuronal pentraxin 2 [Source:RGD Symbol;Acc:1309447]	288475	F1LR84
ENSRNOG00000001007	437	9.15996	438	9.43147	441	10.7292	499	10.0746	445	9.8158	539	11.6545	564	11.7124	368	9.40881	12	12227010	12321172	+	2843	Baiap2l1	GO:0003674;GO:0003779;GO:0005515;GO:0005575;GO:0005654;GO:0005654;GO:0005737;GO:0005829;GO:0005829;GO:0005829;GO:0005856;GO:0005886;GO:0007009;GO:0007009;GO:0008150;GO:0009617;GO:0009617;GO:0009617;GO:0015629;GO:0015629;GO:0015629;GO:0030833;GO:0030833;GO:0030838;GO:0030838;GO:0030838;GO:0030838;GO:0046626;GO:0046626;GO:0051017;GO:0051764;GO:0070064;GO:0070064;GO:0070064;GO:2000251;GO:2000251;GO:…	K20127	-	Z	18ZPN;0IGQC;13IPP;0DJS3;09YC8;0UNJQ;0V99R;1CUJ5;1AX22	BAI1-associated protein 2-like 1 [Source:RGD Symbol;Acc:1308452]	304282	Q3KR97
ENSRNOG00000001009	641	24.565	457	17.9915	339	15.079	499	18.4194	412	16.6153	483	19.0941	393	14.9213	385	17.9967	12	12322243	12330939	-	1555	Bri3	GO:0005737;GO:0005764;GO:0005765;GO:0016020;GO:0016021;GO:0042802;GO:0042802;GO:0048471;	-	-	S	0VIHF;KOG4517;1B60X;0DUCH;1D3Q6;0UVEG;0AABC;13W5Z;193U4	brain protein I3 [Source:RGD Symbol;Acc:1309187]	304284	Q5PPK1
ENSRNOG00000001010	1367	16.0707	1451	17.5238	1190	16.2379	1787	20.2352	1349	16.6891	1315	15.9472	1149	13.3827	1117	16.0175	12	12374790	12402552	+	5069	Tecpr1	GO:0000421;GO:0005654;GO:0005765;GO:0006914;GO:0016021;GO:0032266;GO:0043231;GO:0097352;	K17988	-	S;W;G	18UXS;0V50E;KOG3669;1B0KQ;0USI9;12SKV;09V9K;0DGPG;1CRD8	tectonin beta-propeller repeat containing 1 [Source:RGD Symbol;Acc:1306873]	304285	Q3ZBA0
ENSRNOG00000001011	80	2.96294	69	2.62528	51	2.19239	95	3.389	61	2.37748	42	1.60463	46	1.6879	58	2.62021	12	37038733	37047628	-	1609	Rflna	GO:0005737;GO:0005856;GO:0031005;GO:0031005;GO:0031005;GO:0031005;GO:0031005;GO:0032432;GO:0032432;GO:0032432;GO:0048705;GO:0048705;GO:0048705;GO:0061181;GO:0061181;GO:0061182;GO:0061182;GO:0061182;GO:0061572;GO:0061572;GO:0061572;GO:0061572;GO:0061572;GO:1900158;GO:1900158;GO:1900158;	-	-	S	1D1WX;19677;0VBPE;0UGD9;1B1ZV;13QAP;0DSKS;0IVW8;0A5YX	refilin A [Source:RGD Symbol;Acc:1588777]	689711	D3ZXN7
ENSRNOG00000001017	2	0.130256	0	0	0	0	2	0.125462	1	0.0685364	0	0	0	0	0	0	12	2406879	2413324	-	915	Cd209	GO:0001618;GO:0001819;GO:0001819;GO:0005537;GO:0005537;GO:0005886;GO:0006897;GO:0006897;GO:0009897;GO:0016020;GO:0016021;GO:0030246;GO:0042102;GO:0042129;GO:0042742;GO:0042742;GO:0042802;GO:0042802;GO:0046718;GO:0097323;GO:1903902;	K06563	-	T;V	0IS0I;13EJY	CD209 molecule [Source:RGD Symbol;Acc:1561104]	363856	D3ZXN3
ENSRNOG00000001027	0	0	0	0	0	0	0	0	0	0	0	0	0	0	0	0	12	2716376	2719073	+	774	LOC100363064	GO:0016020;GO:0016021;GO:0030246;	-	-	-	-	rCG58956-like [Source:RGD Symbol;Acc:2324825]	-	-
ENSRNOG00000001030	14458	175.475	14040	175.052	12223	172.187	14514	169.672	14143	180.635	14598	182.765	13848	166.514	9353	138.463	15	58554374	58658153	+	4910	Tsc22d1	GO:0006357;GO:0006357;	-	-	K	1ASKN;0UMX0;KOG4797;1CWGE;0A01D;12SGT;0DMKZ;190DT;0VAXZ	TSC22 domain family, member 1 [Source:RGD Symbol;Acc:3850]	498545	P62501
ENSRNOG00000001031	0	0	0	0	6	0.532744	0	0	0	0	0	0	1	0.0757893	0	0	12	12624723	12634472	+	779	Ocm2	GO:0005509;GO:0005509;	K23925	-	T;P	1D3TW;19376;0A7Q7;0DUG5;13T0X;0UVIR;1B5X2;KOG0027;0VIIQ	oncomodulin 2 [Source:RGD Symbol;Acc:3222]	25503	P02631
ENSRNOG00000001032	760	11.4862	655	10.1694	630	11.0514	685	9.97168	746	11.8646	746	11.6304	720	10.7808	595	10.9687	12	12638864	12662371	+	3943	Ccz1b	GO:0005085;GO:0005765;GO:0016192;GO:0016192;GO:0035658;GO:0035658;GO:0043231;GO:0050790;GO:0016192;GO:0035658;GO:0005085;GO:0016192;GO:0035658;GO:0043231;GO:0050790;GO:0005085;GO:0016192;GO:0016192;GO:0016192;GO:0035658;GO:0043231;GO:0050790;GO:0005085;GO:0005765;GO:0016192;GO:0016192;GO:0016192;GO:0035658;GO:0035658;GO:0035658;GO:0043231;GO:0050790;	-	-	S	0IG8S;13FE6	CCZ1 homolog B, vacuolar protein trafficking and biogenesis associated [Source:RGD Symbol;Acc:1306410]	360768	Q6AYE1
ENSRNOG00000001033	443	13.7927	508	16.2481	334	12.0701	434	13.0152	417	13.6627	382	12.2688	443	13.6649	363	13.7857	15	58170967	58201970	+	1914	Nufip1	GO:0000492;GO:0001650;GO:0003723;GO:0003723;GO:0003723;GO:0005634;GO:0005654;GO:0005726;GO:0005730;GO:0008023;GO:0016363;GO:0022626;GO:0030515;GO:0030674;GO:0032991;GO:0042802;GO:0045202;GO:0045944;GO:0051117;GO:0070761;	K23308	-	S;K	0VCWN;1AU7S;0UHCX;13HR6;1CYNI;0A17W;0DPPP;0IJ6R;192GW	nuclear FMR1 interacting protein 1 [Source:RGD Symbol;Acc:1359440]	364430	Q641W3
ENSRNOG00000001034	572	8.56235	553	8.50384	561	9.7471	588	8.47793	503	7.92352	429	6.62441	528	7.83046	396	7.23047	12	2587891	2626310	-	3981	Evi5l	GO:0005096;GO:0005096;GO:0031267;GO:0043087;GO:0043547;GO:1902018;GO:0005096;GO:0043087;GO:0005096;GO:0043087;GO:0005096;GO:0005096;GO:0005096;GO:0005096;GO:0006886;GO:0031267;GO:0043087;GO:0043087;GO:0043547;GO:0090630;GO:1902018;	-	-	F	KOG4436;KOG4436	ecotropic viral integration site 5-like [Source:RGD Symbol;Acc:1561962]	-	-
ENSRNOG00000001035	253	7.15558	194	5.63663	214	7.02512	265	7.21915	311	9.25632	279	8.13995	209	5.85635	188	6.4857	12	37427546	37444282	-	2107	Gtf2h3	GO:0000438;GO:0000439;GO:0005634;GO:0005654;GO:0005669;GO:0005675;GO:0006289;GO:0006355;GO:0006366;GO:0016251;GO:0047485;GO:0097550;	K03143	-	K	0DGZJ;0V6Q0;KOG2487;0UKTZ;1CRPU;12TS9;09VQZ;1AU13;18WBU	general transcription factor IIH subunit 3 [Source:RGD Symbol;Acc:1305494]	288651	Q561R7
ENSRNOG00000001036	314	4.78077	204	3.19074	322	5.69036	308	4.51684	237	3.79726	594	9.32927	482	7.27062	347	6.44425	12	12665194	12712742	-	3914	Rsph10b	-	-	-	S;E	1AVHY;18XB3;1CZ93;0DQ7S;0A1QR;12TZ4;0VCK9;KOG0231;0UINH	radial spoke head 10 homolog B [Source:RGD Symbol;Acc:1311893]	288478	Q66HB5
ENSRNOG00000001037	382	15.278	362	14.8732	313	14.5299	384	14.7928	345	14.5203	452	18.6481	364	14.4232	291	14.1961	15	58153275	58171049	-	1490	Gpalpp1	-	-	-	S;J	18XCX;0UPDC;0A3S6;1B20C;0VEKP;KOG4188;0DRCH;1D0HY;13IG4	GPALPP motifs containing 1 [Source:RGD Symbol;Acc:1307254]	298712	Q4V893
ENSRNOG00000001039	536	12.5064	587	14.0702	441	11.9432	549	12.3383	493	12.1051	572	13.7676	563	13.0147	454	12.9211	12	37444072	37465398	+	2554	Eif2b1	GO:0044237;GO:0003743;GO:0005085;GO:0005737;GO:0005851;GO:0005886;GO:0006413;GO:0014003;GO:0016020;GO:0042802;GO:0044237;GO:0050852;GO:0044237;GO:0044237;	K03239	-	J	1CTWB;12TAJ;0VBX6;0A1T2;0DIHB;1ATNH;18Y50;KOG1466;0UT0A	eukaryotic translation initiation factor 2B subunit alpha [Source:RGD Symbol;Acc:620819]	64514	Q64270
ENSRNOG00000001040	408	8.3095	386	8.07598	338	7.99	427	8.37641	351	7.52272	391	8.21457	408	8.23249	379	9.41518	12	12714394	12738641	-	2926	Pms2	GO:0003674;GO:0003677;GO:0003677;GO:0003697;GO:0003697;GO:0005524;GO:0005524;GO:0005575;GO:0005634;GO:0005634;GO:0005654;GO:0005829;GO:0005886;GO:0006281;GO:0006298;GO:0006298;GO:0006298;GO:0006298;GO:0006298;GO:0006974;GO:0006974;GO:0016446;GO:0016446;GO:0016447;GO:0016887;GO:0016887;GO:0030983;GO:0030983;GO:0032138;GO:0032138;GO:0032300;GO:0032300;GO:0032300;GO:0032389;GO:0032389;GO:0032407;GO:…	K10858	-	L	KOG1978	PMS1 homolog 2, mismatch repair system component [Source:RGD Symbol;Acc:1305483]	288479	D4A360
ENSRNOG00000001043	186	4.73075	181	4.72921	152	4.48721	177	4.33616	147	3.93448	183	4.80132	201	5.06488	149	4.62251	12	37453005	37468935	-	2343	Ddx55	GO:0000166;GO:0003676;GO:0003676;GO:0003723;GO:0003724;GO:0004386;GO:0004386;GO:0004386;GO:0005524;GO:0005524;GO:0005524;GO:0005654;GO:0005730;GO:0005730;GO:0005829;GO:0016787;	K14809	EC:3.6.4.13	A	1AWU5;1CS2Q;18XRM;0UJGM;KOG0345;0V71U;12PP0;0DHCI;09W3E	DEAD-box helicase 55 [Source:RGD Symbol;Acc:2324094]	100362764	D3ZX56
ENSRNOG00000001044	423	22.0153	467	24.9686	349	21.0826	437	21.9069	533	29.192	485	26.0386	386	19.9034	337	21.3938	12	12738812	12748345	+	1145	Aimp2	GO:0017101;GO:0017101;GO:0005634;GO:0005634;GO:0005634;GO:0005737;GO:0005829;GO:0005829;GO:0005829;GO:0006412;GO:0006915;GO:0007275;GO:0008285;GO:0008285;GO:0017101;GO:0017101;GO:0017101;GO:0017101;GO:0017101;GO:0017101;GO:0017101;GO:0030154;GO:0031398;GO:0031398;GO:0060090;GO:0060090;GO:0060510;GO:0060510;GO:0065003;GO:0065003;GO:1901216;GO:1903632;GO:1903632;GO:1903632;	K15438	-	J;K	0UM4Z;18SKC;09VRP;0II5D;0DH07;1AWKJ;1CRQH;12RNC;0V6QM	aminoacyl tRNA synthetase complex-interacting multifunctional protein 2 [Source:RGD Symbol;Acc:1560787]	288480	Q32PX2
ENSRNOG00000001047	429	19.5451	399	18.6744	484	25.5942	539	23.653	498	23.8761	512	24.0627	485	21.8917	337	18.7278	12	2548218	2555164	-	1308	Map2k7	GO:0000187;GO:0000287;GO:0004672;GO:0004672;GO:0004708;GO:0005524;GO:0005524;GO:0006468;GO:0006468;GO:0006970;GO:0009408;GO:0009411;GO:0016301;GO:0016310;GO:0019899;GO:0019901;GO:0032212;GO:0034612;GO:0045893;GO:0051403;GO:0051973;GO:0070374;GO:1904355;GO:0004672;GO:0005524;GO:0006468;	K04431	EC:2.7.12.2	T	KOG0983;0V73Q;0DHER;12S01;1ARZ4;09W5F;0UG61;1CS4T	mitogen activated protein kinase kinase 7 [Source:RGD Symbol;Acc:1560043]	363855	Q4KSH7
ENSRNOG00000001048	0	0	2	0.0828956	4	0.18732	1	0.0388619	6	0.254749	1	0.04162	4	0.159891	0	0	12	12756452	12760838	+	1477	Ankrd61	GO:0005515;GO:0005654;GO:0005515;	-	-	M	13IAM;KOG4177;0UGGJ;0V4Y4;0DF96;1B4JG;09TZ6;18UV8;1CPYS	ankyrin repeat domain 61 [Source:RGD Symbol;Acc:1586393]	689907	Q641X1
ENSRNOG00000001049	26248	1972.48	23073	1781.2	19629	1712.1	25369	1836.26	21786	1722.85	24346	1887.28	25102	1868.88	20647	1892.55	15	57891680	57894504	+	793	Tpt1	GO:0005654;GO:0008134;GO:0019827;GO:2000384;	-	-	Z;D	1B4Q0;1CVY4;13HXU;191IW;0UQ69;KOG1727;0DM33;09ZJT;0VAGI	tumor protein, translationally-controlled 1 [Source:RGD Symbol;Acc:621623]	116646	P63029
ENSRNOG00000001050	1413	28.0119	1363	27.7581	1315	30.2581	1512	28.8714	1274	26.578	1383	28.2823	1592	31.268	1139	27.5422	12	12748785	12782146	-	3006	Eif2ak1	GO:0002526;GO:0004672;GO:0004672;GO:0004694;GO:0005524;GO:0005737;GO:0006417;GO:0006468;GO:0006909;GO:0008285;GO:0010999;GO:0020037;GO:0030225;GO:0042803;GO:0046501;GO:0046777;GO:0046984;GO:0046986;GO:0055072;GO:0140467;GO:0140468;GO:1990641;GO:0004672;GO:0005524;GO:0006468;	K16194	EC:2.7.11.1	J	0V3IP;1BBA0;0ISBT;0WI9F;1DFWH;197C9;0B5MK;13EYF;0E90A	eukaryotic translation initiation factor 2 alpha kinase 1 [Source:RGD Symbol;Acc:70883]	27137	Q63185
ENSRNOG00000001052	151	4.97975	152	5.14953	132	5.05266	167	5.30472	178	6.17738	179	6.08944	204	6.66526	162	6.51659	15	57813356	57834173	-	1807	Slc25a30	GO:0005739;GO:0006839;GO:0031966;	K15106	-	C	KOG0753	solute carrier family 25, member 30 [Source:RGD Symbol;Acc:1359702]	361074	Q5PQM9
ENSRNOG00000001053	8509	258.973	7399	231.336	6107	215.735	7153	209.691	6816	218.303	7224	226.802	7459	224.912	6153	228.422	12	37471260	37480297	-	1958	Tmed2	GO:0001701;GO:0001756;GO:0001843;GO:0001892;GO:0001893;GO:0001947;GO:0005783;GO:0005793;GO:0005794;GO:0006886;GO:0007030;GO:0010628;GO:0032525;GO:0034260;GO:0035264;GO:0036342;GO:0036499;GO:0043231;GO:0048598;GO:0060716;GO:0072659;GO:0090158;GO:1903912;GO:2000638;	K20347	-	U	0A06U;194FR;KOG1692;1CWPC;12SKM;0UR13;0DMTY;0VB2T;1B1N8	transmembrane p24 trafficking protein 2 [Source:RGD Symbol;Acc:69243]	65165	Q63524
ENSRNOG00000001055	1077	25.3378	1092	26.3918	1112	30.3651	1248	28.2803	1063	26.3172	1138	27.6178	1160	27.0376	915	26.2573	12	37490584	37528784	+	2533	Rilpl1	GO:0003382;GO:0005654;GO:0005813;GO:0005829;GO:0005886;GO:0005929;GO:0046983;GO:1901214;GO:1903445;GO:0046983;	K20173	-	T	1CX4J;13KVE;0DN7V;1AZ0M;0IRRU;0A0KH;18U0V;0VBGR;0UPDS	Rab interacting lysosomal protein-like 1 [Source:RGD Symbol;Acc:1307973]	304469	D3ZUQ0
ENSRNOG00000001056	242	8.45824	197	7.07333	224	9.08716	243	8.18062	135	4.96537	194	6.99455	264	9.14166	180	7.67382	12	2537275	2540668	-	1705	Snapc2	GO:0005654;GO:0005829;GO:0016604;	K15209	-	K	13S8C;0DIIB;1AWIB;09X6W;0V85J;0IX3I;1CT8X;191B4;0UKIA	small nuclear RNA activating complex, polypeptide 2 [Source:RGD Symbol;Acc:1304589]	304204	Q68FX5
ENSRNOG00000001057	147	7.25169	112	5.67588	131	7.50082	128	6.08202	77	3.99729	115	5.85212	67	3.27456	99	5.95706	12	2534212	2535822	+	1208	Ctxn1	GO:0007417;GO:0016020;GO:0016021;	-	-	U	0VMPN;13WYU;0AAQS;1D5KV;0DWBF;0J3U7	cortexin 1 [Source:RGD Symbol;Acc:2449]	29145	P41237
ENSRNOG00000001058	760	25.401	606	20.8067	576	22.3448	716	23.0497	597	20.9974	658	22.6859	638	21.1259	565	23.0335	12	2517006	2533706	+	1783	Timm44	GO:0001650;GO:0005739;GO:0005739;GO:0005743;GO:0005743;GO:0005759;GO:0015031;GO:0016020;GO:0030150;GO:0030150;GO:0051087;GO:0051087;	K17804	-	U	18YGK;0DKPV;0VA4Y;1AVNJ;12QVN;1CVID;0UPQA;09Z7Q;KOG2580	translocase of inner mitochondrial membrane 44 [Source:RGD Symbol;Acc:3864]	29635	O35094
ENSRNOG00000001059	533	6.29087	592	7.17792	546	7.47983	710	8.07156	601	7.46468	522	6.35547	668	7.81118	500	7.19827	12	12859661	12877495	+	5049	Usp42	GO:0004843;GO:0004843;GO:0004843;GO:0006511;GO:0016579;GO:0016579;GO:0016579;	K11855	EC:3.4.19.12	O	KOG1865;1CQSD;18XFJ;09UT9;1AURQ;12RKS;0UPUT;0V5SU;0DG2W	ubiquitin specific peptidase 42 [Source:RGD Symbol;Acc:1305231]	288482	D3ZU96
ENSRNOG00000001060	524	28.208	425	23.503	376	23.4933	511	26.4958	408	23.1129	476	26.4327	381	20.32	336	22.0625	12	37531095	37538403	-	1107	Snrnp35	GO:0003676;GO:0003676;GO:0003723;GO:0005634;GO:0005634;GO:0005689;GO:0005730;	K13155	-	A	0A27W;KOG0113;0VD3U;1CRT5;0DPC1;0UJDV;1ASH3;12RWG;18XTU	small nuclear ribonucleoprotein U11/U12 subunit 35 [Source:RGD Symbol;Acc:1310724]	360803	Q5U1W5
ENSRNOG00000001061	648	29.9579	461	21.8943	621	33.3229	628	27.9648	548	26.6606	742	35.3861	674	30.8711	504	28.4211	12	37544918	37556453	+	1289	Rilpl2	GO:0003382;GO:0005813;GO:0005829;GO:0005929;GO:0042802;GO:0046983;GO:1903445;	-	-	Z	0IFJ1;0V90Q;1B57E;192ST;09Y3D;0UJYG;12QWU;0DJGA;1CU8U	Rab interacting lysosomal protein-like 2 [Source:RGD Symbol;Acc:1303140]	288652	Q6AYA0
ENSRNOG00000001062	1253	77.0577	1134	71.6426	994	70.9524	1118	66.2251	1047	67.7587	975	61.8533	1018	62.0254	977	73.2882	12	37559770	37574750	-	969	Kmt5a	GO:0000122;GO:0002039;GO:0003674;GO:0003714;GO:0005515;GO:0005575;GO:0005634;GO:0005694;GO:0008150;GO:0008168;GO:0016279;GO:0016740;GO:0018024;GO:0018024;GO:0018024;GO:0018026;GO:0032259;GO:0034968;GO:0043516;GO:0045892;	K11428	EC:2.1.1.361	S;K;B	0VAN1;13JBW;18S7U;1ATBC;0DHZI;0UHR2;09ZRJ;1CSQ7;KOG1085	lysine methyltransferase 5A [Source:RGD Symbol;Acc:1587560]	689820	D3ZEB9
ENSRNOG00000001064	1574	16.4097	1564	16.7505	1360	16.457	1608	16.1472	1480	16.2372	1541	16.5727	1530	15.8032	1233	15.6796	12	37593874	37649036	+	5716	Sbno1	GO:0006355;GO:0006355;GO:0006355;GO:0006355;GO:0006355;	-	-	T;K	0A037;KOG1513;12NTI;0VAZE	strawberry notch homolog 1 [Source:RGD Symbol;Acc:1310005]	304470	-
ENSRNOG00000001065	4387	66.6745	4518	70.5394	3821	67.4039	5291	77.4543	5096	81.5033	4846	75.9747	4615	69.4897	3417	63.3449	12	12877559	12945192	-	3921	Cyth3	GO:0001726;GO:0005085;GO:0005085;GO:0005547;GO:0005547;GO:0005654;GO:0005737;GO:0005829;GO:0005886;GO:0005886;GO:0005912;GO:0005923;GO:0031234;GO:0032012;GO:0032012;GO:0045785;GO:0048193;GO:0050790;GO:0090162;GO:0032012;	K18441	-	U	0V6ES;0UK2C;1B35I;0DH02;09VFK;12P7W;KOG0930;1CRQD	cytohesin 3 [Source:RGD Symbol;Acc:620399]	116693	Q3T1J6
ENSRNOG00000001066	1	0.0212677	0	0	0	0	0	0	3	0.0671422	0	0	2	0.0421412	0	0	17	72160735	72195509	+	2802	Itih2	GO:0004867;GO:0030212;	-	-	S	0UGRQ;09U44;12PA8;0DFPH;1CQ3J;1AXTE;18Z5E;0IEJB;0V537	inter-alpha-trypsin inhibitor heavy chain 2 [Source:RGD Symbol;Acc:1565426]	-	-
ENSRNOG00000001068	9449	174.061	8906	168.535	7865	168.162	9276	164.585	8650	167.681	8682	164.979	9089	165.877	6674	149.96	12	13090172	13111873	+	3235	Rac1	GO:0003924;GO:0005525;GO:0007264;GO:0001934;GO:0003376;GO:0003924;GO:0003924;GO:0005525;GO:0005525;GO:0005737;GO:0005802;GO:0005884;GO:0005886;GO:0007264;GO:0008361;GO:0010591;GO:0010592;GO:0010595;GO:0010764;GO:0010811;GO:0019899;GO:0019901;GO:0030027;GO:0030032;GO:0030036;GO:0030334;GO:0031116;GO:0031234;GO:0031529;GO:0031996;GO:0032587;GO:0032707;GO:0034446;GO:0036464;GO:0043197;GO:0044877;GO:…	K04392	-	Z;S;T	0V62F;1CTM0;0DIVP;1AVAT;09V2T;0UK54;KOG0393;12N5X;195DQ	Rac family small GTPase 1 [Source:RGD Symbol;Acc:619755]	363875	Q6RUV5
ENSRNOG00000001069	746	18.227	714	17.9213	578	16.3916	774	18.2152	817	21.0064	772	19.4575	576	13.943	563	16.7788	12	2461502	2502432	+	2439	Elavl1	GO:0003676;GO:0003723;GO:0003723;GO:0003725;GO:0003729;GO:0003730;GO:0003730;GO:0005634;GO:0005634;GO:0005654;GO:0005737;GO:0005737;GO:0005783;GO:0005829;GO:0006606;GO:0010494;GO:0016441;GO:0019901;GO:0035198;GO:0035925;GO:0035925;GO:0042803;GO:0045727;GO:0045727;GO:0048255;GO:0048255;GO:0051260;GO:0060965;GO:0070935;GO:0070935;GO:0098794;GO:0098978;GO:1990904;GO:1990904;GO:2000036;	K13088	-	A	KOG0145;12N1Y	ELAV like RNA binding protein 1 [Source:RGD Symbol;Acc:1308649]	363854	B5DF91
ENSRNOG00000001070	1525	74.1256	1563	78.046	1207	68.096	1424	66.669	1467	75.0381	1376	68.9938	1618	77.9172	1315	77.9648	12	37668369	37677063	+	1226	Cdk2ap1	GO:0001701;GO:0001934;GO:0001934;GO:0005634;GO:0005634;GO:0005654;GO:0005829;GO:0048471;GO:0048471;GO:0060325;GO:0070182;GO:0070182;	-	-	T;D	0AB1X;1D3PX;KOG4713;0UW09;13WF0;0DUZU;193JM;1B6EN;0VJAT	cyclin-dependent kinase 2 associated protein 1 [Source:RGD Symbol;Acc:1308664]	360804	B0BN48
ENSRNOG00000001071	0	0	0	0	0	0	2	0.357626	0	0	0	0	0	0	1	0.226443	12	4546287	4546607	+	321	AABR07035091.1	GO:0005739;GO:0016020;GO:0016021;GO:0097250;	-	-	S;O	KOG4431;13WCY;0DUWK;193J2;0UVW9;0VJ6D;1B6A0;0A8AR;1D47H	-	688606	-
ENSRNOG00000001072	490	8.71906	488	8.92045	429	8.86027	595	10.1978	466	8.72596	476	8.73723	359	6.32885	422	9.15927	12	4439750	4474729	-	3349	Cers4	GO:0003677;GO:0003677;GO:0003677;GO:0005634;GO:0005783;GO:0005783;GO:0005783;GO:0005783;GO:0005789;GO:0006629;GO:0006665;GO:0016020;GO:0016021;GO:0016021;GO:0016021;GO:0016410;GO:0016740;GO:0030148;GO:0030148;GO:0046513;GO:0046513;GO:0046513;GO:0046513;GO:0050291;GO:0050291;GO:0050291;GO:0050291;	K24621	EC:2.3.1.297	U	0DJDW;18U63;12XI5;1AU7Y;1CU68;0V8YA;KOG1607;09Y0R;0UU2N	ceramide synthase 4 [Source:RGD Symbol;Acc:1309303]	304208	D3ZU86
ENSRNOG00000001073	94	1.55688	106	1.80354	96	1.8455	100	1.5953	108	1.88237	144	2.46027	118	1.93627	82	1.65659	12	37677019	37699616	-	3598	RGD1563482	GO:0000049;GO:0003747;GO:0003747;GO:0005739;GO:0005739;GO:0005762;GO:0006415;GO:0006415;GO:0043023;GO:0072344;GO:0003747;GO:0003747;GO:0005739;GO:0005762;GO:0006415;GO:0006415;GO:0003747;GO:0003747;GO:0005739;GO:0005762;GO:0006415;GO:0006415;	K23498	-	J	0E849;1975R;0WGM5;0IPQ8;0B451;0V31K;13CKX;1DF3A;1BAXP;0E849;1975R;0WGM5;0IPQ8;0B451;0V31K;13CKX;1DF3A;1BAXP	RIKEN cDNA 2810006K23 gene [Source:MGI Symbol;Acc:MGI:1919900]	498179	F1LWN5
ENSRNOG00000001074	278	2.41742	277	2.47446	268	2.70495	226	1.89292	284	2.59884	263	2.35916	304	2.61902	223	2.36531	12	37702404	37768957	+	6853	Mphosph9	GO:0005794;GO:0005814;	K16775	-	Z;S;D	0DK49;0UP34;1AXBX;0IKA1;0V9MH;18ZA0;12RCI;09YPT;1CUY0	M-phase phosphoprotein 9 [Source:RGD Symbol;Acc:1598368]	288654	-
ENSRNOG00000001079	328	6.61911	280	5.80466	243	5.69177	262	5.09263	310	6.58325	264	5.4957	239	4.77837	217	5.34146	12	13113237	13157666	-	2953	Daglb	GO:0006629;GO:0006629;GO:0006629;GO:0001516;GO:0004806;GO:0005654;GO:0005886;GO:0006629;GO:0006629;GO:0006690;GO:0007405;GO:0010898;GO:0016020;GO:0016021;GO:0016298;GO:0016298;GO:0019369;GO:0019369;GO:0022008;GO:0042136;GO:0050727;	K13806	EC:3.1.1.116	O;T;I	0V4P7;0UTMS;KOG2088;0DQ1N;18XEQ;1AXD5;09TQ3;12NBC;1CZ7Y	diacylglycerol lipase, beta [Source:RGD Symbol;Acc:1310193]	304289	-
ENSRNOG00000001080	698	35.0424	539	27.7984	461	26.863	559	27.0312	602	31.8045	463	23.978	629	31.2857	497	30.4347	12	37904379	37906521	-	1187	Arl6ip4	GO:0005634;GO:0005730;GO:0006397;GO:0008380;GO:0016607;	-	-	S	193PG;0DU07;1D39Q;0A763;1B5MI;0VI0E;13WP9;0IYKG;0UV2V	ADP-ribosylation factor like GTPase 6 interacting protein 4 [Source:RGD Symbol;Acc:1307657]	288656	Q4V8I5
ENSRNOG00000001081	167	6.04978	123	4.57743	164	6.89577	182	6.35053	154	5.8708	167	6.24069	142	5.09645	114	5.03735	12	37907130	37910439	-	1645	Ogfod2	GO:0005506;GO:0005506;GO:0016491;GO:0016491;GO:0016491;GO:0016705;GO:0016705;GO:0031418;GO:0031418;GO:0046872;GO:0051213;GO:0055114;	-	-	O	0V4I8;KOG1971;1CPJI;0UFXX;1ARS5;09TJ9;18SIK;0DEVY;12U44	2-oxoglutarate and iron-dependent oxygenase domain containing 2 [Source:RGD Symbol;Acc:1310594]	288657	D3ZU70
ENSRNOG00000001082	74	0.811523	54	0.608354	55	0.70008	30	0.316888	64	0.738589	50	0.56563	58	0.630164	54	0.722333	12	37923528	37958363	+	5434	Abcb9	GO:0000166;GO:0005524;GO:0005524;GO:0005524;GO:0005524;GO:0005764;GO:0005765;GO:0005765;GO:0005765;GO:0015440;GO:0015440;GO:0015440;GO:0015833;GO:0015833;GO:0015833;GO:0016020;GO:0016021;GO:0016021;GO:0016021;GO:0016021;GO:0016887;GO:0022857;GO:0030176;GO:0042626;GO:0042626;GO:0042803;GO:0043231;GO:0055085;GO:0055085;	K05656	-	Q	KOG0058	ATP binding cassette subfamily B member 9 [Source:RGD Symbol;Acc:620254]	63886	Q9QYJ4
ENSRNOG00000001083	1927	64.1173	1951	66.6874	1416	54.6855	1792	57.4311	1895	66.3523	1762	60.4773	1628	53.6666	1410	57.2252	12	13192453	13210758	-	1791	Kdelr2	GO:0000139;GO:0005046;GO:0005789;GO:0006621;GO:0006890;GO:0016021;GO:0030663;GO:0046923;	K10949	-	U	KOG3106	KDEL endoplasmic reticulum protein retention receptor 2 [Source:RGD Symbol;Acc:1304618]	304290	Q5U305
ENSRNOG00000001086	648	15.3237	697	16.9322	612	16.7979	665	15.147	696	17.3201	585	14.2704	676	15.8377	566	16.326	12	37984790	38023368	+	2520	Vps37b	GO:0000813;GO:0000813;GO:0000813;GO:0005737;GO:0005737;GO:0005768;GO:0005768;GO:0005768;GO:0005886;GO:0005886;GO:0006612;GO:0006623;GO:0010008;GO:0010008;GO:0010008;GO:0015031;GO:0030496;GO:0030496;GO:0031902;GO:0043162;GO:0043231;GO:0048306;GO:0048306;GO:1902188;GO:1902188;GO:1903774;GO:1903774;	K12185	-	U	19198;0VCJ4;0DNEZ;0A2N5;1CXC9;13N2R;1AZ5D;KOG3270;0UTJ7	VPS37B subunit of ESCRT-I [Source:RGD Symbol;Acc:1304576]	288659	D3ZU64
ENSRNOG00000001088	338	15.5178	249	11.7437	212	11.2971	248	10.9668	187	9.03461	184	8.71416	285	12.9633	168	9.40802	12	1460538	1471357	+	1298	Rfc3	GO:0003674;GO:0003677;GO:0003677;GO:0003677;GO:0003677;GO:0003689;GO:0003689;GO:0003689;GO:0005575;GO:0005634;GO:0005663;GO:0005663;GO:0005663;GO:0006260;GO:0006260;GO:0006260;GO:0006260;GO:0006261;GO:0006281;GO:0008150;GO:0017116;GO:0017116;GO:0031390;GO:0031390;GO:0032508;GO:0046683;GO:0046683;GO:1900264;GO:1900264;	K10756	-	L	09Y58;12NCN;1CWT8;KOG2035;0DMXH;1ARBQ;18VQJ;0V92S;0UFEW	replication factor C subunit 3 [Source:RGD Symbol;Acc:1306832]	288414	Q5M830
ENSRNOG00000001090	1715	18.1819	1825	19.8761	1589	19.5531	2253	23.0066	2119	23.6407	1766	19.3134	1514	15.9022	1597	20.6517	12	1023531	1195591	-	5621	Stard13	GO:0005515;GO:0007165;GO:0008289;GO:0043542;GO:0090051;GO:0097498;	K20632	-	T	1CUXH;0DK3Q;1B14P;0V7TE;KOG2200;12NR9;195JQ;0URDA;09WVF	StAR-related lipid transfer domain containing 13 [Source:RGD Symbol;Acc:1564816]	498130	T2CBG9
ENSRNOG00000001091	639	8.77405	540	7.61704	596	9.49863	629	8.31889	613	8.85754	658	9.32005	803	10.9237	507	8.49145	12	38024519	38053085	-	4340	Hip1r	GO:0003779;GO:0003779;GO:0005543;GO:0005546;GO:0005547;GO:0005829;GO:0005856;GO:0005886;GO:0005905;GO:0005905;GO:0005938;GO:0006897;GO:0006898;GO:0006898;GO:0006915;GO:0006919;GO:0016324;GO:0017124;GO:0030100;GO:0030136;GO:0030136;GO:0030136;GO:0030276;GO:0030276;GO:0030276;GO:0030837;GO:0030837;GO:0032051;GO:0032092;GO:0032587;GO:0032956;GO:0032956;GO:0034316;GO:0035091;GO:0035091;GO:0035615;GO:…	K20040	-	Z	KOG0980;0V94Q;1B32N;09Y76;0DHKB;130S5;0UTG6;18WGB;1CYVX	huntingtin interacting protein 1 related [Source:RGD Symbol;Acc:621615]	81917	B5DFK5;F1LML7;Q99PW9
ENSRNOG00000001092	135	2.09504	122	1.94496	108	1.94535	209	3.12406	193	3.15187	245	3.92209	189	2.90587	85	1.60898	12	943006	987551	+	3840	Kl	GO:0004553;GO:0004553;GO:0005104;GO:0005615;GO:0005615;GO:0005975;GO:0005975;GO:0006112;GO:0007568;GO:0007568;GO:0007568;GO:0007568;GO:0008286;GO:0008286;GO:0008543;GO:0008543;GO:0016020;GO:0016021;GO:0016021;GO:0016021;GO:0017134;GO:0017134;GO:0030501;GO:0055074;GO:0090080;	K14756	EC:3.2.1.31	G	18UP8;KOG0626;09XD8;0DIQQ;0V8BC;1CQN6;1ASWT;12QGI;0UHH4	Klotho [Source:RGD Symbol;Acc:620396]	83504	Q9Z2Y9
ENSRNOG00000001094	191	3.73061	153	3.06995	129	2.9245	179	3.36756	132	2.71315	136	2.74018	114	2.20601	106	2.52538	12	13353750	13364338	+	3051	Zfp316	GO:0000981;GO:0005634;GO:0006355;GO:0006355;GO:0006357;GO:0043565;GO:0046872;	K09228	-	K	0URGK;0DN6V;1AYSR;13MQQ;KOG1721;0A0JK;0VBG0;1CX3H;18ZQ4	zinc finger protein 316 [Source:RGD Symbol;Acc:1311647]	304293	D4A8C4
ENSRNOG00000001098	2270	15.2507	2083	14.3763	1990	15.5179	2430	15.7249	2063	14.5854	1995	13.8262	1898	12.6333	1739	14.2508	12	660011	794042	+	8870	Pds5b	GO:0007064;GO:0007064;GO:0000785;GO:0003677;GO:0005634;GO:0005654;GO:0007049;GO:0007064;GO:0007064;GO:0007064;GO:0008285;GO:0042127;GO:0051301;GO:0007064;	K11267	-	D	12PCT;0DGV3;09VKH;0V6JP;KOG1525	PDS5 cohesin associated factor B [Source:RGD Symbol;Acc:1310838]	304218	D3ZU56
ENSRNOG00000001099	201	3.38745	194	3.3587	207	4.04914	273	4.43154	246	4.3628	257	4.4679	225	3.75678	197	4.04965	12	13428685	13442286	+	3536	Rbak	GO:0000977;GO:0000981;GO:0005634;GO:0006355;GO:0006355;GO:0006357;GO:0046872;GO:0000977;GO:0000981;GO:0005634;GO:0005654;GO:0006355;GO:0006355;GO:0006357;GO:0046872;	K09228	-	K	142HD;09U0Q;0DFAF;1ASAM;0V4ZG;KOG1721;1CQ06;195DG;0UGIS	RB-associated KRAB zinc finger [Source:RGD Symbol;Acc:1562875]	288489	F1M2Y6
ENSRNOG00000001101	1189	12.7828	1239	13.6839	1169	14.5873	1313	13.5964	1213	13.7233	1215	13.4745	1300	13.8466	1010	13.2446	12	13508429	13632304	+	5543	Rnf216	GO:0005634;GO:0005654;GO:0005829;GO:0016740;GO:0016874;GO:0032648;GO:0032648;GO:0043161;GO:0043161;GO:0046872;GO:0050691;GO:0050691;GO:0061630;GO:0070936;GO:0070936;GO:0098685;GO:0098843;GO:0098978;GO:0099546;	K11976	EC:2.3.2.31	O	1921N;KOG1812;09ZXH;1B22I;0VAU2;0DMG9;1CWBN;12TG8;0US0Q	ring finger protein 216 [Source:RGD Symbol;Acc:1565135]	304294	D3ZU60
ENSRNOG00000001104	462	4.93751	463	5.08324	463	5.74332	588	6.05284	579	6.51176	481	5.30279	615	6.51175	459	5.98347	12	14180029	14244316	-	5576	Foxk1	GO:0000976;GO:0000977;GO:0000981;GO:0001227;GO:0001678;GO:0003677;GO:0003700;GO:0003700;GO:0005515;GO:0005634;GO:0005737;GO:0006355;GO:0006357;GO:0010507;GO:0010906;GO:0042594;GO:0043565;GO:0043565;GO:0045892;GO:0045892;GO:0045893;GO:0045893;GO:0061621;GO:0071889;GO:1990837;	K09404	-	K	09ZQ7;18Y21;12S73;1AYDK;0UNF0;0DMT5;1CWNI;0V784;KOG2294	forkhead box K1 [Source:RGD Symbol;Acc:1309643]	304298	-
ENSRNOG00000001106	608	62.2543	506	53.2243	387	45.9931	481	47.438	467	50.3195	497	52.4947	543	55.0836	440	54.9532	12	38096034	38116919	-	582	Denr	GO:0001731;GO:0001731;GO:0001731;GO:0002188;GO:0003729;GO:0003743;GO:0003743;GO:0003743;GO:0006412;GO:0006413;GO:0006413;GO:0006413;GO:0032790;GO:0032790;GO:0075522;GO:0075522;	K24272	-	J	09U3U;KOG3239;0V52Y;13QMC	density regulated reinitiation and release factor [Source:RGD Symbol;Acc:1584200]	687565	B0BNB2
ENSRNOG00000001107	77	4.70625	105	6.59275	91	6.45567	109	6.41692	114	7.33234	81	5.10696	110	6.66091	71	5.29319	12	14169139	14175945	-	975	AABR07035428.1	GO:0044599;GO:0044599;	-	-	-	-	-	-	-
ENSRNOG00000001108	991	29.781	895	27.6301	810	28.2532	1004	29.0613	881	27.8609	1015	31.4648	1046	31.1426	804	29.4711	12	628488	650376	-	1983	N4bp2l2	GO:0000122;GO:0001701;GO:0001824;GO:0003714;GO:0005634;GO:0005634;GO:0017053;GO:0019899;GO:1902035;GO:1902037;	-	-	L	0DNWJ;1CZSZ;0A32C;KOG2401;0VDXF;1AUD9;0UIWG;193B6;13P6Z	NEDD4 binding protein 2-like 2 [Source:RGD Symbol;Acc:1359603]	288416	Q66H65
ENSRNOG00000001111	138	0.795023	216	1.27834	156	1.04314	149	0.826803	174	1.05488	173	1.02811	224	1.27851	153	1.07514	12	504007	544748	+	10344	Brca2	GO:0000722;GO:0000724;GO:0000724;GO:0000724;GO:0000724;GO:0000781;GO:0000800;GO:0001556;GO:0001833;GO:0002020;GO:0003677;GO:0003697;GO:0005634;GO:0005634;GO:0005654;GO:0005694;GO:0005737;GO:0005813;GO:0005829;GO:0006281;GO:0006281;GO:0006281;GO:0006289;GO:0006302;GO:0006302;GO:0006310;GO:0006974;GO:0006974;GO:0006978;GO:0007141;GO:0007283;GO:0007420;GO:0007569;GO:0008022;GO:0008283;GO:0008585;GO:…	K08775	-	B;L	KOG4751;1CS2N;0UJGJ;190NG;1AUZ8;0V71S;13KA1;0DHCG;09W3C	BRCA2, DNA repair associated [Source:RGD Symbol;Acc:2219]	360254	Q66MH4
ENSRNOG00000001113	0	0	0	0	1	0.0322311	0	0	3	0.0876665	2	0.0572905	0	0	1	0.0338715	12	14021727	14078134	+	2146	Mmd2	GO:0004672;GO:0004672;GO:0006468;GO:0016020;GO:0016021;GO:0016021;GO:0016021;GO:0019835;GO:0019835;GO:0032880;GO:0032880;GO:0045666;GO:0045666;GO:0045860;GO:0045860;GO:0046579;GO:0046579;GO:0048471;GO:0048471;	K11064	-	V	0A071;1AWFY;KOG4243;131YA;0UH5G;0DMT9;1CWNM;0VB2Z;18UHW	monocyte to macrophage differentiation-associated 2 [Source:RGD Symbol;Acc:1306506]	304301	B1WBN0
ENSRNOG00000001114	522	16.6526	486	15.9273	533	19.7358	602	18.498	466	15.6441	587	19.3172	685	21.6501	388	15.098	12	13969586	13998172	-	1868	Wipi2	GO:0000045;GO:0000045;GO:0000407;GO:0000407;GO:0000407;GO:0005515;GO:0005654;GO:0005776;GO:0005829;GO:0006914;GO:0009267;GO:0016020;GO:0032266;GO:0032266;GO:0032266;GO:0032991;GO:0034045;GO:0034497;GO:0034497;GO:0061739;GO:0080025;GO:0080025;GO:0098792;	K17908	-	Z;J;U	0DEUF;0UMKH;09THM;1AXWP;KOG2110;0V4GM;190U7;12PFW;1CPI5	WD repeat domain, phosphoinositide interacting 2 [Source:RGD Symbol;Acc:1359154]	288498	Q6AY57
ENSRNOG00000001115	24	0.595673	21	0.535438	7	0.201656	22	0.525939	10	0.261186	18	0.460853	12	0.295076	10	0.302741	12	13914114	13924531	-	2401	Slc29a4	GO:0005326;GO:0005326;GO:0005326;GO:0005337;GO:0005337;GO:0005342;GO:0005342;GO:0005886;GO:0005886;GO:0005886;GO:0005886;GO:0006836;GO:0006836;GO:0006836;GO:0008324;GO:0008324;GO:0008504;GO:0008504;GO:0008504;GO:0008504;GO:0008504;GO:0008504;GO:0015101;GO:0015101;GO:0015562;GO:0015562;GO:0015695;GO:0015695;GO:0015844;GO:0015844;GO:0016020;GO:0016021;GO:0016021;GO:0016021;GO:0016021;GO:0016323;GO:…	K03323	-	P	KOG1479;1CPKZ;0V4JR;09TKR;0DEXB;12PTJ	solute carrier family 29 member 4 [Source:RGD Symbol;Acc:1310545]	288499	-
ENSRNOG00000001117	44	0.629092	52	0.763761	62	1.02889	83	1.14302	44	0.662014	60	0.884924	60	0.849902	45	0.784781	12	13734429	13747215	+	4168	Fbxl18	GO:0005515;GO:0019005;GO:0031146;	K10284	-	S	0A27F;0VD3B;0DPVI;0IEMD;1B15Z;12UW9;18UGN;0UIWW;1CYV1	F-box and leucine-rich repeat protein 18 [Source:RGD Symbol;Acc:1596958]	678726	-
ENSRNOG00000001120	2931	18.7227	3421	22.4492	3474	25.7572	3854	23.7127	3735	25.1072	4094	26.9771	5210	32.9722	2740	21.3491	12	43421308	43576804	-	9329	Med13l	GO:0003712;GO:0006357;GO:0016592;GO:0003712;GO:0006357;GO:0016592;GO:0003712;GO:0006357;GO:0016592;	K15164	-	K	12NM5;09U8U;0DFIK;1B0FJ;0V57Z;1CQ8C;0UGWG;KOG3600	mediator complex subunit 13-like [Source:RGD Symbol;Acc:1305884]	360817	-
ENSRNOG00000001123	194	4.5408	241	5.79483	177	4.80861	195	4.39623	213	5.24643	250	6.0362	250	5.79732	144	4.11119	12	43920564	43940798	-	2546	RGD1562310	GO:0000139;GO:0000139;GO:0000139;GO:0005794;GO:0016020;GO:0016021;GO:2000640;GO:2000640;GO:2000640;GO:2000640;GO:2000640;	-	-	S	1CQHQ;0DFU9;13IIP;1ASXW;0V5HV;KOG3136;194SX;0UHA9;09UIP	RIKEN cDNA 2410131K14 gene [Source:MGI Symbol;Acc:MGI:1924042]	498188	D3ZTN6
ENSRNOG00000001124	63	0.895161	69	1.00717	48	0.791621	30	0.41058	32	0.47848	38	0.556977	40	0.563089	48	0.83191	12	43940929	44008685	+	4194	Rnft2	GO:0016020;GO:0016021;GO:0016567;GO:0046872;GO:0061630;GO:0061630;GO:1904294;	-	-	O	KOG0802;1AUNQ;KOG4638;0UIHR;1CRCW;09VEB;0DGP3;13P1Z;0V6DF;191NI	ring finger protein, transmembrane 2 [Source:RGD Symbol;Acc:1560195]	304521	D3ZTN5
ENSRNOG00000001126	1224	13.8303	1153	13.3835	951	12.4723	1226	13.343	1099	13.0677	1039	12.1104	1126	12.605	889	12.2525	12	44046217	44138138	+	5274	Fbxw8	GO:0005515;GO:0004842;GO:0004842;GO:0005515;GO:0005515;GO:0005737;GO:0005794;GO:0005794;GO:0005794;GO:0005829;GO:0007030;GO:0007030;GO:0007030;GO:0008283;GO:0008283;GO:0008283;GO:0016567;GO:0016567;GO:0016567;GO:0016567;GO:0019005;GO:0019005;GO:0030687;GO:0031467;GO:0031467;GO:0031467;GO:0031467;GO:0048471;GO:0048471;GO:0048471;GO:0050775;GO:0050775;GO:0050775;GO:0060712;GO:0060712;GO:0060716;GO:…	K10264	-	S	1CTE4;0UM8P;0V8A3;0DIP7;13IWF;0IQD1;09XBT	F-box and WD repeat domain containing 8 [Source:RGD Symbol;Acc:1306032]	304522	A0A0G2JUJ2
ENSRNOG00000001128	88	8.1304	68	6.45403	116	12.4395	59	5.25045	54	5.25021	143	13.6288	136	12.4487	38	4.2824	12	44141422	44174583	-	645	Tesc	GO:0000287;GO:0001726;GO:0005509;GO:0005509;GO:0005509;GO:0005634;GO:0005634;GO:0005654;GO:0005737;GO:0005737;GO:0005829;GO:0005886;GO:0008285;GO:0008584;GO:0010628;GO:0019212;GO:0030027;GO:0030027;GO:0030219;GO:0030854;GO:0032417;GO:0033628;GO:0042803;GO:0045654;GO:0045893;GO:0050821;GO:0051604;GO:0071300;GO:0072659;	K17612	-	T;K	0DP4C;1AV10;1CRB3;0A1GM;18WGF;KOG0034;12TRD;0VCC5;0USKQ	tescalcin [Source:RGD Symbol;Acc:1566317]	288689	-
ENSRNOG00000001129	517	16.564	518	17.049	651	24.2088	571	17.6209	562	18.9481	473	15.6326	528	16.7597	455	17.7812	12	44246508	44279002	-	1860	Fbxo21	GO:0003677;GO:0005515;	K10301	-	S	1CRFR;0DGRQ;13A2G;0URB7;0A0FP;0II53;18VXA;0VBBT;1AUV9	F-box protein 21 [Source:RGD Symbol;Acc:1307346]	360818	B0BNL1
ENSRNOG00000001130	3	0.0261828	3	0.0268974	4	0.0405202	5	0.0420321	0	0	17	0.153052	26	0.224815	7	0.0745192	12	44213943	44520341	-	6828	Nos1	GO:0001666;GO:0004517;GO:0004517;GO:0005515;GO:0005516;GO:0005654;GO:0005886;GO:0006809;GO:0009408;GO:0010181;GO:0016491;GO:0016529;GO:0020037;GO:0033138;GO:0033555;GO:0042311;GO:0042383;GO:0050660;GO:0050661;GO:0055114;GO:0004517;GO:0005515;GO:0005516;GO:0006809;GO:0010181;GO:0016491;GO:0020037;GO:0050660;GO:0050661;GO:0055114;	K13240	EC:1.14.13.39	C	09TG9;1CPGY;1AVJK;0V4FA;0UN5R;12PXV;KOG1158;18WJX;0DET5	nitric oxide synthase 1 [Source:RGD Symbol;Acc:3184]	24598	P29476
ENSRNOG00000001134	450	12.8186	342	10.008	396	13.093	355	9.74027	341	10.222	293	8.6097	441	12.4458	264	9.17288	12	44931494	44941324	+	2092	Rfc5	GO:0000166;GO:0003674;GO:0003677;GO:0003677;GO:0003689;GO:0003689;GO:0003689;GO:0005524;GO:0005524;GO:0005524;GO:0005575;GO:0005634;GO:0005663;GO:0005663;GO:0005663;GO:0006260;GO:0006260;GO:0006261;GO:0006281;GO:0008150;GO:0016887;GO:0016887;GO:0017116;GO:0017116;GO:0019899;GO:0019899;GO:0031390;GO:0031390;GO:0032508;GO:1900264;GO:1900264;GO:0003674;GO:0003689;GO:0003689;GO:0005575;GO:0005634;GO:…	K10756	-	L	1D04M;0V98P;0DR0A;18V9W;KOG0990;1ASJZ;0UGZE;12NS5;09YB4	replication factor C subunit 5 [Source:RGD Symbol;Acc:1309280]	304528	B5DF29
ENSRNOG00000001135	1199	47.1935	1314	53.1314	1165	53.2237	1308	49.5891	1253	51.9	1247	50.6317	1294	50.4608	1169	56.1245	12	44942443	44962656	-	1514	Wsb2	GO:0005515;GO:0016567;GO:0035556;GO:0035556;	K10342	-	K	KOG0266	WD repeat and SOCS box-containing 2 [Source:RGD Symbol;Acc:1359599]	288692	Q66HE3
ENSRNOG00000001136	2520	137.018	2446	136.624	2188	138.083	2303	120.611	2010	115.008	2397	134.443	2430	130.9	1894	125.613	12	45026886	45031145	+	1096	Pebp1	-	K06910	-	Z;J;T	KOG3346;12RCM;18U7V;1B3M0;0V9MK;0UP13;0DFJH;09YPW;1CUY4	phosphatidylethanolamine binding protein 1 [Source:RGD Symbol;Acc:62017]	29542	P31044
ENSRNOG00000001138	672	13.7899	596	12.5641	521	12.4093	641	12.6697	590	12.7408	602	12.7433	626	12.7269	527	13.191	12	45037883	45182974	-	2904	Taok3	GO:0000165;GO:0000166;GO:0004672;GO:0004672;GO:0004674;GO:0005524;GO:0005524;GO:0005524;GO:0006468;GO:0006468;GO:0006468;GO:0006974;GO:0007095;GO:0016740;GO:0032874;GO:0043507;GO:0046329;GO:0046330;GO:0046777;GO:0000166;GO:0004672;GO:0004672;GO:0005524;GO:0005524;GO:0005524;GO:0006468;GO:0006468;	K04429	EC:2.7.11.1	T;D	0DJDF;09UWW;0UFHM;1AXJT;0V5WQ;1CU5Q;12NZY;KOG0577	TAO kinase 3 [Source:RGD Symbol;Acc:1562861]	304530	Q53UA7
ENSRNOG00000001139	1446	39.7281	1281	36.1553	1313	41.8707	1242	32.8675	1135	32.8155	1341	38.0059	1317	35.8485	1071	35.8917	12	45199577	45221512	+	2169	Suds3	GO:0000122;GO:0004407;GO:0005634;GO:0005829;GO:0016575;GO:0016604;GO:0019899;GO:0043065;	K19201	-	-	-	SDS3 homolog, SIN3A corepressor complex component [Source:RGD Symbol;Acc:1305986]	360819	M0RBT5
ENSRNOG00000001141	2	0.0659935	6	0.203383	4	0.153196	6	0.190694	1	0.0347236	5	0.17019	5	0.163455	8	0.321985	12	45727112	45882548	+	1806	Srrm4	GO:0000381;GO:0000381;GO:0000381;GO:0003674;GO:0003729;GO:0003729;GO:0003729;GO:0005575;GO:0005634;GO:0005634;GO:0005634;GO:0006397;GO:0006397;GO:0006397;GO:0007399;GO:0007399;GO:0007605;GO:0007605;GO:0008150;GO:0030154;GO:0030154;GO:0042551;GO:0042802;GO:0042802;GO:0043484;GO:0043484;GO:0043484;	-	-	S;A;K	1CW7U;0IEGN;18WI1;0VAQJ;0UQIA;13KE0;1AYBR;0DMCI;09ZU6	serine/arginine repetitive matrix 4 [Source:RGD Symbol;Acc:1560213]	-	-
ENSRNOG00000001142	1412	40.946	1443	42.9869	1318	44.3617	1456	40.6681	1192	36.3753	1322	39.5459	1576	45.2783	1108	39.1915	12	46316236	46326790	+	2055	Prkab1	GO:0004672;GO:0004672;GO:0005515;GO:0005515;GO:0005634;GO:0005634;GO:0005634;GO:0005737;GO:0005829;GO:0006468;GO:0006468;GO:0006629;GO:0006631;GO:0006633;GO:0007165;GO:0010628;GO:0010628;GO:0019901;GO:0019901;GO:0031588;GO:0031588;GO:0032991;GO:0035878;GO:0035878;GO:0050790;GO:0050790;GO:0080090;GO:0120162;GO:0120162;GO:0120162;	K07199	-	G	09WBC;1CSB3;KOG1616;12P0Q;190TS;0V79M;0DHKM;1B0PC;0UJTQ	protein kinase AMP-activated non-catalytic subunit beta 1 [Source:RGD Symbol;Acc:71057]	83803	P80386
ENSRNOG00000001143	204	1.60422	302	2.43969	391	3.56884	287	2.17386	190	1.57232	228	1.84953	265	2.0646	197	1.88962	12	46334665	46494174	-	7578	Cit	GO:0000281;GO:0004672;GO:0004674;GO:0005524;GO:0006468;GO:0035556;GO:0035556;GO:0000281;GO:0004672;GO:0004674;GO:0005524;GO:0006468;GO:0035556;	K16308	EC:2.7.11.1	T;D	KOG0612;0DHTB;0UICV;12SJ6;1CSHS;1AXIC;18YHM;0V7GM;KOG0976;09WI2	citron rho-interacting serine/threonine kinase [Source:RGD Symbol;Acc:70878]	83620	E9PSL7
ENSRNOG00000001148	23686	1291.4	20110	1126.35	18238	1154.15	20578	1080.66	19486	1118.01	19721	1109.15	21690	1171.61	17341	1153.23	12	46791528	46794797	-	1093	Rplp0	GO:0042254;	K02941	-	J	12NCX;KOG0815;1AYNZ;0UH1A;1948U;1CPTE;0DF3K;0V4SK;09TT9	ribosomal protein lateral stalk subunit P0 [Source:RGD Symbol;Acc:621247]	64205	P19945
ENSRNOG00000001149	3684	58.8888	3809	62.5485	3664	67.9805	4135	63.6655	3547	59.6661	3378	55.7014	4329	68.5578	2780	54.2041	12	46797954	46845080	-	3728	Pxn	GO:0005737;GO:0005856;GO:0005856;GO:0005856;GO:0005925;GO:0005938;GO:0007160;GO:0007160;GO:0046872;GO:0005856;GO:0007160;GO:0005856;GO:0007160;	K05760	-	Z;T	0DGSR;0V6HB;KOG1703;12Q3X;1CVWQ;09VI1;0UQ4K	paxillin [Source:RGD Symbol;Acc:1305759]	360820	Q66H76
ENSRNOG00000001151	73	2.56802	86	3.1079	92	3.75646	125	4.23546	99	3.66492	103	3.73771	159	5.54152	61	2.61746	12	46868416	46876592	+	1694	Sirt4	GO:0000820;GO:0000820;GO:0003674;GO:0003950;GO:0003950;GO:0003950;GO:0003950;GO:0005739;GO:0005739;GO:0005739;GO:0005739;GO:0005743;GO:0005743;GO:0005759;GO:0005759;GO:0005759;GO:0005759;GO:0006471;GO:0006471;GO:0006471;GO:0006476;GO:0006541;GO:0006541;GO:0006974;GO:0006974;GO:0008270;GO:0010667;GO:0016740;GO:0034979;GO:0034983;GO:0034983;GO:0046322;GO:0046322;GO:0046322;GO:0046676;GO:0046676;GO:…	K11414	EC:2.3.1.286	C;K;B	1CSI1;18TAK;0DHTM;09WID;1B1JV;0UTBM;12PYG;0V7GX;KOG2683	sirtuin 4 [Source:RGD Symbol;Acc:1310413]	304539	G3V641
ENSRNOG00000001152	1489	26.385	1019	18.5494	849	17.4617	1145	19.5426	1139	21.2393	1755	32.0799	1591	27.9311	913	19.7336	20	9586075	9626228	+	3363	Glp1r	GO:0004888;GO:0004888;GO:0004930;GO:0004930;GO:0004930;GO:0004967;GO:0004967;GO:0005886;GO:0005887;GO:0007165;GO:0007166;GO:0007166;GO:0007186;GO:0007186;GO:0007186;GO:0007189;GO:0007204;GO:0007611;GO:0008016;GO:0008528;GO:0008528;GO:0016020;GO:0016020;GO:0016020;GO:0016021;GO:0016021;GO:0016021;GO:0019933;GO:0044508;GO:0045777;GO:0071377;GO:1990911;GO:0004888;GO:0004888;GO:0004930;GO:0004930;GO:…	K04581	-	T	09UJY;12NT5;18TDJ;1AZCQ;0DFVK;0UHBW;KOG4564;0V4SW;1CQIZ	glucagon-like peptide 1 receptor [Source:RGD Symbol;Acc:2703]	25051	P32301
ENSRNOG00000001153	665	69.769	240	25.8669	389	47.3703	444	44.8682	370	40.8503	570	61.6891	734	76.2945	468	59.8909	12	46879343	46889082	-	568	Pla2g1b	GO:0002227;GO:0004623;GO:0004623;GO:0004623;GO:0005102;GO:0005102;GO:0005509;GO:0005509;GO:0005576;GO:0005615;GO:0006633;GO:0006644;GO:0008284;GO:0009986;GO:0016042;GO:0016042;GO:0019731;GO:0046470;GO:0046471;GO:0047498;GO:0048146;GO:0050482;GO:0050830;GO:0061844;GO:1904635;	K01047	EC:3.1.1.4	I	1B65G;193AB;0A79Z;0DU33;KOG4087;1D3F1;0VI4A;13R86;0UVIC	phospholipase A2 group IB [Source:RGD Symbol;Acc:61949]	29526	P04055
ENSRNOG00000001156	185	3.80945	179	3.78649	132	3.15486	182	3.60975	175	3.79212	171	3.63228	147	2.99891	120	3.01402	12	46895447	46920952	-	2894	Msi1	GO:0003676;GO:0003676;GO:0003723;GO:0003723;GO:0003723;GO:0003727;GO:0005634;GO:0005737;GO:0005844;GO:0008266;GO:0042802;GO:0042802;	K14411	-	A	09T9Y;0DEM6;1CPB1;0V491;KOG4205;1AZHN;12RXT;0UFKH;19462	musashi RNA-binding protein 1 [Source:RGD Symbol;Acc:628778]	259272	Q8K3P4
ENSRNOG00000001157	1	0.0149804	5	0.0769462	0	0	4	0.0577165	0	0	5	0.0772658	4	0.0593664	0	0	20	9643612	9701170	+	3978	Umodl1	GO:0005201;GO:0005509;GO:0005509;GO:0005515;GO:0005576;GO:0005576;GO:0005615;GO:0005615;GO:0007338;GO:0009897;GO:0009986;GO:0010468;GO:0016020;GO:0016021;GO:0016324;GO:0030414;GO:0030414;GO:0042981;GO:0048609;GO:0052547;GO:0060612;GO:0097211;GO:1990266;GO:2000354;	K24499	-	S;W	0WGIE;0E82G;13CHD;0IPKA;0B42S;0V30J;1DF1R;1BAWV	uromodulin-like 1 [Source:RGD Symbol;Acc:1566039]	365544	-
ENSRNOG00000001158	1535	23.5091	1241	19.5251	1485	26.3979	1906	28.1168	1252	20.1783	1578	24.9303	1934	29.3454	1203	22.4734	20	9743269	9840489	+	3891	Abcg1	GO:0000166;GO:0005524;GO:0005524;GO:0005524;GO:0005524;GO:0005524;GO:0005739;GO:0005739;GO:0005768;GO:0005768;GO:0005886;GO:0005886;GO:0005886;GO:0008203;GO:0008203;GO:0009897;GO:0009897;GO:0009897;GO:0010033;GO:0010033;GO:0010872;GO:0010872;GO:0010875;GO:0010875;GO:0010888;GO:0010888;GO:0016020;GO:0016020;GO:0016020;GO:0016021;GO:0016021;GO:0016021;GO:0016887;GO:0019534;GO:0019534;GO:0030301;GO:…	K05679	-	Q	1CQPJ;09T5C;18W3Z;0DG03;1ASA6;12NWX;0UMAD;KOG0061;0V442	ATP binding cassette subfamily G member 1 [Source:RGD Symbol;Acc:620294]	85264	Q9EPG9
ENSRNOG00000001159	5	0.643543	2	0.264442	4	0.597563	3	0.371916	5	0.677222	6	0.796622	6	0.765095	8	1.25595	20	9850803	9855481	-	463	Tff3	GO:0005576;GO:0005576;GO:0010906;GO:0030141;GO:0005576;	K22454	-	A;W	13UCF;196J3;1D4UN;0J0FX;0VK7Q;0DVI3;1B6MM;0UW9P;0A9AW	trefoil factor 3 [Source:RGD Symbol;Acc:3847]	25563	Q03191;A0A0G2JSY6
ENSRNOG00000001160	6	0.328935	7	0.394231	3	0.190896	5	0.264025	2	0.115383	4	0.22621	4	0.217258	10	0.668704	12	46987404	46989897	-	1087	Triap1	GO:0002039;GO:0005758;GO:0015914;GO:0030330;GO:0032991;GO:0034644;GO:0043066;GO:0043154;GO:0045944;GO:0090201;GO:0097035;GO:0120009;GO:1902166;GO:1990050;GO:2001140;GO:0002039;GO:0005758;GO:0015914;GO:0030330;GO:0032991;GO:0034644;GO:0043066;GO:0043154;GO:0045944;GO:0090201;GO:0097035;GO:0120009;GO:1902166;GO:1990050;GO:2001140;	K17968	-	O;M;K	13UNK;KOG3481	TP53 regulated inhibitor of apoptosis 1 [Source:RGD Symbol;Acc:1586233]	691278	D3ZY71
ENSRNOG00000001161	372	11.3509	259	8.11857	249	8.81864	391	11.4916	256	8.22016	355	11.174	297	8.97841	274	10.1979	12	46989951	47039542	+	1953	Gatc	GO:0000166;GO:0005524;GO:0005739;GO:0005739;GO:0005739;GO:0006412;GO:0006450;GO:0006450;GO:0016874;GO:0016884;GO:0030956;GO:0030956;GO:0030956;GO:0032543;GO:0032543;GO:0032543;GO:0050567;GO:0050567;GO:0050567;GO:0050567;GO:0070681;GO:0070681;GO:0070681;	-	-	L	1B5RM;193HF;0UVQ3;0VIPG;13UW9;0A84R;1D320;0DTQN;KOG4247	glutamyl-tRNA amidotransferase subunit C [Source:RGD Symbol;Acc:1309698]	-	-
ENSRNOG00000001162	0	0	0	0	0	0	0	0	0	0	1	0.108227	0	0	0	0	20	9872680	9876008	-	568	Tff2	GO:0005576;	K22453	-	O;T;W	13TKC;0DUWB;1940K;0IZEH;0A8AI;1B622;0UVW2;0VJ66;1D478	trefoil factor 2 [Source:RGD Symbol;Acc:620709]	116592	Q09030
ENSRNOG00000001163	1145	62.2564	1039	58.0346	795	50.172	1035	54.2044	794	45.431	767	43.0197	695	37.4386	794	52.6591	12	47039716	47046022	-	1096	Srsf9	GO:0003676;GO:0005654;GO:0005730;GO:0019904;GO:0048025;	K21123	-	A	0DM2D;KOG0105;12PH7;09VU3;0V6SU;1CVXE;0UG2D	serine and arginine rich splicing factor 9 [Source:RGD Symbol;Acc:1309495]	288701	Q5PPI1
ENSRNOG00000001164	0	0	0	0	0	0	0	0	0	0	2	0.266116	0	0	0	0	20	9892124	9895984	-	462	Tff1	-	K22456	-	O;W	0DW8E;148M8;1D5I3;0VMH6;0UWR0;1B6YY;0J868;0AAIQ;1943G	trefoil factor 1 [Source:RGD Symbol;Acc:620707]	117270	Q63467
ENSRNOG00000001165	6	0.13287	6	0.136496	5	0.128517	3	0.06399	8	0.186431	3	0.0685314	13	0.285217	8	0.216093	20	9910522	9929705	-	2691	Tmprss3	GO:0003674;GO:0004252;GO:0004252;GO:0005044;GO:0005044;GO:0005515;GO:0005575;GO:0005783;GO:0005783;GO:0005789;GO:0005789;GO:0006508;GO:0006508;GO:0006508;GO:0006883;GO:0006883;GO:0006897;GO:0007605;GO:0007605;GO:0008233;GO:0008236;GO:0016020;GO:0016020;GO:0016020;GO:0016021;GO:0016787;GO:0017080;GO:0017080;GO:0043025;GO:0043025;	K09634	EC:3.4.21.-	O;E	1AXR6;KOG3627;0DFET;18YQ0;0V5E5;12SGR;1CQ4J;0UH47;09UET	transmembrane serine protease 3 [Source:RGD Symbol;Acc:1310135]	309665	D3ZY65
ENSRNOG00000001167	18	0.505256	3	0.0865074	2	0.0651605	12	0.324441	4	0.118155	13	0.376422	9	0.250287	4	0.136954	20	9948908	9985133	+	2123	Ubash3a	GO:0001817;GO:0005515;GO:0005654;GO:0005794;GO:0050860;	K18993	EC:3.1.3.48	G	KOG3734	ubiquitin associated and SH3 domain containing, A [Source:RGD Symbol;Acc:1310305]	309666	-
ENSRNOG00000001169	249	5.06259	178	3.7178	216	5.09733	282	5.52253	225	4.81403	286	5.99836	279	5.61997	213	5.28235	20	10032641	10087688	+	2931	Slc37a1	GO:0015760;GO:0015760;GO:0015760;GO:0016020;GO:0016021;GO:0016021;GO:0016021;GO:0022857;GO:0022857;GO:0030176;GO:0030176;GO:0030176;GO:0035435;GO:0035435;GO:0035435;GO:0055085;GO:0055085;GO:0061513;GO:0061513;GO:0061513;	K13783	-	P;G	0IP3Z;1DEWU;1BAUK;0B3U9;0V2X5;1973U;0E7X8;13C4R;0WG8R	solute carrier family 37 member 1 [Source:RGD Symbol;Acc:1308587]	294321	Q66H72
ENSRNOG00000001170	2877	312.289	2596	289.477	2209	278.31	2576	269.326	1751	200.012	2115	236.821	2097	225.513	2055	272.084	12	47024442	47027495	+	549	Cox6a1	GO:0004129;GO:0004129;GO:0004129;GO:0005739;GO:0005739;GO:0005743;GO:0005743;GO:0005743;GO:0005751;GO:0005751;GO:0005751;GO:0006119;GO:0006123;GO:0016020;GO:0016021;GO:0016491;GO:0030234;GO:0050790;GO:1902600;	K02266	-	C	KOG3469;13V54;0DV04;1D4AT;1B63M;0UW0G;0A8F4;193GC;0VKED	cytochrome c oxidase subunit 6A1 [Source:RGD Symbol;Acc:2384]	25282	P10818
ENSRNOG00000001171	314	12.0025	246	9.65987	181	8.0304	259	9.53582	241	9.69423	264	10.4097	257	9.73268	198	9.23172	12	47078753	47095438	-	1559	Coq5	GO:0005739;GO:0005743;GO:0005743;GO:0005743;GO:0005759;GO:0005759;GO:0006744;GO:0006744;GO:0006744;GO:0006744;GO:0008168;GO:0008168;GO:0008168;GO:0008168;GO:0008425;GO:0016020;GO:0016740;GO:0031314;GO:0032259;GO:0032259;GO:0032259;GO:0032991;GO:0032991;GO:0043333;GO:0043333;GO:0043333;	K06127	EC:2.1.1.201	H	0DFD6;1CQ2X;09U3F;KOG1540;18W7Z;0V52J;13I25;0UJTB;1AX2W	coenzyme Q5, methyltransferase [Source:RGD Symbol;Acc:1310857]	304542	Q4G064
ENSRNOG00000001172	5229	76.0018	5664	84.571	5607	94.5913	5662	79.2666	4821	73.7387	5273	79.0599	6813	98.107	4886	86.623	12	47103314	47138128	+	4100	Rnf10	GO:0005737;GO:0045893;GO:0051865;GO:0061630;	-	-	O;K	0DHDM;12T1R;0USQT;0VBMN;0A0R8;1CX9T;18UVZ;1AX5S;KOG2164	ring finger protein 10 [Source:RGD Symbol;Acc:1309282]	288710	Q5XI59
ENSRNOG00000001173	12	0.448623	15	0.576083	6	0.260356	37	1.33235	9	0.354076	30	1.15695	22	0.814854	3	0.136803	12	47179664	47209784	+	1594	Cabp1	GO:0000139;GO:0005509;GO:0005886;GO:0014069;GO:0048306;GO:0000139;GO:0005509;GO:0005509;GO:0005509;GO:0005515;GO:0005515;GO:0005634;GO:0005737;GO:0005737;GO:0005829;GO:0005856;GO:0005856;GO:0005886;GO:0007275;GO:0007601;GO:0007601;GO:0008139;GO:0008139;GO:0009898;GO:0010651;GO:0014069;GO:0014069;GO:0014069;GO:0019904;GO:0030141;GO:0030424;GO:0030425;GO:0030425;GO:0031800;GO:0032991;GO:0042308;GO:…	K23531	-	T	19533;1CWZY;0A0GF;0DN3J;12SFU;KOG0027;0VBCN;0UFKC;1ARG6	calcium binding protein 1 [Source:RGD Symbol;Acc:620385]	171051	O88751
ENSRNOG00000001174	971	25.5809	985	26.6579	633	19.356	949	24.0812	724	20.0719	947	25.7359	1060	27.6668	749	24.0687	20	10123651	10216548	+	2262	Pde9a	GO:0004114;GO:0005654;GO:0005829;GO:0005886;GO:0007165;GO:0008081;GO:0010613;GO:0042383;GO:0046068;GO:0046069;GO:0046069;GO:0047555;GO:0047555;	K13761	EC:3.1.4.35	T	0DF4B;0UT35;0V4TC;18UFC;1AZ9J;09TU2;1CPU6;KOG3689;12TY8	phosphodiesterase 9A [Source:RGD Symbol;Acc:621035]	191569	Q8QZV1
ENSRNOG00000001177	639	21.5503	588	20.3715	547	21.4119	621	20.1725	485	17.2126	467	16.2466	584	19.5129	384	15.7964	12	47254484	47263747	+	1767	Acads	GO:0003995;GO:0003995;GO:0003995;GO:0005654;GO:0005739;GO:0005813;GO:0016491;GO:0016627;GO:0016627;GO:0033539;GO:0050660;GO:0050660;GO:0050660;GO:0055114;	K00248	EC:1.3.8.1	C;I	0DF07;0V4P1;0UTJF;1CPPZ;1B0QM;12PPH;18VPY;09TPV;KOG0139	acyl-CoA dehydrogenase short chain [Source:RGD Symbol;Acc:620514]	64304	P15651;Q6IMX3
ENSRNOG00000001178	1526	33.5687	1459	32.9707	1412	36.0521	1629	34.5157	1444	33.4272	1341	30.43	1299	28.3104	1199	32.1717	12	47276476	47360507	-	2709	Sppl3	GO:0004190;GO:0004190;GO:0005791;GO:0005791;GO:0005886;GO:0006465;GO:0007204;GO:0007204;GO:0016020;GO:0016020;GO:0016020;GO:0016021;GO:0016021;GO:0016021;GO:0030660;GO:0030660;GO:0030660;GO:0032092;GO:0032092;GO:0033116;GO:0033116;GO:0033619;GO:0033619;GO:0033619;GO:0035307;GO:0035307;GO:0042500;GO:0042500;GO:0042500;GO:0042803;GO:0042803;GO:0043231;GO:0050852;GO:0050852;GO:0050852;GO:0070886;GO:…	K09598	EC:3.4.23.-	D;K;U	1ATYR;1CYMM;0V48S;09T9P;0UQKF;12P1Z;0DPNI;KOG2443	signal peptide peptidase like 3 [Source:RGD Symbol;Acc:1562826]	360822	D3ZY49
ENSRNOG00000001181	254	4.19407	212	3.59609	160	3.06646	207	3.29221	216	3.75326	223	3.7984	166	2.7156	174	3.5045	20	10239154	10257044	-	3609	Wdr4	GO:0005515;GO:0005634;GO:0005654;GO:0005829;GO:0006400;GO:0008176;GO:0036265;GO:0043527;	K15443	-	Q;O	KOG3914;0VADH;13HW3;0A3ED	WD repeat domain 4 [Source:RGD Symbol;Acc:1585179]	690032	-
ENSRNOG00000001182	1102	42.0426	1197	46.9132	1082	47.9127	1287	47.2936	972	39.0236	1244	48.9578	1019	38.5158	929	43.2313	20	10265806	10275304	+	1562	Ndufv3	GO:0005739;GO:0005739;GO:0005739;GO:0005747;GO:0005747;GO:0016020;GO:0005739;GO:0005747;	K03944	-	C	1CY0K;1AX7T;0A1F4;0VCAS;13S8B;192Y6;0UMRN;0IXG2;0DH95	NADH:ubiquinone oxidoreductase subunit V3 [Source:RGD Symbol;Acc:621020]	64539	Q6PCU8
ENSRNOG00000001183	0	0	2	0.0346062	0	0	0	0	0	0	1	0.017375	0	0	0	0	12	47407811	47433342	+	3538	Hnf1a	GO:0000978;GO:0001750;GO:0001824;GO:0001889;GO:0001889;GO:0001890;GO:0003677;GO:0003677;GO:0003682;GO:0003700;GO:0005634;GO:0005634;GO:0005667;GO:0005737;GO:0006338;GO:0006355;GO:0006357;GO:0006357;GO:0006633;GO:0006699;GO:0006783;GO:0006979;GO:0008104;GO:0008203;GO:0009749;GO:0015721;GO:0015908;GO:0016573;GO:0030073;GO:0030073;GO:0030111;GO:0030326;GO:0031016;GO:0031018;GO:0035623;GO:0042593;GO:…	K08036	-	K	0V55P;1CQ61;1ASNU;0UGZT;0IFA0;09U6N;18S1D;13K1M;0DFGC	HNF1 homeobox A [Source:RGD Symbol;Acc:3828]	24817	P15257
ENSRNOG00000001184	996	13.9034	986	14.1395	915	14.8252	1184	15.9195	1045	15.3509	962	13.8526	797	11.0224	790	13.4513	20	10334308	10358922	+	4269	Pknox1	GO:0000978;GO:0000978;GO:0000978;GO:0000981;GO:0000981;GO:0000981;GO:0001525;GO:0001525;GO:0001525;GO:0003677;GO:0003677;GO:0003677;GO:0003677;GO:0003677;GO:0003682;GO:0003682;GO:0005634;GO:0005634;GO:0005634;GO:0005667;GO:0005667;GO:0005737;GO:0005737;GO:0006355;GO:0006355;GO:0006357;GO:0006357;GO:0006357;GO:0030097;GO:0030097;GO:0030217;GO:0030217;GO:0030218;GO:0030218;GO:0043010;GO:0043010;GO:…	K24891	-	K	KOG0773;12U92;18ZS2;0V5PI;0A0NF;1B1I8;0DN9U;1CWZT;0URKC	PBX/knotted 1 homeobox 1 [Source:RGD Symbol;Acc:1305003]	294322	Q5BJP1
ENSRNOG00000001185	706	29.7539	645	27.9249	599	29.301	783	31.7846	774	34.3268	830	36.0837	677	28.2673	509	26.1657	12	47433358	47438931	-	1414	RGD1311899	GO:0005634;GO:0005635;GO:0007275;GO:0016055;GO:0016055;GO:0016055;GO:0030178;GO:0060061;	-	-	S	1D309;0DTK6;0IYW6;1932V;0A73A;13THP;0VHUE;0UV2D;1B5QX	similar to RIKEN cDNA 2210016L21 gene [Source:RGD Symbol;Acc:1311899]	288704	Q5I034
ENSRNOG00000001187	55	1.19271	45	1.00248	32	0.805449	44	0.919053	81	1.84846	70	1.5659	317	6.81064	97	2.56577	12	47444104	47456894	-	2748	Oasl	GO:0001730;GO:0003677;GO:0003725;GO:0003725;GO:0003725;GO:0005515;GO:0005654;GO:0005730;GO:0005737;GO:0005829;GO:0009615;GO:0016779;GO:0045071;GO:0051607;GO:0051607;GO:0070106;GO:0070106;GO:1900246;	K14608	-	J;O	0DF4M;0V4TK;1CP6T;1947B;KOG0001;1B0SC;09TUC;12QYV;0UGA6	2'-5'-oligoadenylate synthetase-like [Source:RGD Symbol;Acc:1308586]	304545	G3V645
ENSRNOG00000001189	1801	21.534	2138	26.261	1362	18.9018	2023	23.2982	1605	20.1948	1921	23.6936	3028	35.8693	1710	24.9391	20	10668411	10680283	-	4984	Sik1	GO:0000287;GO:0000287;GO:0004672;GO:0004674;GO:0004674;GO:0005524;GO:0005524;GO:0005634;GO:0005737;GO:0006468;GO:0006468;GO:0007346;GO:0008140;GO:0010830;GO:0010868;GO:0019901;GO:0032792;GO:0035556;GO:0035556;GO:0042826;GO:0043153;GO:0043276;GO:0045595;GO:0045721;GO:0055007;	K19008	EC:2.7.11.1	T;B	KOG0586;0DKMS;191W0;1CVG4;0UTU5;1AV3K;09Z5M;0V4ER;12NJJ	salt-inducible kinase 1 [Source:RGD Symbol;Acc:69407]	59329	Q9R1U5
ENSRNOG00000001190	1905	36.3506	1989	38.9893	1858	41.1508	2237	41.1148	1918	38.514	1940	38.1867	1980	37.4316	1559	36.2859	12	47590154	47631119	+	3123	Git2	GO:0005096;GO:0005096;GO:0005515;GO:0005654;GO:0005654;GO:0016301;GO:0016310;GO:0043547;GO:0044305;GO:0044877;GO:0046872;GO:0048266;GO:0099171;GO:2000300;	K12487	-	T	194T1;0UIBC;0V84G;12U27;0DGHS;1CR7G;1ATVP;09YXE;KOG0818	GIT ArfGAP 2 [Source:RGD Symbol;Acc:1359708]	304546	Q66H91
ENSRNOG00000001191	663	14.1917	637	14.0072	542	13.4659	715	14.7415	578	13.0197	694	15.324	627	13.2967	569	14.8562	12	47638274	47653638	-	2784	Tchp	GO:0030057;GO:0045095;GO:0097539;	K16811	-	S;Z	1AU06;18RZX;09VD8;0DGMN;0UIG3;1CRBJ;0IIAX;0V6C7;131TM	trichoplein, keratin filament binding [Source:RGD Symbol;Acc:1310813]	304547	D3ZY42
ENSRNOG00000001192	1509	54.5328	1383	51.3433	992	41.6098	1553	54.0574	1271	48.3356	1384	51.5938	1498	53.6335	1095	48.2677	12	47667556	47687707	+	1649	Gltp	GO:0005737;GO:0005829;GO:0008289;GO:0042802;GO:0051861;GO:0120009;GO:0120009;GO:0120013;GO:0120013;	-	-	G	0VAWK;1CWEQ;13V5G;0UT22;KOG3221;09ZZV;18Y5G;0DMJF;1B3BF	glycolipid transfer protein [Source:RGD Symbol;Acc:1564442]	288707	B0BNM9
ENSRNOG00000001193	20	0.446216	20	0.458393	11	0.284855	32	0.687671	19	0.44609	9	0.207134	42	0.928369	14	0.380994	20	10757854	10844178	-	2671	Hsf2bp	GO:0005694;GO:0005694;GO:0005694;GO:0007141;GO:0007141;GO:0007283;GO:0007283;GO:1990918;GO:1990918;GO:0005694;GO:0007141;GO:0007283;GO:1990918;	-	-	K	0IHB3;13JTQ;0UNZ5;1AYHI;0V9JZ;0DK2R;09YN7;1CUWI;192X7	heat shock transcription factor 2 binding protein [Source:RGD Symbol;Acc:1565879]	499413	G3V646
ENSRNOG00000001194	613	8.29661	756	10.5113	492	7.72896	668	8.70828	693	9.87022	728	10.164	737	9.88244	563	9.29444	20	10844266	10869821	+	4403	Rrp1b	GO:0000791;GO:0000792;GO:0001652;GO:0003713;GO:0005634;GO:0005654;GO:0005694;GO:0005730;GO:0006364;GO:0010923;GO:0030688;GO:0034260;GO:0043065;GO:0043484;GO:0043923;GO:0045944;GO:0098586;	K14849	-	A	12SMR;KOG3911;0US1N;18TVX;0A33B;0VDY8;0DQC5;1ASYJ;1CZU0	ribosomal RNA processing 1B [Source:RGD Symbol;Acc:1305633]	309673	-
ENSRNOG00000001195	118	2.18993	175	3.33641	121	2.60645	169	3.021	87	1.69911	168	3.21626	147	2.70285	93	2.10526	12	47698947	47737902	+	3211	Trpv4	GO:0000122;GO:0002024;GO:0005034;GO:0005216;GO:0005261;GO:0005262;GO:0005262;GO:0005515;GO:0005516;GO:0005886;GO:0005886;GO:0005912;GO:0005929;GO:0006811;GO:0006816;GO:0006874;GO:0006874;GO:0006970;GO:0007043;GO:0007204;GO:0007231;GO:0010628;GO:0010759;GO:0015275;GO:0016020;GO:0016021;GO:0019901;GO:0019901;GO:0030103;GO:0032755;GO:0032868;GO:0034605;GO:0042169;GO:0042538;GO:0042593;GO:0042802;GO:…	K04973	-	T;P	0V5IC;0DFUU;09UJ4;1CQ53;18SQ7;KOG3676;1AU2K;0UHAV;136N8	transient receptor potential cation channel, subfamily V, member 4 [Source:RGD Symbol;Acc:69337]	66026	Q9ERZ8
ENSRNOG00000001198	50	1.64892	37	1.2535	49	1.87561	56	1.77883	47	1.63111	73	2.4834	98	3.20194	53	2.13197	12	47748165	47793534	-	1807	Fam222a	-	-	-	S	0VDN8;0UMSW;0A2SN;1B08V;0IFEB;0DNFY;12V8P;1CZGK;19191	family with sequence similarity 222, member A [Source:RGD Symbol;Acc:1565883]	498193	D3ZY38
ENSRNOG00000001199	262	10.85	282	11.9969	237	11.3918	253	10.0917	218	9.50032	300	12.8157	215	8.82111	218	11.0118	12	47138346	47142852	-	1439	Pop5	GO:0000172;GO:0000172;GO:0000172;GO:0001682;GO:0001682;GO:0003674;GO:0004526;GO:0004526;GO:0004526;GO:0004526;GO:0004526;GO:0004526;GO:0004540;GO:0005575;GO:0005634;GO:0005655;GO:0005655;GO:0005655;GO:0005730;GO:0005730;GO:0005730;GO:0006364;GO:0008033;GO:0008033;GO:0008033;GO:0008033;GO:0008033;GO:0008033;GO:0008150;GO:0016070;GO:0016070;GO:0016787;GO:0030681;GO:0030681;GO:0033204;GO:0033204;GO:…	K03537	EC:3.1.26.5	-	-	POP5 homolog, ribonuclease P/MRP subunit [Source:RGD Symbol;Acc:1311819]	117241	D3ZY31
ENSRNOG00000001201	1783	166.02	1381	132.098	1001	108.183	1205	108.072	1308	128.165	1408	135.24	1412	130.257	1182	134.246	20	10966331	10968432	-	640	Cstb	GO:0002020;GO:0002020;GO:0004866;GO:0004866;GO:0004866;GO:0004866;GO:0004869;GO:0004869;GO:0004869;GO:0004869;GO:0004869;GO:0004869;GO:0005515;GO:0005615;GO:0005615;GO:0005634;GO:0005634;GO:0005730;GO:0005737;GO:0005737;GO:0005737;GO:0005829;GO:0005829;GO:0008344;GO:0008344;GO:0010466;GO:0010466;GO:0010466;GO:0010951;GO:0030414;GO:0045861;GO:0045861;	K13907	-	S	0UVZ8;0DUXG;1D4AB;13V2Y;1B67I;193RP;0IZK7;0A8EK;0VJAN	cystatin B [Source:RGD Symbol;Acc:2435]	25308	P01041
ENSRNOG00000001203	765	24.9251	654	21.89	572	21.6315	711	22.3131	647	22.1836	773	25.9805	727	23.4675	640	25.4349	20	10981998	10993280	+	1829	Rrp1	GO:0005634;GO:0005694;GO:0005730;GO:0006364;GO:0006364;GO:0006364;GO:0030687;GO:0030688;GO:0030688;	K14849	-	A	12SMR;KOG3911;0A33B;0UNUY;0VDY8;194ZE;0DQC5;1AUCN;1CZU0	ribosomal RNA processing 1 [Source:RGD Symbol;Acc:1307286]	309674	Q5M9F3
ENSRNOG00000001204	4433	72.5946	4209	70.8074	4060	77.17	4313	68.0302	4160	71.6892	4276	72.2334	4941	80.1638	3350	66.9154	12	47558590	47588335	-	3639	Ankrd13a	GO:0002091;GO:0002091;GO:0005515;GO:0005737;GO:0005737;GO:0005737;GO:0005768;GO:0005770;GO:0005770;GO:0005770;GO:0005886;GO:0005886;GO:0016020;GO:0048471;GO:0048471;GO:0140036;GO:0140036;GO:1905667;GO:1905667;	K21437	-	H;S;C	1B14J;09UPR;1CRK9;0DFZF;0V5PB;0UITZ;KOG0522;18WN0;12NJ2	ankyrin repeat domain 13a [Source:RGD Symbol;Acc:1308577]	360823	Q5U313
ENSRNOG00000001205	787	7.81259	844	8.60709	893	10.2893	995	9.51391	800	8.35726	906	9.27774	974	9.57935	748	9.05726	20	11114164	11144806	+	6003	Agpat3	GO:0003841;GO:0003841;GO:0003841;GO:0005635;GO:0005635;GO:0005783;GO:0005783;GO:0005783;GO:0005789;GO:0005789;GO:0005789;GO:0012505;GO:0016020;GO:0016021;GO:0016740;GO:0016746;GO:0016746;GO:0016746;GO:0016746;GO:0042171;GO:0042171;	K13523	-	I	0A2DT;1CRVN;0UTST;1ASQR;0VEC2;12X3Y;18TXG;0DH5D;KOG1505	1-acylglycerol-3-phosphate O-acyltransferase 3 [Source:RGD Symbol;Acc:1305787]	294324	G3V648
ENSRNOG00000001210	729	11.1277	724	11.353	496	8.78773	738	10.8505	739	11.8707	788	12.4079	723	10.9339	661	12.3071	20	11228844	11243205	+	3904	Pwp2	GO:0005515;	K14558	-	A	09XQR;0DM3R;1CVYQ;12PFI;KOG0291;192FS;0V8NG;0US81;1B29F	PWP2, small subunit processome component [Source:RGD Symbol;Acc:1582817]	690297	D3ZV54
ENSRNOG00000001211	1316	61.4602	1218	58.4358	1023	55.4536	1343	60.4129	1170	57.5013	1361	65.5677	1082	50.0636	1077	61.352	20	11244353	11252449	+	1276	Gatd3a	GO:0003674;GO:0005575;GO:0005739;GO:0005739;GO:0008150;	-	-	Q	09YII;0V9G9;0UHCC;0DJVV;1AXJK;1CUSQ;0IH62;18YIT;12TC7	glutamine amidotransferase like class 1 domain containing 3A [Source:RGD Symbol;Acc:1303003]	294326	P56571
ENSRNOG00000001212	4	0.141214	3	0.108801	0	0	5	0.170021	1	0.0371509	1	0.0364175	7	0.244834	2	0.0861234	20	11344514	11359090	-	1688	Dnmt3l	GO:0000792;GO:0000794;GO:0001701;GO:0001890;GO:0005634;GO:0005737;GO:0006306;GO:0006306;GO:0007141;GO:0007283;GO:0008047;GO:0010468;GO:0010529;GO:0019899;GO:0030234;GO:0032259;GO:0032776;GO:0035098;GO:0043046;GO:0048863;GO:0060718;GO:0071514;GO:1905642;GO:1905643;	K17400	-	K;L	1CUE0;18VCG;0DJM7;13N1Z;0V958;1B3E4;09Y7P;0IIXK;0UND3	DNA methyltransferase 3 like [Source:RGD Symbol;Acc:1303239]	309680	Q1LZ50
ENSRNOG00000001213	0	0	0	0	0	0	0	0	0	0	0	0	3	0.0936645	1	0.038439	20	11365697	11380631	+	1891	Aire	GO:0000977;GO:0000977;GO:0000977;GO:0001228;GO:0002458;GO:0002458;GO:0002458;GO:0002509;GO:0002509;GO:0002509;GO:0003674;GO:0003677;GO:0003677;GO:0003682;GO:0003682;GO:0003682;GO:0005575;GO:0005634;GO:0005634;GO:0005634;GO:0005634;GO:0005634;GO:0005737;GO:0005737;GO:0005737;GO:0005737;GO:0006355;GO:0006355;GO:0006417;GO:0006959;GO:0006959;GO:0006959;GO:0006959;GO:0006959;GO:0008150;GO:0008270;GO:…	K10603	-	K	0IRE7;197AR;13E3D;1DFMF;0B53V;0WHPY;0V3DH;0E8Q3;1BB6G	autoimmune regulator [Source:RGD Symbol;Acc:1311139]	294328	D3ZV49
ENSRNOG00000001214	2714	58.7479	2560	56.9267	1975	49.621	2982	62.1736	2745	62.5286	2809	62.7231	3015	64.6586	2354	62.1532	20	11393877	11415882	+	2753	Pfkl	GO:0003872;GO:0003872;GO:0003872;GO:0005524;GO:0005524;GO:0005737;GO:0005829;GO:0005945;GO:0006002;GO:0006002;GO:0006002;GO:0006096;GO:0006096;GO:0009749;GO:0009749;GO:0019900;GO:0030388;GO:0042802;GO:0046676;GO:0061615;GO:0070061;GO:0070095;	K00850	EC:2.7.1.11	G	0UH6S;09U07;0DFA0;KOG2440;18ZRF;0V4Z1;1B29Z;12PSE;1CPZP	phosphofructokinase, liver type [Source:RGD Symbol;Acc:3311]	25741	P30835
ENSRNOG00000001215	307	10.2434	373	12.7853	329	12.7415	303	9.73791	236	8.28653	321	11.0486	317	10.4791	231	9.40143	20	11417429	11424324	-	1786	Cfap410	GO:0001750;GO:0001750;GO:0005515;GO:0005737;GO:0005737;GO:0005739;GO:0005829;GO:0005886;GO:0005886;GO:0007010;GO:0007010;GO:0007010;GO:0007224;GO:0007224;GO:0008360;GO:0008360;GO:0032391;GO:0032391;GO:0036064;GO:0036064;GO:0036064;GO:0036064;GO:0042769;GO:0042769;GO:0043231;GO:0060271;GO:0060271;GO:0060271;GO:0097733;GO:0097733;	K23456	-	S	0V807;13KJG;09X22;18ZNH;1AYR9;1CT37;0UKUG;0DICQ;KOG2123	cilia and flagella associated protein 410 [Source:RGD Symbol;Acc:1309594]	309681	Q5RKG5
ENSRNOG00000001216	61	0.79805	57	0.76607	15	0.227776	28	0.352837	55	0.757211	46	0.6208	75	0.972116	43	0.686189	20	11436267	11482051	+	4555	Trpm2	GO:0001659;GO:0002407;GO:0005216;GO:0005261;GO:0005261;GO:0005384;GO:0005509;GO:0005764;GO:0005765;GO:0005886;GO:0005886;GO:0005887;GO:0005887;GO:0006811;GO:0006812;GO:0006828;GO:0006979;GO:0009408;GO:0014074;GO:0015278;GO:0016020;GO:0016021;GO:0016787;GO:0030659;GO:0033194;GO:0034220;GO:0035584;GO:0047631;GO:0051209;GO:0051209;GO:0051289;GO:0051489;GO:0055085;GO:0070301;GO:0070588;GO:0071277;GO:…	K04977	EC:3.6.1.13	P	192IX;0DF4T;12RHT;0V4TP;1ATDZ;09TUG;1CPUM;KOG4195;0UGAM;KOG3614	transient receptor potential cation channel, subfamily M, member 2 [Source:RGD Symbol;Acc:1311889]	294329	E9PTA2
ENSRNOG00000001217	184	11.5299	166	10.6859	96	6.98225	133	8.02741	144	9.49564	133	8.59713	163	10.1193	137	10.4714	20	11489456	11490406	+	951	Lrrc3	GO:0005515;	-	-	W;T	1CQT5;KOG4237;1AY1H;18ZZP;09UU9;0DG3K;0V5TR;0USQX;12NY7	leucine rich repeat containing 3 [Source:RGD Symbol;Acc:628861]	246773	P59035
ENSRNOG00000001218	0	0	0	0	0	0	0	0	0	0	0	0	0	0	0	0	20	11561438	11572360	+	759	AABR07044583.1	GO:0005882;GO:0045095;GO:0045095;	-	-	S	13X82;1D4F6;0JNRG;0DV4T;0UZSM;0VJV0;196E9;1B6FY;0A8YK	-	-	-
ENSRNOG00000001219	1	0.0347882	0	0	6	0.242269	13	0.435603	4	0.146435	2	0.071772	1	0.0344658	4	0.169733	20	11501925	11528332	-	1713	Tspear	GO:0007219;GO:0007605;GO:0008593;GO:0009986;GO:0022405;GO:0032420;GO:0034505;GO:0060170;	K24437	-	W	0UGF1;09TXY;0DF82;0V4WY;1CPXM;KOG3544;1AWCN;13XFZ	thrombospondin-type laminin G domain and EAR repeats [Source:RGD Symbol;Acc:1563108]	365546	-
ENSRNOG00000001220	0	0	0	0	0	0	0	0	0	0	0	0	0	0	0	0	20	11626544	11626876	-	333	LOC100361664	GO:0005882;GO:0045095;GO:0045095;	-	-	S	0VN5F;0AASB;1D5I9;1B6Y8;19444;0UWR2;0DW6R;148CV;0J6Z1	keratin associated protein 12-1-like [Source:RGD Symbol;Acc:2319709]	100361664	D3ZUN9
ENSRNOG00000001222	1113	34.5808	1389	44.3339	1282	46.2321	1265	37.857	1302	42.5701	1535	49.1974	2096	64.5191	1137	43.0899	20	11700089	11721838	-	1918	Ube2g2	GO:0000166;GO:0000209;GO:0004842;GO:0004842;GO:0005524;GO:0005783;GO:0005783;GO:0005783;GO:0005783;GO:0005811;GO:0005811;GO:0005829;GO:0005829;GO:0005829;GO:0006511;GO:0016740;GO:0030433;GO:0030433;GO:0030433;GO:0030433;GO:0035458;GO:0035458;GO:0042802;GO:0042802;GO:0044257;GO:0044257;GO:0061631;GO:0061631;GO:0061631;GO:0061631;GO:0070936;GO:0070936;GO:1904153;GO:1904153;	K04555	EC:2.3.2.23	O	0UNWC;1CUTW;0V80B;09X24;18U7J;137YA;KOG0426;0DICT;1B3JH	ubiquitin-conjugating enzyme E2G 2 [Source:RGD Symbol;Acc:1304860]	294331	B2RYD0
ENSRNOG00000001223	5938	137.634	5457	129.937	5278	141.995	6000	133.953	5495	134.032	6009	143.675	6498	149.219	4517	127.706	20	11746370	11764233	-	2571	Pttg1ip	GO:0002039;GO:0005634;GO:0005654;GO:0005737;GO:0006606;GO:0031398;GO:0043518;GO:1902254;GO:1903364;	-	-	W;U	0A7S0;0DUHI;0IXF7;13RGJ;0VIKF;1D3V9;193KT;1B5W3;0UVHR	PTTG1 interacting protein [Source:RGD Symbol;Acc:1305983]	365548	Q6P767
ENSRNOG00000001224	1632	30.8646	1462	28.4041	805	17.6706	1004	18.289	1577	31.3853	1033	20.1527	1446	27.0935	1389	32.0418	20	11777783	11815647	-	3151	Itgb2	GO:0001540;GO:0001540;GO:0001851;GO:0002523;GO:0005178;GO:0005886;GO:0005925;GO:0006898;GO:0006909;GO:0006911;GO:0007155;GO:0007155;GO:0007155;GO:0007155;GO:0007159;GO:0007160;GO:0007160;GO:0007160;GO:0007160;GO:0007229;GO:0007229;GO:0007229;GO:0007229;GO:0007229;GO:0007568;GO:0008305;GO:0008305;GO:0009897;GO:0009986;GO:0016020;GO:0016020;GO:0016021;GO:0016477;GO:0019901;GO:0030101;GO:0030369;GO:…	K06464	-	W	0DG9T;1CUIS;0V602;18TZE;09V0A;1AVA6;12SZY;KOG1226;0UJTE	integrin subunit beta 2 [Source:RGD Symbol;Acc:1305581]	309684	B2RYB8
ENSRNOG00000001225	483	16.561	415	14.6177	355	14.1281	475	15.6873	455	16.4174	394	13.9357	398	13.5201	329	13.7597	20	11863082	11896774	+	1738	Fam207a	GO:0000462;GO:0000462;GO:0005730;GO:0005730;GO:0030686;GO:0030686;GO:0030688;GO:0030688;	-	-	S	0USGR;13SHJ;0DP4I;1B2KF;0IYMW;1935V;1CY2I;0A3NA;0VEAT	family with sequence similarity 207, member A [Source:RGD Symbol;Acc:1311257]	294333	Q5XII4
ENSRNOG00000001227	3041	27.1287	3996	36.6211	3455	35.7747	4470	38.4092	4468	41.9449	3908	35.9634	3081	27.2308	2888	31.4256	20	11972381	12101047	+	6680	Adarb1	GO:0003723;GO:0003723;GO:0003723;GO:0004000;GO:0004000;GO:0006396;GO:0006396;GO:0003723;GO:0003726;GO:0004000;GO:0005634;GO:0005634;GO:0005654;GO:0005730;GO:0005829;GO:0006382;GO:0006382;GO:0006396;GO:0006396;GO:0007274;GO:0008285;GO:0016553;GO:0021610;GO:0021618;GO:0021965;GO:0030336;GO:0035264;GO:0044387;GO:0045070;GO:0050884;GO:0051726;GO:0060384;GO:0060415;GO:0061744;GO:0097049;	K13194	EC:3.5.-.-	A	12U90;1CWEV;0VAB8;KOG2777;0UJKJ;1B0J9;0A000;18XA7;0DMJI	adenosine deaminase, RNA-specific, B1 [Source:RGD Symbol;Acc:2033]	25367	P51400
ENSRNOG00000001228	1403	37.011	1579	42.7906	1001	30.6494	1699	43.17	1588	44.0836	1461	39.7572	1003	26.2138	1284	41.3154	20	12117811	12128747	-	2259	Pofut2	GO:0001707;GO:0001707;GO:0005783;GO:0005794;GO:0005794;GO:0006004;GO:0006486;GO:0008417;GO:0008417;GO:0010468;GO:0010468;GO:0010717;GO:0010717;GO:0016740;GO:0016757;GO:0036065;GO:0036065;GO:0036066;GO:0036066;GO:0046922;GO:0046922;GO:0046922;GO:0046922;GO:0051046;GO:0051046;GO:1903334;GO:1903334;	K03691	EC:2.4.1.221	O	0DK4R;09YQC;12RRA;1ASUA;0V9N4;0UH5X;191HT;0IFPR;1CUYJ	protein O-fucosyltransferase 2 [Source:RGD Symbol;Acc:1307334]	309686	D3ZUN5
ENSRNOG00000001229	2328	27.7073	2889	35.3225	1945	26.8687	2691	30.849	2573	32.2259	2192	26.9119	2042	24.0782	2116	30.7186	20	12225202	12332858	+	5007	Col18a1	GO:0001525;GO:0001525;GO:0001886;GO:0001886;GO:0003674;GO:0005201;GO:0005581;GO:0005604;GO:0005615;GO:0005615;GO:0008284;GO:0030198;GO:0030198;GO:0030335;GO:0030938;GO:0031012;GO:0042493;GO:0051599;GO:2000353;	K06823	-	W	190Y6;09X6K;13HQD;1B2RC;0V854;0DIHW;KOG3546;0UQUR;1CPIV	collagen type XVIII alpha 1 chain [Source:RGD Symbol;Acc:70936]	85251	F1LR02
ENSRNOG00000001232	264	6.32582	214	5.26769	170	4.728	204	4.70824	240	6.05171	234	5.78392	202	4.79536	181	5.29013	20	12334676	12352377	-	2487	Slc19a1	GO:0005887;GO:0008518;GO:0015350;GO:0015884;GO:0016021;GO:0051180;GO:0051958;GO:0090482;GO:0005886;GO:0005887;GO:0008517;GO:0008518;GO:0008518;GO:0015350;GO:0015350;GO:0015350;GO:0015884;GO:0016021;GO:0016323;GO:0016324;GO:0016324;GO:0051180;GO:0051958;GO:0051958;GO:0051958;GO:0061507;GO:0090482;GO:0098838;GO:0098838;GO:1904447;GO:1904447;	K14609	-	P	09XUU;1AUZP;0UJH5;18SUD;12SU3;1CXSW;KOG3810;0VATN;0DMFP	solute carrier family 19 member 1 [Source:RGD Symbol;Acc:3695]	29723	Q62866
ENSRNOG00000001235	4112	70.1325	4175	73.1502	3545	70.1775	4356	71.5599	3393	60.898	3155	55.5084	3421	57.8063	3231	67.2168	12	15890170	15971212	+	3494	Gna12	GO:0001664;GO:0001664;GO:0001701;GO:0003924;GO:0003924;GO:0007165;GO:0007165;GO:0007165;GO:0007186;GO:0007186;GO:0007266;GO:0007266;GO:0007266;GO:0008360;GO:0010762;GO:0016020;GO:0019001;GO:0019001;GO:0030154;GO:0031683;GO:0031683;GO:0032006;GO:0032006;GO:0032434;GO:0032434;GO:0035556;GO:0042733;	K04346	-	T;D	0UFGJ;09X7M;1ARD8;1CP7W;KOG0082;0DEI3;13IT4;0V867;18Y9N	G protein subunit alpha 12 [Source:RGD Symbol;Acc:71018]	81663	Q63210;Q45QM2
ENSRNOG00000001236	287	4.84228	287	4.97443	324	6.34496	422	6.85798	335	5.94794	349	6.07417	348	5.81706	309	6.35918	12	16015771	16027881	-	3532	Brat1	GO:0001934;GO:0005515;GO:0005634;GO:0005654;GO:0005737;GO:0006006;GO:0006915;GO:0006974;GO:0006974;GO:0008283;GO:0008283;GO:0010212;GO:0016477;GO:0030307;GO:0051646;	K23112	-	U	0UGB7;0V90H;1ASP7;13IPD;0IEZF;09Y35;0DJG3;18VWZ;1CU8K	BRCA1-associated ATM activator 1 [Source:RGD Symbol;Acc:1565146]	498150	D3ZSM9
ENSRNOG00000001237	1477	11.0965	1533	11.8315	1629	14.2051	1732	12.5334	1405	11.108	1646	12.7564	1471	10.949	1316	12.0597	20	13836030	13963003	+	7932	Cabin1	GO:0005515;GO:0005634;GO:0006336;GO:0006336;GO:0005634;GO:0006336;GO:0006336;GO:0005515;GO:0005634;GO:0005654;GO:0005829;GO:0006336;GO:0006336;GO:0006336;GO:0016235;	K17613	-	S;T;B	0V8PE;0IFFG;13C5U;1AX8Y;0DJ3S;18XBS;1CTVM;09XRP;0UHHI	calcineurin binding protein 1 [Source:RGD Symbol;Acc:620263]	94165	O88480;G3V650
ENSRNOG00000001238	1622	45.6582	1350	39.0387	1196	39.0764	1658	44.954	1769	52.4022	1855	53.8648	1754	48.9164	1336	45.8722	12	38274297	38294292	+	2117	Rsrc2	-	K24595	-	S	09V1G;0V612;0DGAV;194R4;1CR0A;1B1RC;0IIT5;0UK37;12PN1	arginine and serine rich coiled-coil 2 [Source:RGD Symbol;Acc:1564882]	360807	Q5PQR4
ENSRNOG00000001239	1064	54.7548	935	49.4294	805	48.083	1229	60.9183	809	43.8109	1145	60.7826	907	46.2428	788	49.4631	20	13827132	13831588	+	1158	Ddt	GO:0002020;GO:0005615;GO:0050729;	K10028	EC:4.1.1.84	V	0UVFX;1D3MW;0VIC8;193KJ;1B6BV;13T45;0DUA6;0A7HA;KOG1759	D-dopachrome tautomerase [Source:RGD Symbol;Acc:61923]	29318	P80254;A0A0F7RQJ6
ENSRNOG00000001241	165	4.08165	181	4.59964	166	4.76624	189	4.50329	155	4.03494	197	5.02703	152	3.72522	146	4.40534	12	15857805	16067924	+	2409	Iqce	GO:0005515;GO:0005515;GO:0019898;GO:0035108;GO:0035108;GO:0045944;GO:0060170;GO:0098797;	K24677	-	Z	18WCB;0IFFR;0A1WP;0USX0;1B275;1CWS5;13P57;0DHZD;0VDZ0	IQ motif containing E [Source:RGD Symbol;Acc:1311349]	304318	-
ENSRNOG00000001242	1435	47.9074	551	18.8971	1032	39.9895	1453	46.7231	352	12.3665	409	14.0853	366	12.1057	287	11.6871	20	13817795	13825475	+	1785	Gstt3	GO:0004364;GO:0005515;GO:0005737;GO:0006749;GO:0006749;GO:0006749;GO:0016740;	K00799	EC:2.5.1.18	O	KOG0867	glutathione S-transferase, theta 3 [Source:RGD Symbol;Acc:1562732]	499422	D3Z8I7
ENSRNOG00000001243	843	14.0521	861	14.7438	791	15.304	882	14.1611	859	15.0681	793	13.6358	860	14.2026	724	14.7206	12	38303624	38326502	+	3575	Zcchc8	GO:0003676;GO:0003676;GO:0003723;GO:0003723;GO:0003723;GO:0005634;GO:0005634;GO:0005654;GO:0005654;GO:0008270;GO:0008270;GO:0016604;GO:0031499;GO:0031499;GO:0034470;GO:0034470;GO:0034470;GO:0071013;GO:0071013;GO:0071013;	K13128	-	S;B	KOG2673;0V48Q;09T9M;132QY	zinc finger CCHC-type containing 8 [Source:RGD Symbol;Acc:1309774]	288661	-
ENSRNOG00000001245	260	7.55066	220	6.56338	252	8.4943	260	7.27278	199	6.0816	189	5.66196	229	6.58876	151	5.34888	20	12429315	12629981	+	2052	Pcbp3	GO:0000122;GO:0001227;GO:0003676;GO:0003676;GO:0003690;GO:0003723;GO:0003723;GO:0003729;GO:0005634;GO:0005737;GO:0010468;GO:0051252;GO:1990829;	K21444	-	A	12N4Q;0V49C;1CXVM;0DK6B;KOG2190;09TAA	poly(rC) binding protein 3 [Source:RGD Symbol;Acc:1307430]	294336	Q6AY48
ENSRNOG00000001247	2364	21.5472	2450	22.9405	2487	26.3109	2621	23.0105	3574	34.2809	3454	32.4758	3132	28.2828	2278	25.3263	12	38345456	38452652	+	6538	Clip1	GO:0005737;GO:0005856;GO:0005874;GO:0001578;GO:0001726;GO:0005515;GO:0005515;GO:0005515;GO:0005634;GO:0005635;GO:0005737;GO:0005737;GO:0005813;GO:0005856;GO:0005874;GO:0005874;GO:0005881;GO:0008017;GO:0008017;GO:0008270;GO:0015630;GO:0015631;GO:0016020;GO:0030659;GO:0031116;GO:0031116;GO:0031122;GO:0031410;GO:0035371;GO:0035371;GO:0035371;GO:0042995;GO:0044354;GO:0044861;GO:0046872;GO:0051010;GO:…	K10421	-	Z	1CQKX;0DFCM;0V51X;12NUN;KOG4568;09U2X	CAP-GLY domain containing linker protein 1 [Source:RGD Symbol;Acc:67404]	65201	Q9JK25
ENSRNOG00000001249	24850	480.488	24619	489.012	22148	497.057	26809	499.29	27318	555.851	30008	598.531	24769	474.484	22446	529.383	20	12658065	12675561	+	3082	Col6a1	GO:0003674;GO:0005201;GO:0005518;GO:0005518;GO:0005575;GO:0005576;GO:0005576;GO:0005576;GO:0005594;GO:0005604;GO:0005615;GO:0008150;GO:0008584;GO:0008585;GO:0030198;GO:0031012;GO:0031012;GO:0031012;GO:0032991;GO:0032991;GO:0035987;GO:0035987;GO:0042383;GO:0042383;GO:0048407;GO:0048407;GO:0071230;GO:0071230;	K06238	-	W	1BB9G;0V3HW;0B5J5;197C4;1DFV6;KOG3544;0WI6P;0E8YT;13EUI	collagen type VI alpha 1 chain [Source:RGD Symbol;Acc:1565398]	294337	-
ENSRNOG00000001250	1038	28.9455	967	27.7015	893	28.9036	1236	33.1985	687	20.1602	728	20.9416	699	19.3116	669	22.7554	12	16118634	16126953	-	2137	Lfng	GO:0001541;GO:0001756;GO:0002315;GO:0007386;GO:0007389;GO:0008593;GO:0014807;GO:0014807;GO:0016020;GO:0016757;GO:0030173;GO:0030217;GO:0032092;GO:0033829;GO:0033829;GO:0033829;GO:0045747;GO:0051446;GO:1902367;	K05948	EC:2.4.1.222	O;W;G	09XJB;0DHXV;12TPC;1CTN8;0II9W;0URR2;1AV7S;0V6XF;18YJJ	LFNG O-fucosylpeptide 3-beta-N- acetylglucosaminyltransferase [Source:RGD Symbol;Acc:620587]	170905	Q924T4
ENSRNOG00000001251	3	0.314747	0	0	0	0	0	0	0	0	8	0.865813	3	0.31183	0	0	12	16170162	16172129	+	568	Grifin	GO:0030246;GO:0030246;GO:0030246;	-	-	W	0DTVI;0A6X0;0UV3R;0VHPW;1B5M2;KOG3587;1D37M;192YW;13SDC	galectin-related inter-fiber protein [Source:RGD Symbol;Acc:71055]	117130	O88644
ENSRNOG00000001252	497	18.3502	306	11.6065	301	12.8993	415	14.7587	360	13.9875	350	13.3305	280	10.2424	309	13.9161	12	16200019	16201632	-	1614	Chst12	GO:0000139;GO:0005794;GO:0005975;GO:0008146;GO:0008146;GO:0008146;GO:0016020;GO:0016021;GO:0016021;GO:0016021;GO:0016051;GO:0016051;GO:0016740;GO:0030166;GO:0030206;GO:0030206;GO:0030208;GO:0030208;GO:0047756;GO:0047756;	K04742	EC:2.8.2.5	W;M;G	1B173;12PAR;0DGRD;1CRFC;09VGN;0V6FW;191WR;0UUMN;KOG4651	carbohydrate sulfotransferase 12 [Source:RGD Symbol;Acc:1308214]	304322	Q498S0
ENSRNOG00000001253	3275	66.86	3220	67.5311	2298	54.4528	2997	58.9328	3088	66.3415	2958	62.294	3048	61.649	2558	63.6986	12	16285733	16310190	-	2919	Eif3b	GO:0003676;GO:0003723;GO:0003723;GO:0003743;GO:0003743;GO:0003743;GO:0005515;GO:0005852;GO:0005852;GO:0005852;GO:0006413;GO:0006413;GO:0006413;GO:0006446;GO:0031369;GO:0045202;GO:0071541;GO:0075522;GO:0075525;	K03253	-	J	1ATYF;0DNAW;12PAI;09VG7;0URMT;KOG2314;1911V;0V6FD;1CX7V	eukaryotic translation initiation factor 3, subunit B [Source:RGD Symbol;Acc:1309018]	288516	Q4G061
ENSRNOG00000001254	21971	354.343	19631	325.245	20682	387.153	21702	337.124	23401	397.157	26501	440.89	23346	373.03	20188	397.139	20	12773427	12801180	+	3695	Col6a2	GO:0003674;GO:0005518;GO:0005518;GO:0005575;GO:0005576;GO:0005576;GO:0005576;GO:0005581;GO:0005615;GO:0009749;GO:0031012;GO:0031012;GO:0032991;GO:0032991;GO:0042383;GO:0042383;GO:0062023;	K06238	-	W	0V3I2;1BB9M;0IS7F;0B5JD;197C5;1DFVD;0E8Z1;0WI6Y;13EUR	collagen type VI alpha 2 chain [Source:RGD Symbol;Acc:1305585]	361821	F1LNH3;Q5EB88
ENSRNOG00000001255	693	9.13658	763	10.334	971	14.8589	888	11.2766	904	12.5422	1016	13.8178	1167	15.2433	626	10.067	12	38567247	38638536	-	4520	Mlxip	GO:0000977;GO:0000977;GO:0000978;GO:0000981;GO:0000981;GO:0000981;GO:0001228;GO:0001228;GO:0005634;GO:0005634;GO:0005737;GO:0006355;GO:0006355;GO:0006357;GO:0006913;GO:0045944;GO:0045944;GO:0046983;GO:0046983;	K09113	-	K	0V5QK;18ZZN;12NWH;0DH8D;1CRYI;KOG3582;1B3IK;09UR0;0UFIE	MLX interacting protein [Source:RGD Symbol;Acc:1560774]	304479	-
ENSRNOG00000001256	958	15.6238	1008	16.8878	954	18.0586	1185	18.6146	1113	19.1016	1088	18.3039	1158	18.7105	818	16.2723	12	40266662	40332612	-	3654	Atxn2	GO:0002091;GO:0003674;GO:0003723;GO:0005154;GO:0005575;GO:0005737;GO:0005794;GO:0005802;GO:0005844;GO:0008022;GO:0008150;GO:0010494;GO:0010494;GO:0010603;GO:0021702;GO:0033962;GO:0034063;GO:0034063;GO:0040015;GO:0048471;GO:0048812;GO:0048872;GO:0050905;GO:1990904;	K23625	-	A	KOG2375;0DKMT;0UKXV;1CVG5;12NMN;0VA2Z;09W3Q	ataxin 2 [Source:RGD Symbol;Acc:1306637]	288663	-
ENSRNOG00000001258	321	7.30954	290	6.78385	237	6.26396	309	6.77734	313	7.50037	236	5.54358	274	6.18148	252	6.99939	12	16340922	16389497	+	2617	Snx8	GO:0005829;GO:0006886;GO:0006886;GO:0015031;GO:0016020;GO:0030904;GO:0030904;GO:0031901;GO:0031901;GO:0034498;GO:0034498;GO:0035091;GO:0035091;GO:0035091;GO:0035091;GO:0042147;GO:0042147;GO:0042802;GO:0042802;GO:0043231;	K17922	-	U	1CXEI;0VBSH;13IER;0A0VY;18XUA;KOG2273;1AWWK;0UGI8;0DNH8	sorting nexin 8 [Source:RGD Symbol;Acc:1305791]	288504	D3ZUJ9
ENSRNOG00000001259	30	0.351093	31	0.372697	33	0.44826	51	0.574892	35	0.431044	38	0.458751	36	0.417407	44	0.628099	12	40018937	40219291	+	5092	Cux2	GO:0000122;GO:0000122;GO:0000122;GO:0000977;GO:0000977;GO:0000977;GO:0000978;GO:0000978;GO:0000981;GO:0001227;GO:0001227;GO:0003677;GO:0003677;GO:0003677;GO:0003677;GO:0003677;GO:0005634;GO:0005634;GO:0005634;GO:0005634;GO:0005634;GO:0006357;GO:0007614;GO:0007614;GO:0010628;GO:0010628;GO:0043565;GO:0043565;GO:0045892;GO:0045892;GO:0050775;GO:0050775;GO:0050890;GO:0050890;GO:0051965;GO:0051965;GO:…	K09313	-	K	KOG2252;0WCTZ;0E5SV;0V17M;KOG0963;14TH2;1DCSJ;0B0BA;1BA2S;196TN	cut-like homeobox 2 [Source:RGD Symbol;Acc:1305967]	288665	F1M048
ENSRNOG00000001260	83	5.73799	86	6.10764	63	5.0552	84	5.59341	36	2.61901	51	3.63702	37	2.53419	57	4.80652	12	16391578	16395029	-	862	Nudt1	GO:0001669;GO:0001669;GO:0003674;GO:0003723;GO:0003924;GO:0005615;GO:0005634;GO:0005634;GO:0005634;GO:0005737;GO:0005737;GO:0005737;GO:0005739;GO:0005739;GO:0005739;GO:0005759;GO:0005759;GO:0005759;GO:0005829;GO:0005886;GO:0006195;GO:0006203;GO:0006281;GO:0006281;GO:0007568;GO:0008413;GO:0008413;GO:0008413;GO:0008413;GO:0008413;GO:0008413;GO:0008584;GO:0008828;GO:0008828;GO:0008828;GO:0016020;GO:…	K17816	-	L	0VHMI;0US5Z;1B5RP;13PW8;192M4;1CZY5;0DQUE;0IXIA;0A6TK	nudix hydrolase 1 [Source:RGD Symbol;Acc:621080]	117260	P53369
ENSRNOG00000001261	8	0.255486	7	0.229651	13	0.481877	12	0.369126	1	0.0336071	6	0.197661	9	0.284758	1	0.038954	20	12806957	12820466	-	1866	Ftcd	GO:0000139;GO:0000139;GO:0000139;GO:0003824;GO:0003824;GO:0003824;GO:0005542;GO:0005542;GO:0005542;GO:0005737;GO:0005783;GO:0005793;GO:0005794;GO:0005794;GO:0005794;GO:0005814;GO:0005829;GO:0005856;GO:0005886;GO:0006547;GO:0007010;GO:0008017;GO:0008017;GO:0008017;GO:0008152;GO:0016740;GO:0016740;GO:0016740;GO:0016829;GO:0019215;GO:0019556;GO:0019557;GO:0030407;GO:0030409;GO:0030409;GO:0030409;GO:…	K13990	-	E	1B3C6;0DHAG;0V6ZP;18V5E;09W1D;0IERX;0USE2;1CS0I;12PK7	formimidoyltransferase cyclodeaminase [Source:RGD Symbol;Acc:70915]	89833	O88618
ENSRNOG00000001262	0	0	0	0	0	0	0	0	0	0	0	0	0	0	0	0	20	13164628	13173774	-	1320	Spatc1l	GO:0001934;GO:0005813;GO:0005813;GO:0007283;GO:0008154;GO:0010739;GO:0034237;GO:0097224;GO:2000481;	-	-	S	0UTC9;18SY2;1AYM4;09YZP;1CZ2R;0VEBB;0IIK2;1372K;0DQ1X	spermatogenesis and centriole associated 1-like [Source:RGD Symbol;Acc:1562578]	-	-
ENSRNOG00000001265	470	10.7229	494	11.5781	399	10.5658	419	9.20758	391	9.38741	413	9.71984	337	7.61732	376	10.4635	12	16410083	16719824	+	2612	Mad1l1	GO:0000776;GO:0000776;GO:0000776;GO:0000776;GO:0000922;GO:0000922;GO:0005634;GO:0005635;GO:0005635;GO:0005635;GO:0005737;GO:0005737;GO:0007049;GO:0007094;GO:0007094;GO:0007094;GO:0007094;GO:0007094;GO:0042130;GO:0042130;GO:0042802;GO:0042802;GO:0043515;GO:0043515;GO:0044615;GO:0044615;GO:0048538;GO:0048538;GO:0051315;GO:0072686;GO:0072686;GO:0072686;GO:0090235;GO:0090235;GO:0097431;GO:0097431;GO:…	K06679	-	D	0DGS9;KOG4593;195PH;0UIVV;1B2G7;09WX8;1388X;0V7VH;1CSY6	mitotic arrest deficient 1 like 1 [Source:RGD Symbol;Acc:1596881]	680006	D3ZIV3
ENSRNOG00000001269	5023	123.03	4725	118.889	4300	122.245	4504	106.258	4324	111.452	4420	111.677	4568	110.848	3831	114.455	12	39864295	39882030	-	2433	Ppp1cc	GO:0000164;GO:0004722;GO:0016787;GO:0000164;GO:0004722;GO:0016787;GO:0000164;GO:0000164;GO:0000781;GO:0004721;GO:0004722;GO:0004722;GO:0004722;GO:0004722;GO:0004722;GO:0005634;GO:0005654;GO:0005730;GO:0005730;GO:0005737;GO:0005739;GO:0005739;GO:0005741;GO:0005856;GO:0005975;GO:0005977;GO:0006470;GO:0006470;GO:0016787;GO:0016787;GO:0016787;GO:0016791;GO:0019901;GO:0030496;GO:0032154;GO:0032922;GO:…	K06269	EC:3.1.3.16	T;B	1971N;1DENB;0V2RH;1BAQA;0IN85;0B3E6;0WFT0;13BDY;0E7N3	protein phosphatase 1 catalytic subunit gamma [Source:RGD Symbol;Acc:3377]	24669	P63088
ENSRNOG00000001270	204	10.2502	154	7.9491	82	4.78227	66	3.19421	128	6.76811	95	4.92403	80	3.98245	113	6.9256	12	39822637	39850567	-	1186	Hvcn1	GO:0005216;GO:0005887;GO:0005887;GO:0006811;GO:0009268;GO:0010043;GO:0010043;GO:0016020;GO:0016021;GO:0030171;GO:0030171;GO:0030171;GO:0042802;GO:0042802;GO:0055085;GO:0071294;GO:0071467;GO:1902600;GO:1902600;GO:1902600;	K22644	-	P	1CZAU;18UI3;0IKBG;0UKG8;0DPF4;1ATJ2;0A4BD;12RFQ;0VF65	hydrogen voltage-gated channel 1 [Source:RGD Symbol;Acc:1310788]	304485	D3ZIU8
ENSRNOG00000001271	1618	14.5672	1584	14.6502	1808	18.8934	1953	16.9361	2007	19.015	1825	16.9493	2172	19.3737	1307	14.3531	2	54810110	54824033	-	6619	Card6	GO:0042981;GO:0042981;GO:0042981;	K12797	-	S	1AZIM;0UK8I;0IEZI;18YAS;0A3ZJ;0VEUC;13IW3;1CVP0;0DKU4	caspase recruitment domain family, member 6 [Source:RGD Symbol;Acc:1305805]	294770	D3ZVT3
ENSRNOG00000001272	1242	11.459	1388	13.1555	1418	15.185	1617	14.3698	1436	13.9422	1451	13.8097	1799	16.4441	1121	12.6155	20	12879278	12917039	-	6459	Mcm3ap	GO:0003676;GO:0003676;GO:0003682;GO:0003682;GO:0004402;GO:0004402;GO:0005634;GO:0005634;GO:0005634;GO:0005654;GO:0005737;GO:0005737;GO:0005737;GO:0005829;GO:0006406;GO:0010484;GO:0010484;GO:0016446;GO:0016446;GO:0016573;GO:0016973;GO:0016973;GO:0031965;GO:0034728;GO:0034728;GO:0042393;GO:0042393;GO:0043966;GO:0044615;GO:0044615;GO:0070390;GO:0070390;GO:0070390;GO:0003676;GO:0003676;GO:0003682;GO:…	K24317	EC:2.3.1.48	D;U	KOG1860;09W3N;1AVA0;0V724;0DHMN;12TND;1CZ2V;192DW;0USRQ	minichromosome maintenance complex component 3 associated protein [Source:RGD Symbol;Acc:1306834]	294339	D3ZTA3
ENSRNOG00000001273	410	30.8106	320	24.7035	275	23.9864	304	22.0042	270	21.3517	270	20.9302	249	18.5384	217	19.8907	12	16899025	16901934	+	793	Psmg3	GO:0032991;GO:0032991;GO:0044877;GO:0044877;GO:0044877;GO:0051131;GO:0051131;GO:0060090;GO:0060090;	K11877	-	O	1B61N;0UVJM;0DUD6;1D3QW;0A7KX;13SNQ;KOG4828;0VIFD;193AR	proteasome assembly chaperone 3 [Source:RGD Symbol;Acc:2319950]	100361517	D3ZIU2
ENSRNOG00000001274	1158	47.8887	1105	46.944	831	39.8879	1091	43.4576	947	41.2124	1038	44.2808	847	34.7028	856	43.1791	12	39690069	39699113	-	1441	Vps29	GO:0030904;GO:0042147;GO:0030904;GO:0042147;GO:0005768;GO:0005829;GO:0010008;GO:0015031;GO:0030904;GO:0030904;GO:0030904;GO:0030904;GO:0030906;GO:0032456;GO:0042147;GO:0042147;GO:0043231;	K18467	-	U	0UIZU;0DH04;09VRK;KOG3325;1AUGW;1CRQE;12PFK;0V6QH;191NN	VPS29 retromer complex component [Source:RGD Symbol;Acc:1308332]	288666	B2RZ78
ENSRNOG00000001275	178	5.10216	149	4.38747	130	4.32507	175	4.83157	144	4.34361	125	3.69605	118	3.35099	83	2.90193	12	16912249	16921426	+	2079	Tmem184a	GO:0016020;GO:0016021;	-	-	T	12QDI;09VK2;0DGUN;0V6J6;18YI8;1B4MP;KOG2641;1CRIS;0UHHR	transmembrane protein 184A [Source:RGD Symbol;Acc:1306702]	304325	Q4QQS1
ENSRNOG00000001276	845	5.3303	904	5.8581	915	6.69934	921	5.5959	907	6.02082	1232	8.01676	1127	7.04329	790	6.0785	20	12944786	13038431	+	9447	Pcnt	GO:0000226;GO:0000226;GO:0000242;GO:0001701;GO:0001764;GO:0001822;GO:0001944;GO:0003674;GO:0005575;GO:0005737;GO:0005801;GO:0005813;GO:0005813;GO:0005814;GO:0005814;GO:0005815;GO:0005815;GO:0005829;GO:0005856;GO:0007051;GO:0007052;GO:0007052;GO:0007165;GO:0007165;GO:0008150;GO:0021696;GO:0021772;GO:0031514;GO:0034451;GO:0035050;GO:0035108;GO:0035264;GO:0036064;GO:0043010;GO:0043066;GO:0045171;GO:…	K16481	-	Z;S	09WBR;0V7A0;1CSBE;0IJHT;18XAX;0UJU1;13JVV;1AWS3;0DHKZ	pericentrin [Source:RGD Symbol;Acc:1595865]	309692	-
ENSRNOG00000001277	1212	27.3065	1239	28.6766	1240	32.4265	1667	36.1755	1614	38.2666	1538	35.7448	1673	37.3435	1226	33.6921	12	16923990	16934706	-	2645	Mafk	GO:0000122;GO:0000122;GO:0000976;GO:0000976;GO:0000976;GO:0000978;GO:0000981;GO:0001221;GO:0001227;GO:0001227;GO:0003677;GO:0003677;GO:0003677;GO:0003677;GO:0003677;GO:0003700;GO:0003700;GO:0003700;GO:0003700;GO:0005634;GO:0005634;GO:0005634;GO:0005634;GO:0005654;GO:0006355;GO:0006355;GO:0006355;GO:0006355;GO:0006357;GO:0007399;GO:0043565;GO:0043565;GO:0043565;GO:0071535;	K09037	-	K	0B5Q7;0WICE;0E921;1DFY6;0ISHX;13F42	MAF bZIP transcription factor K [Source:RGD Symbol;Acc:628633]	246760	Q6IRI7
ENSRNOG00000001278	441	16.4662	370	14.1922	370	16.0352	407	14.6375	358	14.0667	419	16.1385	455	16.8315	283	12.8889	12	39670453	39679510	-	1596	Gpn3	GO:0000166;GO:0005525;GO:0016787;GO:0032991;	K24104	-	K	0DKU0;1CVNX;0USIC;0VA8U;191V0;12PXM;KOG1534;1B1VB;09ZBM	GPN-loop GTPase 3 [Source:RGD Symbol;Acc:1303034]	360810	Q6R518
ENSRNOG00000001283	652	15.8072	609	15.1676	602	16.9402	606	14.1513	493	12.5779	489	12.2295	712	17.1019	466	13.7806	12	39614733	39641285	-	2458	Anapc7	GO:0005515;GO:0005634;GO:0005634;GO:0005680;GO:0005680;GO:0005680;GO:0005737;GO:0005819;GO:0005819;GO:0007091;GO:0015630;GO:0015630;GO:0016567;GO:0019903;GO:0019903;GO:0031145;GO:0045842;GO:0051301;GO:0070979;GO:0070979;	K03354	-	D	0DN62;KOG1174;1B23T;0VBF8;1CX2Q;0A0J0;1920F;0USPW;13IF1	anaphase promoting complex subunit 7 [Source:RGD Symbol;Acc:1311927]	304490	D3ZIT4
ENSRNOG00000001284	0	0	0	0	0	0	0	0	0	0	0	0	0	0	0	0	12	17182163	17186679	-	2383	Uncx	GO:0000981;GO:0000981;GO:0001502;GO:0003677;GO:0003677;GO:0003677;GO:0005634;GO:0006355;GO:0006355;GO:0006357;GO:0007389;GO:0010468;GO:0021516;GO:0021889;GO:0035726;GO:0045595;GO:1990837;	K09328	-	K	192MI;1CVY8;0UUGN;12NKG;1B55F;0VAGK;0DM38;09ZJV;KOG0490	UNC homeobox [Source:RGD Symbol;Acc:69361]	29375	P97830
ENSRNOG00000001285	7562	68.0719	6515	60.2474	7705	80.5043	6557	56.8528	6084	57.6333	9984	92.7105	6980	62.2505	6047	66.3965	12	39553903	39603326	+	6620	Atp2a2	GO:0000045;GO:0000166;GO:0000166;GO:0000166;GO:0002026;GO:0003009;GO:0005388;GO:0005388;GO:0005388;GO:0005388;GO:0005388;GO:0005388;GO:0005509;GO:0005515;GO:0005524;GO:0005524;GO:0005524;GO:0005783;GO:0005783;GO:0005789;GO:0005789;GO:0006811;GO:0006816;GO:0006816;GO:0006816;GO:0006816;GO:0006874;GO:0006874;GO:0006937;GO:0006984;GO:0006996;GO:0008022;GO:0008553;GO:0010882;GO:0010882;GO:0012506;GO:…	K05853	EC:7.2.2.10	P	09VH3;12N40;0DGRU;1CRFV;0UKHF;KOG0202;0V6GC	ATPase sarcoplasmic/endoplasmic reticulum Ca2+ transporting 2 [Source:RGD Symbol;Acc:2174]	29693	P11507
ENSRNOG00000001287	408	19.0098	506	24.2193	298	16.1157	367	16.4702	556	27.2613	255	12.2561	248	11.4479	298	16.9359	12	17309834	17311112	-	1279	Gper1	GO:0001934;GO:0001934;GO:0002695;GO:0003682;GO:0004930;GO:0004930;GO:0004930;GO:0005496;GO:0005634;GO:0005635;GO:0005654;GO:0005730;GO:0005737;GO:0005769;GO:0005783;GO:0005794;GO:0005802;GO:0005829;GO:0005886;GO:0005886;GO:0007165;GO:0007186;GO:0007186;GO:0007186;GO:0007186;GO:0007189;GO:0007189;GO:0007204;GO:0008284;GO:0010628;GO:0010629;GO:0010948;GO:0014068;GO:0016020;GO:0016021;GO:0016021;GO:…	K04246	-	T	1CREC;0V6EV;0UID0;0DGQG;13HVF;09VFP;1949I;1ATX7;0IEGB	G protein-coupled estrogen receptor 1 [Source:RGD Symbol;Acc:619845]	171104	O08878
ENSRNOG00000001288	638	20.9475	651	21.9577	541	20.617	674	21.3151	672	23.2185	742	25.131	817	26.5761	488	19.5437	12	17345510	17358617	-	1815	Gpr146	GO:0004930;GO:0004930;GO:0005886;GO:0005886;GO:0005886;GO:0007186;GO:0007186;GO:0016020;GO:0016021;GO:0016021;GO:0016021;	K08431	-	T	0ITRV;12TU1;1CSDM;195WY;1AVA5;09WDY;0V7CA;0DH4I;0UJTC	G protein-coupled receptor 146 [Source:RGD Symbol;Acc:1560731]	498153	D3ZIS6
ENSRNOG00000001289	335	13.8442	366	15.5381	189	9.0657	308	12.26	234	10.1764	259	11.0412	323	13.2246	245	12.3499	12	17277635	17380494	+	1442	LOC498154	-	-	-	S	13SYG;0A943;1B4GJ;1D2MK;193FA;KOG4829;0DTA6;0VIZT;0UTXH	RIKEN cDNA 3110082I17 gene [Source:MGI Symbol;Acc:MGI:1920462]	498154	Q5I0E3
ENSRNOG00000001293	1198	34.1422	1168	34.1957	1029	34.0382	1134	31.1289	929	27.8615	936	27.5172	1035	29.2235	770	26.767	12	17469112	17486157	-	2091	Get4	GO:0005515;GO:0005515;GO:0005654;GO:0005694;GO:0005730;GO:0005737;GO:0005737;GO:0005829;GO:0005829;GO:0045048;GO:0045048;GO:0045048;GO:0051087;GO:0051087;GO:0051220;GO:0051220;GO:0071816;GO:0071816;GO:0071818;GO:0071818;GO:0071818;GO:1904378;GO:1904378;	K23387	-	U	1AV98;0VCBS;0UJSE;0A36D;1CUJS;KOG3024;0DJSN;12TR0;1920Z	guided entry of tail-anchored proteins factor 4 [Source:RGD Symbol;Acc:1311660]	288518	F1LXF5
ENSRNOG00000001294	616	18.101	533	16.0895	665	22.6808	651	18.4254	567	17.533	800	24.2496	746	21.7178	534	19.1398	12	39423596	39506890	+	2028	Ift81	GO:0005813;GO:0005929;GO:0007283;GO:0008589;GO:0015631;GO:0015631;GO:0030992;GO:0030992;GO:0035735;GO:0036064;GO:0042073;GO:0060271;GO:0060271;GO:0097225;GO:0097228;	K19677	-	Z;U	0UIBD;09Z6M;0IHK2;1ATVQ;190G5;0VA3X;12TZ1;1CVH1;0DKNI	intraflagellar transport 81 [Source:RGD Symbol;Acc:727862]	373066	P83829
ENSRNOG00000001295	137	5.50143	132	5.4453	244	11.3726	134	5.18293	110	4.64837	209	8.65754	420	16.7094	163	7.98394	20	13130636	13142856	-	1484	S100b	GO:0001726;GO:0005509;GO:0005634;GO:0005634;GO:0005654;GO:0005737;GO:0005737;GO:0005829;GO:0007611;GO:0007613;GO:0008270;GO:0042802;GO:0042803;GO:0043025;GO:0043123;GO:0043231;GO:0044548;GO:0048168;GO:0048306;GO:0048471;GO:0050786;	K23770	-	T;P	0UW1V;0A8HN;1B6HS;0DV29;0IYFX;13T17;1966V;0VJE3;1D4CW	S100 calcium binding protein B [Source:RGD Symbol;Acc:3615]	25742	P04631
ENSRNOG00000001296	262	4.09042	229	3.67278	152	2.75439	290	4.36094	285	4.68236	402	6.4742	245	3.78956	306	5.82724	12	39353613	39396042	-	3817	P2rx7	GO:0001614;GO:0004931;GO:0005216;GO:0005524;GO:0005887;GO:0006811;GO:0016020;GO:0033198;GO:0098655;GO:0001614;GO:0001614;GO:0001614;GO:0004931;GO:0004931;GO:0004931;GO:0005216;GO:0005216;GO:0005524;GO:0005524;GO:0005886;GO:0005887;GO:0005887;GO:0006811;GO:0006811;GO:0006811;GO:0010524;GO:0010628;GO:0016020;GO:0016020;GO:0016020;GO:0016020;GO:0016021;GO:0017121;GO:0032060;GO:0032731;GO:0033198;GO:…	K05220	-	P	0V9KZ;1CUXC;1AUJ1;0IK4U;0DK3M;137Z9;0UPAX;18YEX;09YPA	purinergic receptor P2X 7 [Source:RGD Symbol;Acc:3241]	29665	Q64663
ENSRNOG00000001297	804	24.2716	624	19.3517	607	21.269	763	22.1861	634	20.1412	741	23.0756	955	28.5629	538	19.8106	20	13156241	13212606	+	1974	Prmt2	GO:0001666;GO:0003674;GO:0003713;GO:0003713;GO:0005515;GO:0005575;GO:0005634;GO:0005634;GO:0005654;GO:0005737;GO:0005737;GO:0005829;GO:0008013;GO:0008150;GO:0008168;GO:0008168;GO:0008168;GO:0008469;GO:0016274;GO:0016274;GO:0016274;GO:0016571;GO:0016571;GO:0016740;GO:0018216;GO:0018216;GO:0030331;GO:0030331;GO:0032088;GO:0032088;GO:0032259;GO:0033142;GO:0033142;GO:0034969;GO:0035246;GO:0042054;GO:…	K11435	EC:2.1.1.319	O;T;D;K;B	1AWYV;13IMM;0USMV;0VCTZ;0DPKI;0A1YN;191T0;KOG1499;1CYJI	protein arginine methyltransferase 2 [Source:RGD Symbol;Acc:1565519]	499420	Q6AYB9
ENSRNOG00000001298	0	0	1	0.0307321	0	0	0	0	0	0	0	0	0	0	0	0	20	13498926	13547508	+	1992	Slc5a4b	GO:0005402;GO:0005412;GO:0005886;GO:0006814;GO:0006814;GO:0008643;GO:0016020;GO:0016020;GO:0016020;GO:0016021;GO:0016021;GO:0022857;GO:0022857;GO:0055085;GO:0055085;GO:1904659;GO:0016020;GO:0022857;GO:0055085;	K14384	-	P	0DKBS;1945D;1CXI5;0V5M7;09UMM;1AZ4V;12RGZ;0UH45;0IP49	solute carrier family 5 (neutral amino acid transporters, system A), member 4b [Source:RGD Symbol;Acc:1309867]	294342	-
ENSRNOG00000001299	2369	34.2074	2187	32.4412	2157	36.151	2495	34.7009	2383	36.2103	2362	35.1826	1925	27.5386	1912	33.6757	12	17488487	17522534	-	4127	Sun1	GO:0001503;GO:0002080;GO:0003674;GO:0005521;GO:0005521;GO:0005634;GO:0005634;GO:0005635;GO:0005635;GO:0005635;GO:0005635;GO:0005639;GO:0005639;GO:0005639;GO:0005639;GO:0005737;GO:0005737;GO:0006998;GO:0006998;GO:0006998;GO:0007129;GO:0007129;GO:0009612;GO:0016020;GO:0016021;GO:0016021;GO:0016021;GO:0021817;GO:0021817;GO:0031965;GO:0034993;GO:0034993;GO:0034993;GO:0034993;GO:0034993;GO:0043231;GO:…	K19347	-	D	1D19B;12NYH;09XDW;0VAQT;0UTPW;195JR;0DMCV;1AY6E;KOG2687	Sad1 and UNC84 domain containing 1 [Source:RGD Symbol;Acc:1359142]	360773	Q5U2W0
ENSRNOG00000001300	1051	31.7926	981	30.4849	712	24.9988	906	26.3977	817	26.0075	1211	37.7885	1208	36.2031	1106	40.8087	12	39308025	39325673	-	1970	P2rx4	GO:0001614;GO:0001614;GO:0004931;GO:0004931;GO:0005216;GO:0005524;GO:0005886;GO:0005887;GO:0005887;GO:0006811;GO:0007165;GO:0008217;GO:0010524;GO:0010614;GO:0016020;GO:0016020;GO:0030054;GO:0033198;GO:0033198;GO:0034220;GO:0034405;GO:0035590;GO:0042802;GO:0043536;GO:0045296;GO:0048471;GO:0050850;GO:0051899;GO:0055117;GO:0055119;GO:0070588;GO:0071318;GO:0097190;GO:0098655;GO:0099604;GO:2001028;	K05218	-	P	1CRZS;0IFJF;09Y1W;1AXN6;18V02;0V8ZD;0DH9T;0UN5I;12QBX	purinergic receptor P2X 4 [Source:RGD Symbol;Acc:62073]	29659	P51577
ENSRNOG00000001302	256	6.13907	406	10.0019	142	3.95245	336	7.76099	258	6.51082	222	5.49173	348	8.26796	358	10.4718	20	14265252	14282873	-	2485	Adora2a	GO:0000139;GO:0001609;GO:0001609;GO:0001609;GO:0001609;GO:0001609;GO:0001963;GO:0001963;GO:0001973;GO:0001973;GO:0001973;GO:0001973;GO:0001975;GO:0001975;GO:0004930;GO:0004930;GO:0004930;GO:0005515;GO:0005515;GO:0005515;GO:0005882;GO:0005886;GO:0005886;GO:0005886;GO:0005886;GO:0005887;GO:0005887;GO:0006355;GO:0006469;GO:0007165;GO:0007186;GO:0007186;GO:0007186;GO:0007186;GO:0007186;GO:0007189;GO:…	K04266	-	T	KOG3656;13HH2;1CS68;09Y1D;0V8YY;0UJBG;18U0Z;0DHG2;1AVP3	adenosine A2a receptor [Source:RGD Symbol;Acc:2049]	25369	P30543
ENSRNOG00000001303	3664	36.8081	3987	41.146	3139	36.6012	4344	42.0333	3858	40.7853	3222	33.3892	2469	24.5734	2969	36.3808	20	14287457	14393793	-	5932	Specc1l	GO:0005515;GO:0005737;GO:0005737;GO:0005815;GO:0005815;GO:0005819;GO:0005856;GO:0005911;GO:0005921;GO:0007026;GO:0007049;GO:0007155;GO:0008013;GO:0015629;GO:0015630;GO:0016477;GO:0030036;GO:0030036;GO:0030054;GO:0030835;GO:0031941;GO:0031941;GO:0034332;GO:0036032;GO:0051301;GO:0051897;GO:0061713;	K23028	-	Z	18ZQJ;0UP7K;KOG4678;1307W;1CY3Z;1ARZT;0V5KD;0DFWP;09UM0	sperm antigen with calponin homology and coiled- coil domains 1-like [Source:RGD Symbol;Acc:1309570]	361828	Q2KN99
ENSRNOG00000001304	1144	17.6798	1088	17.2732	1107	19.8571	1440	21.4353	1365	22.1992	1369	21.8247	1272	19.4758	1151	21.6971	20	14421141	14545772	-	3856	Bcr	GO:0000166;GO:0002692;GO:0002692;GO:0003014;GO:0003014;GO:0004674;GO:0005085;GO:0005085;GO:0005085;GO:0005085;GO:0005085;GO:0005096;GO:0005096;GO:0005096;GO:0005096;GO:0005096;GO:0005096;GO:0005515;GO:0005524;GO:0005737;GO:0005829;GO:0005829;GO:0005886;GO:0005886;GO:0007165;GO:0007165;GO:0007264;GO:0007264;GO:0007420;GO:0007420;GO:0014069;GO:0014069;GO:0014069;GO:0016020;GO:0016301;GO:0016310;GO:…	K08878	EC:2.7.11.1	T	09Y97;12R41;KOG4269;1AW6N;0UKQH;0DJNG;0V96Q;1CUFC	BCR activator of RhoGEF and GTPase [Source:RGD Symbol;Acc:1307993]	309696	-
ENSRNOG00000001309	288	8.03489	387	11.0915	257	8.32217	399	10.722	360	10.5692	381	10.9649	364	10.0611	338	11.5021	12	39253409	39302601	+	2136	Camkk2	GO:0001934;GO:0004672;GO:0005509;GO:0005524;GO:0005829;GO:0006468;GO:0006468;GO:0046777;GO:0061762;	K07359	EC:2.7.11.17	T	KOG0585;12RN6;0VCMJ;1B1UX;0DMC4;194GN;1CUFQ;0USKF;0A1RZ	calcium/calmodulin-dependent protein kinase kinase 2 [Source:RGD Symbol;Acc:620092]	83506	O88831
ENSRNOG00000001311	50	2.38942	79	3.87831	72	3.99366	52	2.39354	57	2.86649	100	4.92965	103	4.87659	62	3.614	20	14557740	14573519	-	1247	Rab36	GO:0003924;GO:0003924;GO:0005525;GO:0005525;	K07922	-	U	0DF4C;0V4TD;KOG0094;1AX4G;0UMMU;09TU3;1CPU8;191F2;13KHZ	RAB36, member RAS oncogene family [Source:RGD Symbol;Acc:1596098]	690407	B2RZ53
ENSRNOG00000001312	541	17.0488	643	20.8162	557	20.3736	727	22.0672	663	21.9869	467	15.1813	400	12.4886	461	17.7204	12	17734133	17755285	+	1891	Pdgfa	GO:0001525;GO:0001525;GO:0001666;GO:0001942;GO:0001942;GO:0002053;GO:0002053;GO:0005161;GO:0005161;GO:0005161;GO:0005518;GO:0005518;GO:0005575;GO:0005576;GO:0005615;GO:0005615;GO:0005615;GO:0005902;GO:0005902;GO:0007275;GO:0008083;GO:0008083;GO:0008083;GO:0008083;GO:0008284;GO:0008284;GO:0008284;GO:0008584;GO:0009611;GO:0009611;GO:0009887;GO:0009887;GO:0009986;GO:0009986;GO:0009986;GO:0010033;GO:…	K04359	-	T	0IEXJ;0VAN8;13NKC;0UK0X;1B59F;1D160;1924I;0DRX9;0A4E2	platelet derived growth factor subunit A [Source:RGD Symbol;Acc:3282]	25266	P28576
ENSRNOG00000001313	53	1.28285	39	0.969747	59	1.65756	61	1.42215	43	1.09527	68	1.69786	70	1.67863	55	1.62382	20	14593819	14620019	-	2462	Gnaz	GO:0003924;GO:0005525;GO:0007165;GO:0007186;GO:0007188;GO:0019001;GO:0030425;GO:0031683;GO:0044297;GO:0098664;	K04535	-	F;T;D	0UIZW;1947X;KOG0082;12WUH;09VRM;0DH06;1AUH1;1CRQG;0V6QJ	G protein subunit alpha z [Source:RGD Symbol;Acc:2717]	25740	P19627
ENSRNOG00000001314	824	16.55	702	14.4844	510	11.8893	715	13.8323	642	13.5694	667	13.8194	524	10.427	575	14.0868	12	17913767	17972737	-	2967	Fam20c	GO:0001501;GO:0001501;GO:0004674;GO:0004674;GO:0004674;GO:0004674;GO:0005509;GO:0005509;GO:0005615;GO:0005615;GO:0005615;GO:0005737;GO:0005737;GO:0005794;GO:0005794;GO:0005794;GO:0005794;GO:0006468;GO:0006468;GO:0006468;GO:0006468;GO:0016773;GO:0030145;GO:0030145;GO:0030501;GO:0030501;GO:0031214;GO:0031214;GO:0036179;GO:0036179;GO:0040036;GO:0040036;GO:0045669;GO:0045669;GO:0046034;GO:0051174;GO:…	K21958	EC:2.7.11.1	S;T;P	0UK4F;1AUYQ;1CQS4;09UK5;12R04;18W0P;KOG3829;0V5JE;0DG2M	FAM20C, golgi associated secretory pathway kinase [Source:RGD Symbol;Acc:1311980]	304334	B1WBN7
ENSRNOG00000001315	74	1.79553	42	1.04689	68	1.91507	42	0.981579	44	1.12348	159	3.97971	143	3.43758	61	1.80536	20	14577166	14653038	+	2456	Rsph14	GO:0005515;	-	-	Z;S	0DRR2;0A2FE;0UHZY;0VF14;1D0YX;KOG0167;13KH1	radial spoke head 14 homolog [Source:RGD Symbol;Acc:1305601]	365552	B1WC99
ENSRNOG00000001316	4312	105.615	4245	106.811	2980	84.7186	4087	96.42	3789	97.6618	3766	95.1525	3383	82.0928	3460	103.371	12	39209129	39242690	+	2433	Anapc5	GO:0005515;GO:0005634;GO:0005680;GO:0005680;GO:0005680;GO:0005819;GO:0005819;GO:0007049;GO:0016567;GO:0019903;GO:0051301;GO:0070979;	K03352	-	D	KOG4322;09W8Y;0V77B;191MN;0DHI8;0UJQJ;1AV7M;12QGQ;1CS8F	anaphase-promoting complex subunit 5 [Source:RGD Symbol;Acc:1306125]	288671	A1L1K3
ENSRNOG00000001317	1097	14.0647	1033	13.6056	909	13.527	1211	14.9549	1105	14.9087	1145	15.1433	1008	12.8038	865	13.5274	12	18152659	18167517	+	4648	Zfp68	GO:0000978;GO:0000981;GO:0005634;GO:0006355;GO:0006355;GO:0006357;GO:0046872;GO:0000978;GO:0000981;GO:0005634;GO:0006355;GO:0006355;GO:0006357;GO:0046872;	K09228	-	K	KOG1721	zinc finger protein 68 [Source:RGD Symbol;Acc:1310463]	304337	D3ZIP9
ENSRNOG00000001323	343	6.33802	292	5.54288	272	5.8337	368	6.54972	279	5.42521	307	5.85182	251	4.59504	219	4.93603	12	18464781	18487178	-	3225	Zfp157	GO:0006355;GO:0010453;GO:0048286;GO:0060443;	K09228	-	K	KOG1721	zinc finger protein 157 [Source:RGD Symbol;Acc:1359435]	360775	D3ZFZ1
ENSRNOG00000001324	2	0.0769924	4	0.158187	6	0.268093	4	0.148318	6	0.243065	1	0.039711	3	0.114418	3	0.140868	12	18521401	18526250	-	1548	Asmt	GO:0008168;GO:0008168;GO:0008168;GO:0008171;GO:0008171;GO:0008171;GO:0008757;GO:0008757;GO:0016740;GO:0017096;GO:0017096;GO:0017096;GO:0017096;GO:0019438;GO:0030187;GO:0030187;GO:0030187;GO:0032259;GO:0032259;GO:0042802;GO:0042803;GO:2000019;	K00543	EC:2.1.1.4	H;D	0UT6R;09UCT;KOG3178;1CQC0;0V5C0;0DFNG;12UTY;1B1JH;196G1	acetylserotonin O-methyltransferase [Source:RGD Symbol;Acc:708472]	246281	B3GSH5
ENSRNOG00000001325	408	17.3297	264	11.5194	244	12.0292	398	16.2828	254	11.3532	271	11.8739	392	16.4958	236	12.2269	12	18534767	18540166	-	1403	Il3ra	GO:0001558;GO:0004896;GO:0004896;GO:0004896;GO:0004912;GO:0005515;GO:0009897;GO:0016020;GO:0016020;GO:0016020;GO:0016020;GO:0016021;GO:0019221;GO:0019221;GO:0019955;GO:0019978;GO:0030224;GO:0036016;GO:0038156;GO:0043235;	K04737	-	T	0IVI5;19679;1B1U2;0A0UU;13MM2;0VBRE;1CXDD;0DNG0;0URTS	interleukin 3 receptor subunit alpha [Source:RGD Symbol;Acc:628728]	246144	E9PSX4
ENSRNOG00000001329	0	0	2	0.157576	10	0.890192	4	0.29549	1	0.0807089	13	1.0285	16	1.21575	6	0.561298	12	19166239	19167015	-	777	Gjc3	GO:0005243;GO:0005886;GO:0005921;GO:0005922;GO:0005922;GO:0005922;GO:0007154;GO:0007154;GO:0007267;GO:0007605;GO:0007605;GO:0016020;GO:0016021;GO:0030054;GO:0042552;GO:0042552;GO:0042802;GO:0043209;GO:0043209;GO:0055085;	K07628	-	T;P	18TEN;141MV;0J8Q3;1AY8R;09WTG;1D0U1;0VEW4;0UUFB;0DIGX	gap junction protein, gamma 3 [Source:RGD Symbol;Acc:727930]	288529	A0A654IDW2
ENSRNOG00000001331	481	14.6244	462	14.4301	368	12.9866	466	13.6469	417	13.342	492	15.4309	419	12.6213	312	11.5708	12	39164290	39185168	-	1960	Rnf34	GO:0005654;GO:0006511;GO:0016604;GO:0043161;GO:0070417;GO:2000374;	K20804	EC:2.3.2.31	O	1DEFH;0IMEF;19701;1BAKV;0E7EH;0B311;0WFCA;0V2M0;13AQJ	ring finger protein 34 [Source:RGD Symbol;Acc:628636]	282845	Q6AYH3
ENSRNOG00000001333	79	3.77831	90	4.42188	54	2.99765	118	5.43586	50	2.51648	36	1.7761	18	0.852903	65	3.79192	12	19196611	19202647	+	1246	Azgp1	GO:0001580;GO:0005615;GO:0007155;	-	-	W	0DPJC;0VCSS;1CYI5;0J9FR;1AYCI;0A18W;18YII;0UJXQ;142MF	alpha-2-glycoprotein 1, zinc-binding [Source:RGD Symbol;Acc:2187]	25294	Q3B8R6
ENSRNOG00000001335	810	15.3872	885	17.2707	922	20.3292	1088	19.9076	893	17.8517	902	17.6756	740	13.9272	834	19.3248	12	19231092	19247387	+	3137	Zkscan1	GO:0006355;	K09229	-	K	1B1SJ;18TVB;0UTF9;0VDDX;KOG1721;09UH8;1CZ6S;13NIU;0DQ5H	zinc finger with KRAB and SCAN domains 1 [Source:RGD Symbol;Acc:1560616]	498160	Q4KLI1
ENSRNOG00000001336	471	25.0159	419	22.8614	364	22.4395	448	22.9187	350	19.5622	399	21.8606	465	24.4684	367	23.7759	12	38981927	38995570	-	1122	Orai1	GO:0002115;GO:0002115;GO:0005262;GO:0005829;GO:0005886;GO:0005887;GO:0015279;GO:0016020;GO:0016323;GO:0032991;GO:0042802;GO:0044853;GO:0045121;GO:0045762;GO:0051924;GO:0051928;GO:0061180;GO:0070509;GO:0070588;	-	-	A	KOG4298	ORAI calcium release-activated calcium modulator 1 [Source:RGD Symbol;Acc:1311873]	-	-
ENSRNOG00000001337	484	4.84831	573	5.89648	619	7.197	654	6.31013	514	5.41828	742	7.66729	634	6.29203	511	6.24368	12	38845621	38869346	-	5949	Setd1b	GO:0003676;GO:0003676;GO:0003723;GO:0005515;GO:0005634;GO:0005634;GO:0005654;GO:0005694;GO:0006325;GO:0008168;GO:0016607;GO:0016740;GO:0018024;GO:0018024;GO:0032259;GO:0035097;GO:0035097;GO:0042800;GO:0042800;GO:0042800;GO:0044648;GO:0044648;GO:0048188;GO:0048188;GO:0048188;GO:0048188;GO:0051568;GO:0051568;GO:0051568;GO:0051568;GO:0080182;GO:0080182;GO:0097692;GO:0097692;	-	-	K;B	195H9;12NHN;1B2ZR;09UG7;0UHRF;0DFS0;1CQFI;0V5FK;KOG1080	SET domain containing 1B, histone lysine methyltransferase [Source:RGD Symbol;Acc:2323325]	-	-
ENSRNOG00000001338	0	0	1	0.0398817	1	0.0450605	8	0.299148	1	0.0408539	10	0.400474	6	0.230775	9	0.426184	12	38828444	38839969	+	1535	Hpd	GO:0003868;GO:0009072;GO:0016701;GO:0055114;	K00457	EC:1.13.11.27	E	1AXVI;12P5H;0V66E;0UNC4;1CUD3;18YU3;09Y6X;KOG0638;0DJKB	4-hydroxyphenylpyruvate dioxygenase [Source:RGD Symbol;Acc:61974]	29531	P32755
ENSRNOG00000001339	655	29.0639	654	29.8115	543	27.9659	543	23.2075	487	22.7403	472	21.6047	725	31.8719	435	23.5438	12	38786540	38805121	-	1343	Psmd9	GO:0000502;GO:0005515;GO:0070682;GO:0070682;	K06693	-	O;K	0DPD0;1CY5D;0UGCU;13HNK;0A1QY;190PH;0VCKK;KOG3129;1AZZZ	proteasome 26S subunit, non-ATPase 9 [Source:RGD Symbol;Acc:621110]	161475	Q9WTV5
ENSRNOG00000001341	107	4.84158	99	4.60184	94	4.93681	157	6.84256	107	5.09496	126	5.88121	76	3.40701	99	5.46403	12	19288403	19294888	-	1317	Zfp113	GO:0000978;GO:0000981;GO:0006355;GO:0006355;GO:0006357;GO:0042802;GO:0046872;	K09228	-	K	0VD76;1417X;0DJFZ;0A2B9;KOG1721;0UN6Q;1CU8G;1AUNA;19103	zinc finger protein 3 [Source:RGD Symbol;Acc:6489147]	100912096	-
ENSRNOG00000001342	344	5.27255	257	4.04659	419	7.45405	398	5.87572	270	4.35492	712	11.2573	523	7.94183	331	6.18821	12	38709595	38782010	-	3888	Wdr66	GO:0005515;GO:0030317;GO:0030317;GO:0031514;GO:0036126;GO:0036126;GO:0036126;	K24228	-	-	-	WD repeat domain 66 [Source:RGD Symbol;Acc:1564948]	304498	-
ENSRNOG00000001344	5127	162.862	4735	154.514	5121	188.811	5138	157.205	3744	125.154	4728	154.927	4455	140.204	3824	148.166	12	40466495	40498752	+	1876	Aldh2	GO:0004029;GO:0016491;GO:0016491;GO:0016491;GO:0016620;GO:0016620;GO:0055114;	K00128	EC:1.2.1.3	C	18WK9;1B0W0;1CVAB;0V4J5;09TK5;0UPE4;0DEWU;12PWF;KOG2450	aldehyde dehydrogenase 2 family member [Source:RGD Symbol;Acc:69219]	29539	P11884
ENSRNOG00000001345	698	23.5801	759	26.3406	646	25.3302	806	26.2265	765	27.196	704	24.5333	850	28.4489	597	24.6002	12	40510378	40529338	+	1764	Mapkapk5	GO:0002039;GO:0004672;GO:0004672;GO:0004672;GO:0004674;GO:0004683;GO:0005516;GO:0005524;GO:0005524;GO:0005634;GO:0005634;GO:0005737;GO:0005737;GO:0006417;GO:0006468;GO:0006468;GO:0007265;GO:0007265;GO:0009931;GO:0018105;GO:0032007;GO:0032007;GO:0032156;GO:0032212;GO:0032991;GO:0035556;GO:0046777;GO:0046777;GO:0051019;GO:0051019;GO:0051973;GO:0060999;GO:0090400;GO:1904355;GO:0002039;GO:0004672;GO:…	K04442	EC:2.7.11.1	T	18TRG;09V56;KOG0604;0DGED;0V64W;1CR3V;1B1U9;0UI5U;12QJ9	MAPK activated protein kinase 5 [Source:RGD Symbol;Acc:1564113]	498183	F7FFP2;Q4KLJ9
ENSRNOG00000001346	1202	61.0654	1223	63.8279	879	51.8317	1120	54.8055	1066	56.9904	1043	54.6599	952	47.9164	942	58.3736	12	19303387	19306226	+	1173	Cops6	GO:0000338;GO:0000338;GO:0000338;GO:0000338;GO:0000338;GO:0005515;GO:0005634;GO:0005654;GO:0005737;GO:0008180;GO:0008180;GO:0008180;GO:0008180;GO:0008180;GO:0008180;GO:0008180;GO:0008237;GO:0008237;GO:0016020;GO:0016021;GO:0070122;GO:0070122;	K12179	-	O;T	190MF;12S3X;KOG3050;1CVZW;09Y6M;0DM4S;1AUS4;0VAHU;0URXG	COP9 signalosome subunit 6 [Source:RGD Symbol;Acc:1309919]	304343	D3ZI16
ENSRNOG00000001348	521	25.2419	404	20.1075	310	17.4326	459	21.4196	407	20.7506	430	21.4905	420	20.16	365	21.5701	12	40619377	40625883	+	1230	Erp29	GO:0000187;GO:0001934;GO:0005783;GO:0005783;GO:0005788;GO:0009306;GO:0009986;GO:0009986;GO:0010628;GO:0010629;GO:0050709;GO:1902235;GO:0005783;GO:0005788;GO:0009306;	K09586	-	O;U	0IX2F;0VAWZ;12RVA;1B0JQ;18Y82;0UQSU;0A00A;0DMJY;1CWF8	endoplasmic reticulum protein 29 [Source:RGD Symbol;Acc:619781]	117030	P52555
ENSRNOG00000001349	1563	37.497	1430	35.2425	1037	28.8757	1399	32.3274	1101	27.7957	1230	30.4394	1177	27.975	1136	33.2422	12	19306607	19314016	-	2484	Mcm7	GO:0000166;GO:0000727;GO:0003677;GO:0003677;GO:0003677;GO:0003677;GO:0003678;GO:0003678;GO:0003678;GO:0003678;GO:0003678;GO:0003678;GO:0003688;GO:0003697;GO:0003697;GO:0003697;GO:0004386;GO:0005524;GO:0005524;GO:0005524;GO:0005524;GO:0005634;GO:0005634;GO:0005634;GO:0005634;GO:0005634;GO:0005654;GO:0005694;GO:0005829;GO:0005829;GO:0006260;GO:0006260;GO:0006260;GO:0006260;GO:0006267;GO:0006268;GO:…	K02210	EC:3.6.4.12	L	0UI6Q;09V89;1CW7P;0V67T;1AZQJ;12N92;18YW6;0DP6P;KOG0482	minichromosome maintenance complex component 7 [Source:RGD Symbol;Acc:1303018]	288532	Q6AYN8
ENSRNOG00000001350	364	6.65997	358	6.72895	283	6.00998	404	7.1198	414	7.97122	414	7.81384	394	7.14206	319	7.11929	12	40628005	40680397	-	3257	Naa25	GO:0005515;GO:0005515;GO:0005794;GO:0005829;	K17973	-	Z	0V5GR;0UH8P;09UHG;13A41;KOG2053;19000;1CQGP;1AZ67;0DFT8	N(alpha)-acetyltransferase 25, NatB auxiliary subunit [Source:RGD Symbol;Acc:1305685]	360811	Q6QI44
ENSRNOG00000001351	1807	41.7538	1595	37.8609	1944	52.1374	1899	42.2647	1611	39.173	1691	40.3064	3692	84.5193	1453	40.9523	12	40695520	40709462	+	2579	Trafd1	GO:0008270;GO:0008270;GO:0046872;GO:0008270;GO:0008270;GO:0045824;GO:0046872;	-	-	S;T	0DHHZ;12S7U;18XZG;0V6K8;0UJQC;0IGBJ;1AV75;1CS87;09XFH	TRAF type zinc finger domain containing 1 [Source:RGD Symbol;Acc:620171]	114635	G3V959
ENSRNOG00000001352	759	3.54026	947	4.53771	878	4.7534	1180	5.30141	1155	5.6693	1194	5.74502	981	4.53335	914	5.20014	12	40713841	40822159	-	12776	Hectd4	GO:0004842;GO:0004842;GO:0006006;GO:0016567;GO:0042593;	K17849	EC:2.3.2.26	H;O	KOG1426;0DFHQ;0UGV5;1B0KM;09U80;0V574;12NKI;18WCX;1CQ7J	HECT domain E3 ubiquitin protein ligase 4 [Source:RGD Symbol;Acc:1309762]	304503	-
ENSRNOG00000001353	320	14.0011	271	12.1808	251	12.7468	379	15.9723	299	13.7669	391	17.6474	313	13.5679	250	13.3422	12	19314251	19320142	+	1362	Ap4m1	GO:0005768;GO:0005769;GO:0005794;GO:0005802;GO:0005802;GO:0005802;GO:0005802;GO:0005829;GO:0006605;GO:0006605;GO:0006605;GO:0006605;GO:0006605;GO:0006622;GO:0006622;GO:0006886;GO:0006886;GO:0006886;GO:0006886;GO:0006886;GO:0006895;GO:0006895;GO:0006895;GO:0008104;GO:0008104;GO:0008104;GO:0015031;GO:0016020;GO:0016192;GO:0016192;GO:0016192;GO:0019904;GO:0019904;GO:0030124;GO:0030124;GO:0030124;GO:…	K12402	-	U	0V4AV;0DEP2;1CPCT;12P5J;18VMS;09TBP;1B2EH;0USBN;KOG0937	adaptor related protein complex 4 subunit mu 1 [Source:RGD Symbol;Acc:1310233]	304344	Q2PWT8
ENSRNOG00000001355	1102	31.3763	1039	30.3898	1020	33.7082	1288	35.3225	945	28.3142	1140	33.4825	1088	30.6906	879	30.5269	12	19320271	19328637	-	2093	Taf6	GO:0000124;GO:0000124;GO:0003677;GO:0003677;GO:0005634;GO:0005654;GO:0005669;GO:0005669;GO:0005669;GO:0005829;GO:0006352;GO:0006352;GO:0006352;GO:0006367;GO:0006367;GO:0006367;GO:0016251;GO:0016251;GO:0016251;GO:0017162;GO:0032991;GO:0033276;GO:0045786;GO:0046695;GO:0046695;GO:0046982;GO:0046982;GO:0071339;	K03131	-	K	0DJ66;1AXBQ;12QR5;09UHQ;0V5GX;0UMV8;18Y9K;1CTY1;KOG2549	TATA-box binding protein associated factor 6 [Source:RGD Symbol;Acc:1311608]	288533	Q498R0
ENSRNOG00000001357	150	7.08306	139	6.74276	110	6.0289	159	7.23173	121	6.01268	138	6.72205	112	5.23967	102	5.87495	12	19335841	19337102	+	1262	Mblac1	-	-	-	S	0DPQF;1CYPJ;0UR3H;0A22F;190SG;13RPQ;KOG4736;0VCXT;1B0A5	metallo-beta-lactamase domain containing 1 [Source:RGD Symbol;Acc:1306932]	304346	Q6AYD1
ENSRNOG00000001360	0	0	3	0.0429001	3	0.0484709	4	0.0536314	9	0.131838	2	0.0287188	8	0.110329	6	0.101875	12	19599834	19630780	+	4281	Stag3	GO:0000794;GO:0000795;GO:0000800;GO:0000802;GO:0001673;GO:0005654;GO:0005730;GO:0007129;GO:0030893;GO:0034502;GO:0034991;	K13055	-	D;B	18VKQ;1CPR1;1AVDU;KOG2011;0DF16;0V4Q8;12N2Q;09TQY;0UJX0	stromal antigen 3 [Source:RGD Symbol;Acc:621333]	114522	Q99M76
ENSRNOG00000001367	206	4.70164	120	2.81356	141	3.73523	202	4.44067	123	2.9542	91	2.14248	120	2.71344	88	2.44985	12	19593041	19599374	-	2611	Gpc2	GO:0005783;GO:0009966;GO:0046658;GO:0062023;	K08108	-	T;W	18UE2;0V4EI;1CPG7;12N7G;09TFF;0DESG;1ATFA;KOG3821;0UHV9	glypican 2 [Source:RGD Symbol;Acc:621363]	171517	P51653
ENSRNOG00000001368	0	0	0	0	0	0	0	0	0	0	0	0	1	0.0222205	0	0	12	41073824	41148490	+	2657	Rph3a	GO:0006886;GO:0016020;GO:0061669;	K19938	-	U	KOG1013;13DMV;0UHP8;18ZFG;1CQS9;09UT6;1AZTD;0V5SQ;0DG2S	rabphilin 3A [Source:RGD Symbol;Acc:620073]	171039	P47709
ENSRNOG00000001369	37	1.08509	92	2.7717	22	0.748865	54	1.52537	62	1.91342	106	3.20674	355	10.3145	111	3.97066	12	41200718	41211909	+	2032	Oas1a	GO:0001730;GO:0001730;GO:0001730;GO:0001730;GO:0002376;GO:0003723;GO:0003725;GO:0003725;GO:0003725;GO:0005737;GO:0006164;GO:0016779;GO:0016779;GO:0045087;GO:0051607;GO:0051607;GO:0051607;GO:0001730;GO:0001730;GO:0001730;GO:0001730;GO:0002376;GO:0003723;GO:0003725;GO:0003725;GO:0005737;GO:0016779;GO:0016779;GO:0045087;GO:0051607;GO:0051607;GO:0051607;GO:0001730;GO:0001730;GO:0001730;GO:0001730;GO:…	K14216	EC:2.7.7.84	H;J;O	0DF4M;0V4TK;1CP6T;KOG0001;09TUC;0UM27;1AT0Y;12QYV;18U5V	2'-5' oligoadenylate synthetase 1A [Source:RGD Symbol;Acc:621760]	192281	Q05961
ENSRNOG00000001374	5	0.09202	6	0.113437	4	0.0854452	2	0.0354534	0	0	3	0.0569543	11	0.200568	0	0	12	41416218	41448668	-	3238	Rasal1	GO:0005096;GO:0005096;GO:0005096;GO:0005543;GO:0005543;GO:0005829;GO:0005829;GO:0005886;GO:0005886;GO:0007165;GO:0007165;GO:0035556;GO:0035556;GO:0043087;GO:0043087;GO:0043547;GO:0046580;GO:0046580;GO:0046872;GO:0071277;GO:0071277;GO:1903861;GO:1903861;	K17632	-	T	18SPG;KOG2059;13IZY;0V7E6;09V18;0DH3Q;0UHSC;1CRTX;1ATCN	RAS protein activator like 1 [Source:RGD Symbol;Acc:1311820]	360814	D3ZHY9
ENSRNOG00000001375	208	5.61629	157	4.35491	129	4.04289	177	4.60337	198	5.62607	187	5.20861	132	3.53116	137	4.51213	12	19583110	19592000	-	2207	Gal3st4	GO:0001733;GO:0001733;GO:0008146;GO:0009101;GO:0009101;GO:0009247;GO:0009247;GO:0016020;GO:0016020;GO:0016020;GO:0016021;GO:0016021;GO:0016021;GO:0016740;GO:0050694;GO:0050694;GO:0050694;	K09677	EC:2.8.2.-	U	0DPI5;0IG5S;0URIN;18YNH;09YNB;1CZQ2;1AXXR;0VBVS;13I27	galactose-3-O-sulfotransferase 4 [Source:RGD Symbol;Acc:1561105]	498166	D3ZHZ0
ENSRNOG00000001376	5399	181.057	4645	160.022	5949	231.559	6314	203.949	5191	183.192	6821	235.962	5063	168.215	4512	184.563	7	141973553	141981432	+	1777	Mettl7a	GO:0005811;GO:0008168;GO:0008168;GO:0008168;GO:0008168;GO:0016020;GO:0016021;GO:0016740;GO:0032259;	-	-	S	0V37C;13DB0;1BB1W;0WH4J;1978A;0IQG5;1DFC9;0E8DW;0B4KH	methyltransferase like 7A [Source:RGD Symbol;Acc:1308407]	315306	Q3KRE2
ENSRNOG00000001377	1515	27.762	1417	26.6748	1129	24.0131	1367	24.1281	1427	27.5179	1344	25.4057	1445	26.2339	1176	26.2857	12	41470557	41485122	-	3252	Ddx54	GO:0000166;GO:0003676;GO:0003676;GO:0003714;GO:0003714;GO:0003723;GO:0003723;GO:0003723;GO:0003724;GO:0003724;GO:0003724;GO:0003724;GO:0003724;GO:0004386;GO:0004386;GO:0004386;GO:0005102;GO:0005102;GO:0005524;GO:0005524;GO:0005524;GO:0005634;GO:0005634;GO:0005634;GO:0005634;GO:0005634;GO:0005654;GO:0005730;GO:0005730;GO:0005730;GO:0005794;GO:0006364;GO:0006396;GO:0006396;GO:0016070;GO:0016070;GO:…	K14808	EC:3.6.4.13	A;K	0UKNK;09WXG;1B1GM;KOG0337;0V7VR;12PMJ;0DI84;18ZUU;1CTHP	DEAD-box helicase 54 [Source:RGD Symbol;Acc:1562539]	360815	-
ENSRNOG00000001378	108	4.6841	72	3.20795	96	4.83269	127	5.30544	62	2.82975	164	7.33735	87	3.73833	101	5.34316	12	41490801	41497610	-	1374	Iqcd	GO:0005515;GO:0036064;	-	-	S	0IF8Y;0UPCF;1CV91;0DKEZ;12QFE;0V89U;19295;1AYYZ;09XBG	IQ motif containing D [Source:RGD Symbol;Acc:1560757]	-	-
ENSRNOG00000001379	6	0.214232	7	0.256758	3	0.124328	8	0.27513	10	0.375739	9	0.331488	12	0.424493	3	0.130656	12	18678594	18709397	+	1669	Cyp3a62	GO:0004497;GO:0005506;GO:0016705;GO:0016712;GO:0020037;GO:0055114;GO:0004497;GO:0005506;GO:0016705;GO:0016712;GO:0020037;GO:0055114;	K07424	EC:1.14.14.1	Q	0V9SY;12P50;09VC0;KOG0158	cytochrome P450, family 3, subfamily a, polypeptide 62 [Source:RGD Symbol;Acc:1595919]	170509	Q8CJF2
ENSRNOG00000001383	506	11.3147	462	10.6127	529	13.7298	588	12.6644	420	9.88313	540	12.456	673	14.9095	361	9.84631	12	41566981	41590244	-	2665	Slc8b1	GO:0005432;GO:0005739;GO:0005886;GO:0006851;GO:0016021;GO:0035725;GO:0042803;GO:0051480;GO:0051560;GO:0055085;GO:0070588;GO:0086038;GO:0099093;GO:1901623;	K13754	-	P	0VCS5;0DPIS;18WTG;0UN4C;13JXP;1ATUF;0A0GN;1CYHD;KOG2399	solute carrier family 8 member B1 [Source:RGD Symbol;Acc:1565818]	498185	Q6AXS0
ENSRNOG00000001385	1944	52.8982	1809	50.5681	1498	47.3121	1838	48.1732	1806	51.7149	1639	46.0063	1604	43.242	1325	43.978	12	41600005	41619186	+	2190	Plbd2	GO:0004620;GO:0005764;	-	-	T	KOG3774;09X2S;18WQ8;1CT3X;0V810;12TDW;0DIDK;0UKVF;1AZ6S	phospholipase B domain containing 2 [Source:RGD Symbol;Acc:708461]	246120	Q4QQW8
ENSRNOG00000001387	0	0	0	0	0	0	0	0	2	0.0404195	4	0.0792429	4	0.0761068	0	0	12	21981755	21986473	+	3103	LOC100910540	GO:0000122;GO:0001510;GO:0005634;GO:0008168;GO:0008168;GO:0008168;GO:0008171;GO:0008171;GO:0008173;GO:0008173;GO:0008173;GO:0008757;GO:0016073;GO:0016740;GO:0017069;GO:0032259;GO:0035562;GO:0040031;GO:0040031;GO:0097322;GO:0120259;GO:1900087;GO:1904871;GO:1905382;GO:1990276;GO:1990904;	-	-	S;D;K	0VCW0;18TCN;0DPNR;KOG2899;1B1DK;0A20U;0UT00;1CUF7;13CJ0	7SK snRNA methylphosphate capping enzyme-like [Source:RGD Symbol;Acc:6497906]	-	-
ENSRNOG00000001388	21	0.884406	24	1.03833	22	1.0754	17	0.6896	33	1.46251	28	1.21642	34	1.41863	19	0.976024	12	41620393	41627741	-	1415	Sds	GO:0003941;GO:0003941;GO:0003941;GO:0004794;GO:0004794;GO:0004794;GO:0005575;GO:0005737;GO:0006094;GO:0006094;GO:0006520;GO:0006520;GO:0006565;GO:0006567;GO:0009097;GO:0016829;GO:0030170;GO:0030170;GO:0030170;GO:0031667;GO:0033590;GO:0042803;GO:0042866;GO:0043200;GO:0065003;GO:0003941;GO:0003941;GO:0003941;GO:0005739;GO:0005829;GO:0006520;GO:0006520;GO:0006565;GO:0030170;GO:0030170;GO:0030170;GO:…	K17989	-	E	0DGS5;09VHF;12RHD;18VG3;KOG1250;1CRG8;0V6GP;1AU5I;0UIN0	serine dehydratase [Source:RGD Symbol;Acc:67376]	25044	P09367
ENSRNOG00000001389	89	2.6936	87	2.70493	91	3.19669	88	2.56532	95	3.02566	109	3.40301	78	2.33881	87	3.21172	12	22122953	22125091	+	1969	Irs3	GO:0005158;GO:0005158;GO:0005158;GO:0005158;GO:0005829;GO:0005829;GO:0005886;GO:0005886;GO:0005886;GO:0008286;GO:0008286;GO:0008286;GO:0043231;GO:0043548;GO:0043548;	K17445	-	T	194PS;0DPUQ;141V7;1B3G5;0VD28;0A26N;0JAM1;0UT5H;1CYTY	insulin receptor substrate 3 [Source:RGD Symbol;Acc:69317]	84021	O08724
ENSRNOG00000001391	39	1.68657	27	1.19949	28	1.40544	46	1.91608	25	1.13771	23	1.02603	25	1.07112	22	1.16048	12	41636994	41647205	+	1378	Sdsl	GO:0003674;GO:0004794;GO:0005575;GO:0006567;GO:0008150;GO:0009097;GO:0042802;GO:0042802;	K17989	-	E	0DGS5;09VHF;1AYXH;12RHD;0UQ08;190FB;KOG1250;1CRG8;0V6GP	serine dehydratase-like [Source:RGD Symbol;Acc:1309192]	360816	D3ZHV7
ENSRNOG00000001392	0	0	0	0	0	0	0	0	0	0	0	0	0	0	0	0	12	41663000	41671437	-	1890	Lhx5	GO:0000981;GO:0003677;GO:0006355;GO:0007267;GO:0021527;GO:0021549;GO:0021702;GO:0021766;GO:0021846;GO:0021879;GO:0021937;GO:0042127;GO:0045893;GO:1990837;	K18493	-	K	12TIS;1AUN9;18ZI8;09V30;0DP2G;0UPMV;0VBV8;1CY0E;KOG0490	LIM homeobox 5 [Source:RGD Symbol;Acc:71079]	124451	P61376
ENSRNOG00000001396	667	39.6291	654	39.9171	626	43.1696	708	40.517	482	30.1362	469	28.7445	595	35.0236	449	32.5394	12	22165486	22169241	+	1003	Mospd3	GO:0005789;GO:0005789;GO:0005789;GO:0005886;GO:0007507;GO:0007507;GO:0016020;GO:0016021;GO:0033149;GO:0061817;GO:0090158;	-	-	U	1CW88;1AXAE;0VAR1;18XBR;KOG0439;0UMU6;14288;0DMCZ;09ZUI	motile sperm domain containing 3 [Source:RGD Symbol;Acc:1304973]	288557	Q4KLG1
ENSRNOG00000001397	414	5.74415	521	7.42603	302	4.86349	415	5.54612	509	7.43185	358	5.12392	397	5.45724	380	6.43108	12	41907740	41993957	-	4295	Rbm19	GO:0003676;GO:0005654;GO:0005730;GO:0005730;GO:0005737;GO:0040019;	K14787	-	S;T;K;L	194X3;KOG0110;1CQD5;12NPR;1AXNE;0V5D8;09UDR;0UIYT;0DFPK	RNA binding motif protein 19 [Source:RGD Symbol;Acc:1308928]	304512	-
ENSRNOG00000001399	1418	24.1226	1572	27.4723	1403	27.7027	2001	32.7877	1359	24.3289	1461	25.6385	1528	25.753	1210	25.1078	12	42097626	42148146	+	3503	Tbx5	GO:0000977;GO:0000978;GO:0000978;GO:0000981;GO:0001228;GO:0002009;GO:0003166;GO:0003167;GO:0003181;GO:0003197;GO:0003218;GO:0003229;GO:0003281;GO:0003283;GO:0003677;GO:0003677;GO:0003677;GO:0003700;GO:0003700;GO:0003700;GO:0003700;GO:0005634;GO:0005634;GO:0005634;GO:0005634;GO:0005634;GO:0005737;GO:0006355;GO:0006355;GO:0006355;GO:0007267;GO:0007389;GO:0007507;GO:0007507;GO:0008134;GO:0008285;GO:…	K10179	-	K	194QP;1AZTF;1CQCC;09UD4;0V5CF;12PC6;0DFNW;0UMAF;KOG3585	T-box transcription factor 5 [Source:RGD Symbol;Acc:1305702]	304514	Q5I2P1
ENSRNOG00000001402	1125	21.916	996	19.9325	1121	25.3472	1307	24.5245	1152	23.6165	1058	21.2612	1247	24.0676	919	21.8373	12	22127393	22138382	-	3059	Lrch4	GO:0005515;GO:0005737;GO:0016020;GO:0016021;GO:0016605;GO:0016605;GO:0016605;GO:0045892;	-	-	Z	1AUZ7;0DQ4X;09VZD;0UJGI;0V6XT;1CZ64;KOG0532;18W13;12TVR	leucine rich repeats and calponin homology domain containing 4 [Source:RGD Symbol;Acc:1306145]	360779	B2RYH6
ENSRNOG00000001404	309	6.33435	391	8.23406	364	8.66086	367	7.24645	400	8.62894	551	11.6517	732	14.8666	301	7.52636	12	22082057	22118220	+	2907	Agfg2	GO:0005096;GO:0005096;GO:0043547;	-	-	T	KOG0702	ArfGAP with FG repeats 2 [Source:RGD Symbol;Acc:1306590]	304375	D3ZNK4
ENSRNOG00000001407	3	0.0587887	7	0.140917	0	0	4	0.0755002	4	0.0824871	3	0.0606439	11	0.213561	6	0.143416	12	22177382	22194299	-	3041	Tfr2	GO:0004998;GO:0033572;GO:0004998;GO:0004998;GO:0005887;GO:0006898;GO:0009897;GO:0010039;GO:0031410;GO:0033572;GO:0033572;GO:0039706;GO:0045807;GO:0045944;GO:0055072;GO:0055072;GO:0071281;GO:0090277;GO:0140298;GO:1903319;GO:1990712;GO:1990712;	K23910	-	O;T;P	1CXWW;0DNX1;0A06Y;1ARMC;18SCR;KOG2195;12TKD;0VC7D;0UP4W	transferrin receptor 2 [Source:RGD Symbol;Acc:1310152]	288562	B2GUY2
ENSRNOG00000001408	2	0.0622697	0	0	2	0.0722758	4	0.119956	1	0.0327643	0	0	3	0.092539	0	0	12	22194618	22211080	-	1914	Actl6b	GO:0003674;GO:0003682;GO:0005575;GO:0005634;GO:0005634;GO:0005634;GO:0005634;GO:0006325;GO:0006338;GO:0006338;GO:0006357;GO:0007399;GO:0007399;GO:0007399;GO:0007399;GO:0016358;GO:0016358;GO:0016358;GO:0016514;GO:0016514;GO:0016514;GO:0016514;GO:0021510;GO:0035267;GO:0042551;GO:0042551;GO:0042551;GO:0043044;GO:0043967;GO:0071565;GO:0071565;GO:0071565;	K11652	-	Z	KOG0679	actin-like 6B [Source:RGD Symbol;Acc:1307763]	288563	P86173
ENSRNOG00000001409	6375	233.928	5932	223.613	4902	208.781	6149	217.332	5284	204.042	4917	186.121	4869	177.011	4622	206.875	12	22229079	22234096	+	1624	Gnb2	GO:0005246;GO:0005515;GO:0005737;GO:0005737;GO:0005834;GO:0007165;GO:0007165;GO:0007165;GO:0007186;GO:0031682;GO:0032991;GO:0044297;GO:0044877;GO:0044877;GO:0048471;GO:0048471;GO:0048471;GO:0051020;GO:0051020;	K04537	-	S;T	192IQ;12NUC;1B4UT;1CQKF;0V5KU;KOG0286;09UMA;0UP43;0DFX3	G protein subunit beta 2 [Source:RGD Symbol;Acc:69319]	81667	P54313
ENSRNOG00000001410	650	9.83368	611	9.49593	752	13.2049	941	13.7122	740	11.7812	862	13.4525	943	14.1342	589	10.8691	12	22236165	22245100	-	3939	Gigyf1	GO:0005515;GO:0032991;GO:0048009;GO:0048009;	K18730	-	S;T;B	KOG1862;13F81;0WIF8;1DFZI;0V3KN;197CY;0E93G;0B5SS;1BBBJ	GRB10 interacting GYF protein 1 [Source:RGD Symbol;Acc:1309933]	304378	D3ZQJ3
ENSRNOG00000001412	3	0.129925	2	0.0889803	3	0.150802	4	0.166858	2	0.0911494	2	0.0893498	2	0.0858138	2	0.105651	12	22274828	22278266	+	1376	Epo	GO:0000122;GO:0001666;GO:0005125;GO:0005128;GO:0005128;GO:0005179;GO:0005576;GO:0005615;GO:0005615;GO:0006357;GO:0006915;GO:0007566;GO:0008284;GO:0009986;GO:0010523;GO:0018105;GO:0030218;GO:0030218;GO:0030295;GO:0033033;GO:0038162;GO:0042531;GO:0042541;GO:0043066;GO:0045860;GO:0045893;GO:0046579;GO:0071474;GO:1902219;GO:1902251;GO:2001258;	K05437	-	W;T	1B4Q9;1D0SX;0A404;13KRZ;0VEV5;0IHW5;0DRJQ;0UR1C;192UU	erythropoietin [Source:RGD Symbol;Acc:2559]	24335	P29676
ENSRNOG00000001414	568	11.0507	682	13.6307	443	10.0037	534	10.0069	986	20.187	506	10.1551	1525	29.3946	658	15.615	12	22641104	22651482	+	3063	Serpine1	GO:0001525;GO:0002020;GO:0004867;GO:0005102;GO:0005576;GO:0005615;GO:0005615;GO:0010469;GO:0010757;GO:0010951;GO:0014912;GO:0030194;GO:0030336;GO:0032757;GO:0033629;GO:0035491;GO:0045766;GO:0048260;GO:0050729;GO:0050829;GO:0051918;GO:0061044;GO:0062023;GO:0070062;GO:0071222;GO:0090026;GO:0090399;GO:0097187;GO:1901331;GO:1902042;GO:2000098;GO:2000352;	K03982	-	V	12U1A;0DFHY;0UGVD;1ASJ0;09U85;KOG2392;0V57A;1CQ7S;18TF4	serpin family E member 1 [Source:RGD Symbol;Acc:3249]	24617	P20961
ENSRNOG00000001415	1082	47.9752	942	42.9076	746	38.3923	946	40.4014	856	39.9408	746	34.121	793	34.8353	784	42.4014	12	22665112	22676075	+	1344	Ap1s1	GO:0003674;GO:0005575;GO:0005794;GO:0005829;GO:0006886;GO:0006886;GO:0006886;GO:0008150;GO:0009615;GO:0009615;GO:0015031;GO:0015031;GO:0015031;GO:0016020;GO:0016192;GO:0016192;GO:0016192;GO:0030117;GO:0030117;GO:0042147;GO:0043195;GO:0043231;GO:0043231;	K12394	-	U	0DEPD;09TC3;13EHI;0V4B8;1ARIX;1CPD5;18S9M;KOG0934;0URKJ	adaptor related protein complex 1 subunit sigma 1 [Source:RGD Symbol;Acc:1305911]	360785	B5DFI3
ENSRNOG00000001416	2	0.0451798	2	0.0464127	0	0	0	0	1	0.0237721	4	0.0932111	0	0	0	0	12	22677607	22680630	-	2638	Vgf	GO:0005184;	-	-	T	13BI6;0UIFK;1B544;0DSGI;1D013;18YZ7;0VAGW;0IKTZ;0A2HR	VGF nerve growth factor inducible [Source:RGD Symbol;Acc:69399]	29461	P20156
ENSRNOG00000001417	1164	25.2237	1230	27.3813	777	19.5431	1227	25.6104	1203	27.4331	1343	30.021	1022	21.9414	1014	26.8021	12	22716423	22726982	-	2750	Plod3	GO:0001701;GO:0001886;GO:0005506;GO:0005615;GO:0005783;GO:0005783;GO:0005794;GO:0005802;GO:0006493;GO:0008104;GO:0008475;GO:0008475;GO:0008475;GO:0016491;GO:0016705;GO:0017185;GO:0017185;GO:0021915;GO:0030199;GO:0031418;GO:0032963;GO:0033823;GO:0033823;GO:0042311;GO:0046947;GO:0048730;GO:0050211;GO:0055114;GO:0060425;GO:0062023;GO:0070831;	K13646	-	O;W	KOG1971;12TXP;1B4CR;18VBB;0DERA;1CQ4N;09TQH;0UIAE;0V5D9	procollagen-lysine, 2-oxoglutarate 5-dioxygenase 3 [Source:RGD Symbol;Acc:631339]	288583	Q5U367
ENSRNOG00000001418	212	10.2462	230	11.4195	175	9.81702	193	8.9846	193	9.81605	191	9.52253	194	9.28932	181	10.6704	12	22726643	22732943	+	1233	Znhit1	GO:0006338;GO:0043486;GO:0000122;GO:0000812;GO:0003674;GO:0003682;GO:0005575;GO:0005634;GO:0005634;GO:0005654;GO:0006338;GO:0006338;GO:0008150;GO:0031063;GO:0031491;GO:0042129;GO:0042826;GO:0043486;GO:0043486;GO:0043486;GO:0046872;GO:0070317;	K11663	-	S;K	1CXPH;0US25;0VC0C;KOG3362;13S89;192PW;0A144;1AXHA;0DNS2	zinc finger, HIT-type containing 1 [Source:RGD Symbol;Acc:2322870]	100360077	D3ZNG9
ENSRNOG00000001419	305	9.03809	230	7.00161	153	5.2624	338	9.64737	204	6.36151	243	7.42808	274	8.04422	135	4.87961	12	22738195	22748860	-	2011	Cldn15	GO:0005198;GO:0005198;GO:0005886;GO:0005886;GO:0005923;GO:0005923;GO:0005923;GO:0005923;GO:0006811;GO:0007155;GO:0016020;GO:0016021;GO:0016021;GO:0016021;GO:0016328;GO:0016328;GO:0030054;GO:0070830;	K06087	-	U	13PKR;18WBY;0UNYM;1B0BK;0VA92;0IKVT;09ZBV;1CVP6;0DKU8	claudin 15 [Source:RGD Symbol;Acc:1310678]	304388	D3ZQJ0
ENSRNOG00000001420	1285	61.9045	1227	60.7235	1064	59.4945	1429	66.3082	1026	52.014	1162	57.7456	1368	65.2923	1044	61.3471	12	22750485	22765308	-	1237	Fis1	GO:0000266;GO:0000266;GO:0000266;GO:0000266;GO:0000266;GO:0000422;GO:0000422;GO:0001836;GO:0005515;GO:0005739;GO:0005739;GO:0005741;GO:0005777;GO:0005777;GO:0005777;GO:0005778;GO:0005778;GO:0005779;GO:0005779;GO:0005779;GO:0005783;GO:0006626;GO:0006915;GO:0007204;GO:0008053;GO:0008053;GO:0010821;GO:0014850;GO:0016020;GO:0016021;GO:0016559;GO:0016559;GO:0016559;GO:0031307;GO:0031307;GO:0031307;GO:…	K17969	-	M	KOG3364	fission, mitochondrial 1 [Source:RGD Symbol;Acc:1306668]	288584	P84817
ENSRNOG00000001422	3	0.0680275	4	0.0931787	7	0.184237	8	0.174731	3	0.0715877	11	0.257306	15	0.336986	8	0.221273	12	22835019	22980603	+	2628	Col26a1	GO:0005515;GO:0005783;GO:0005783;GO:0005794;GO:0005794;GO:0010811;GO:0010811;GO:0031012;GO:0031012;GO:0005783;GO:0005794;GO:0010811;GO:0031012;	K24358	-	W	0DF0Z;12QPJ;18SFY;09TQS;0IFDY;1CPQU;0UG5B;0V4Q2;1B4C4	collagen type XXVI alpha 1 chain [Source:RGD Symbol;Acc:1591401]	685612	-
ENSRNOG00000001424	1341	17.7112	1561	21.1795	1298	19.898	1636	20.8122	1313	18.249	1169	15.9268	1101	14.4067	1111	17.8982	12	23151180	23445074	+	4512	Cux1	GO:0000122;GO:0000139;GO:0000301;GO:0000977;GO:0000977;GO:0000978;GO:0000981;GO:0000981;GO:0000981;GO:0001822;GO:0003677;GO:0003677;GO:0003677;GO:0003677;GO:0003682;GO:0005634;GO:0005634;GO:0005634;GO:0005634;GO:0005654;GO:0005737;GO:0005794;GO:0006355;GO:0006355;GO:0006357;GO:0007275;GO:0030324;GO:0030674;GO:0042491;GO:0043005;GO:0043565;GO:0043565;GO:0050775;GO:1990837;GO:1990837;	K09313	-	-	-	cut-like homeobox 1 [Source:RGD Symbol;Acc:620618]	116639	-
ENSRNOG00000001425	159	3.37675	130	2.83621	52	1.2818	113	2.31151	135	3.01709	87	1.90596	99	2.08302	105	2.71998	12	23473270	23501036	+	2806	Sh2b2	GO:0001725;GO:0001726;GO:0001922;GO:0005068;GO:0005737;GO:0005884;GO:0005886;GO:0007165;GO:0008286;GO:0019221;GO:0019222;GO:0030036;GO:0035556;GO:0035591;GO:0035591;GO:0035591;GO:0042169;GO:0050776;GO:0050851;GO:0050853;GO:0050873;	K07193	-	Z;T	0V431;0IMWK;0DEFI;0UFD7;09T4B;1ARAG;18S0J;12N1E;1CP57	SH2B adaptor protein 2 [Source:RGD Symbol;Acc:69284]	114203	Q9Z200
ENSRNOG00000001426	316	4.61886	327	4.91009	320	5.42893	481	6.77187	500	7.6908	594	8.95629	648	9.38382	391	6.97107	12	23514981	23535968	+	4077	Prkrip1	GO:0003014;GO:0003014;GO:0003725;GO:0003725;GO:0003725;GO:0003725;GO:0003725;GO:0004860;GO:0004860;GO:0004860;GO:0005730;GO:0005730;GO:0005730;GO:0006469;GO:0006469;GO:0006469;GO:0019901;GO:0019901;GO:0019901;GO:0042326;GO:0042326;	-	-	S	1CZT6;KOG4055;0A32K;192NU;0UUYU;0VKK1;0DQPZ;1B5ME;13UVP	PRKR interacting protein 1 [Source:RGD Symbol;Acc:1595708]	498171	B0BMS9
ENSRNOG00000001427	252	3.56703	356	5.17666	272	4.46881	343	4.67645	258	3.84308	351	5.12516	490	6.87162	284	4.90343	12	23544287	23564569	+	4210	Orai2	GO:0002115;GO:0003674;GO:0008150;GO:0015279;GO:0016020;GO:0016020;GO:0016020;GO:0016021;GO:0030426;GO:0070588;	K16057	-	A	0UFQ2;0DHD6;1AZSD;09W46;0V72H;18VJQ;KOG4298;12RK3;1CS3F	ORAI calcium release-activated calcium modulator 2 [Source:RGD Symbol;Acc:1310213]	304592	B2ZDP9;B0BNI3
ENSRNOG00000001428	169	5.28665	124	3.98482	104	3.7761	188	5.66458	99	3.25899	111	3.58187	141	4.36988	124	4.73141	12	23568094	23574125	-	1905	Alkbh4	GO:0003779;GO:0003779;GO:0003779;GO:0006482;GO:0006482;GO:0006482;GO:0016491;GO:0016706;GO:0030496;GO:0030496;GO:0030496;GO:0031032;GO:0031032;GO:0031032;GO:0032451;GO:0035511;GO:0035516;GO:0035516;GO:0036090;GO:0036090;GO:0070938;GO:0070938;GO:0070938;GO:0070988;GO:0070988;GO:0070989;GO:0080111;GO:0080111;GO:1902275;GO:1902275;	K10766	EC:1.14.11.51	S;L	09TXM;194P5;KOG3959;0V4WN;1CPXI;13J5V;1AS7E;0UGEU;0DF7Y	alkB homolog 4, lysine demethylase [Source:RGD Symbol;Acc:1308608]	288587	B2GV83
ENSRNOG00000001429	485	13.0249	363	10.0145	342	10.6604	500	12.9335	331	9.35434	342	9.47438	383	10.1903	319	10.4495	12	23574187	23587276	+	2219	Lrwd1	GO:0000775;GO:0000776;GO:0000776;GO:0000776;GO:0000777;GO:0000781;GO:0000781;GO:0000781;GO:0003682;GO:0003682;GO:0005515;GO:0005634;GO:0005634;GO:0005654;GO:0005664;GO:0005664;GO:0005694;GO:0005721;GO:0005721;GO:0005730;GO:0005815;GO:0006260;GO:0006325;GO:0006325;GO:0006325;GO:0008327;GO:0008327;GO:0035064;GO:0035064;GO:0043231;GO:0071169;GO:0071169;	K24733	-	T	KOG0619	leucine-rich repeats and WD repeat domain containing 1 [Source:RGD Symbol;Acc:1359442]	304396	Q66HB0
ENSRNOG00000001430	286	23.4112	187	15.7251	197	18.7171	235	18.5285	227	19.5541	230	19.4213	206	16.7063	189	18.871	12	23587222	23592774	-	728	Polr2j	GO:0001055;GO:0001055;GO:0003674;GO:0003677;GO:0003677;GO:0003899;GO:0003899;GO:0003899;GO:0003899;GO:0005575;GO:0005634;GO:0005634;GO:0005665;GO:0005665;GO:0005665;GO:0005665;GO:0006351;GO:0006351;GO:0006366;GO:0006366;GO:0006366;GO:0008150;GO:0030275;GO:0046983;GO:0046983;	K03008	-	K	KOG4392	RNA polymerase II subunit J [Source:RGD Symbol;Acc:1310198]	288588	D3ZQI0
ENSRNOG00000001431	202	4.29608	151	3.29907	139	3.43124	150	3.07275	179	4.00615	184	4.03675	306	6.44761	220	5.70713	12	23596981	23624316	-	2802	Rasa4	GO:0005096;GO:0005096;GO:0005096;GO:0005543;GO:0005543;GO:0007165;GO:0007165;GO:0035556;GO:0035556;GO:0043087;GO:0043087;GO:0043547;GO:0046580;GO:0046580;GO:0046872;GO:0071277;GO:0071277;GO:0005096;GO:0005543;GO:0007165;GO:0035556;GO:0043087;GO:0046580;GO:0071277;	K17630	-	T	KOG2059;13IZY;0V7E6;09V18;0DH3Q;0UHSC;1CRTX;18U0A;1AVXI	RAS p21 protein activator 4 [Source:RGD Symbol;Acc:1565457]	288589	D3ZQH9
ENSRNOG00000001432	494	11.0463	442	10.1533	357	9.26565	416	8.95985	354	8.33007	448	10.3339	428	9.48182	368	10.0372	12	23687966	23727564	-	2665	Dtx2	GO:0005654;GO:0005654;GO:0005737;GO:0007219;GO:0007219;GO:0007219;GO:0007219;GO:0007219;GO:0007219;GO:0008270;GO:0008270;GO:0016567;GO:0016567;GO:0016567;GO:0016567;GO:0016740;GO:0031965;GO:0046872;GO:0046872;GO:0046872;GO:0061630;GO:0061630;GO:0005654;GO:0005737;GO:0007219;GO:0007219;GO:0007219;GO:0007219;GO:0007219;GO:0008270;GO:0008270;GO:0016567;GO:0016567;GO:0016567;GO:0016567;GO:0016740;GO:…	K06058	EC:2.3.2.27	O	0V4HT;139G2;1922G;1CVFW;0IEMS;1AZ90;0UPMA;09TIV;0DEVG	deltex E3 ubiquitin ligase 2 [Source:RGD Symbol;Acc:1561790]	304591	G3V658
ENSRNOG00000001434	0	0	0	0	0	0	0	0	0	0	0	0	0	0	5	0.274917	12	23735223	23742190	-	1322	Zp3	GO:0001809;GO:0001825;GO:0002455;GO:0002687;GO:0005576;GO:0005615;GO:0005886;GO:0005886;GO:0007339;GO:0007339;GO:0007339;GO:0007339;GO:0010469;GO:0016020;GO:0016021;GO:0032729;GO:0032753;GO:0035803;GO:0035803;GO:0035803;GO:0035803;GO:0035804;GO:0035804;GO:0035804;GO:0035804;GO:0042102;GO:0045892;GO:0045893;GO:0048015;GO:0048018;GO:0048599;GO:0050729;GO:0062023;GO:2000344;GO:2000344;GO:2000386;GO:…	K19928	-	T;W	1AYI5;0V9KE;0DK37;13K3D;0UNZV;0II9V;09YNR;1CUWZ;18VDR	zona pellucida glycoprotein 3 [Source:RGD Symbol;Acc:620606]	114639	P97708
ENSRNOG00000001435	56	1.89504	50	1.73817	62	2.43521	70	2.28162	54	1.92299	62	2.16429	44	1.47516	41	1.69234	12	23752844	23762877	+	1761	Ssc4d	GO:0005044;GO:0016020;	-	-	S;T	0IHBC;1AVV8;0V8QG;190NJ;09XSX;0DEP1;12TK3;0UG7T;1CSUG	scavenger receptor cysteine rich family member with 4 domains [Source:RGD Symbol;Acc:1306970]	304401	D3ZQH3
ENSRNOG00000001436	3012	51.8013	3143	55.5294	2233	44.5749	3089	51.1704	3780	68.4118	3280	58.1906	2929	49.907	2981	62.5349	12	23789638	23817883	+	3465	Ywhag	GO:0003779;GO:0005080;GO:0005080;GO:0005159;GO:0005159;GO:0005515;GO:0005515;GO:0005737;GO:0006605;GO:0007165;GO:0019904;GO:0030234;GO:0030971;GO:0031982;GO:0032869;GO:0042802;GO:0045202;GO:0045664;GO:0045664;GO:0048167;GO:0048167;GO:0050790;GO:0098793;GO:0003779;GO:0005080;GO:0005080;GO:0005080;GO:0005159;GO:0005159;GO:0005159;GO:0005515;GO:0005515;GO:0005737;GO:0006605;GO:0006605;GO:0007165;GO:…	K16198	-	O	0V73V;KOG0841;12PIV;0UFTH;0DHEX;1CS50;09W5J;1ARNG;191U5	tyrosine 3-monooxygenase/tryptophan 5-monooxygenase activation protein, gamma [Source:RGD Symbol;Acc:62002]	56010	P61983
ENSRNOG00000001439	38	0.638067	35	0.603732	24	0.467746	48	0.776318	24	0.42408	28	0.484992	33	0.548976	20	0.409626	12	23855400	23925741	-	3549	Srrm3	-	-	-	A	1CWVJ;12RZ2;KOG1869;0DMZD;1937C;0A0CK;0UK1D;1B4BG;0VB8U	serine/arginine repetitive matrix 3 [Source:RGD Symbol;Acc:1587868]	685890	D3ZQH1
ENSRNOG00000001440	2490	112.498	2192	101.737	1727	90.5633	2057	89.5146	1965	93.4244	2236	104.21	1731	77.4814	1853	102.116	12	23941448	23954431	-	1319	Mdh2	GO:0003824;GO:0005739;GO:0005975;GO:0006099;GO:0006108;GO:0006108;GO:0009060;GO:0016020;GO:0016491;GO:0016615;GO:0016616;GO:0019752;GO:0030060;GO:0030060;GO:0030060;GO:0055114;	K00026	EC:1.1.1.37	C	09WN8;1B0SP;0DJM6;0URBD;0VBBW;KOG1494;1CWZ5;18ZUC;12NJA	malate dehydrogenase 2 [Source:RGD Symbol;Acc:619719]	81829	P04636
ENSRNOG00000001441	551	21.1159	444	17.4797	337	14.9901	418	15.4294	359	14.4779	470	18.5802	345	13.0989	365	17.0618	12	23989596	23998254	+	1555	Tmem120a	GO:0005216;GO:0005886;GO:0016021;GO:0034220;GO:0045444;GO:0045444;GO:0050966;GO:0051260;GO:0051260;GO:0051291;GO:0051291;	-	-	S;T;K	KOG4758;0DHRN;0V7ET;09WG7;0UK3A;191K3;13HSZ;1B2PQ;1CSG0	transmembrane protein 120A [Source:RGD Symbol;Acc:1311474]	288591	Q5HZE2
ENSRNOG00000001442	2723	66.5584	2654	66.6422	2666	75.6364	2970	69.9242	2843	73.1283	3452	87.0401	4305	104.252	2178	64.9363	12	23998411	24046814	-	2438	Por	GO:0003958;GO:0003958;GO:0010181;GO:0016491;GO:0016491;GO:0022900;GO:0032770;GO:0043231;GO:0055114;GO:0090346;	K00327	EC:1.6.2.4	C	0V437;1CPFH;09TEP;1ARM6;18SCJ;0UFSC;KOG1158;12N1H;0DERQ	cytochrome p450 oxidoreductase [Source:RGD Symbol;Acc:68335]	29441	P00388
ENSRNOG00000001443	304	13.7035	291	13.4755	222	11.6152	266	11.5493	183	8.68084	267	12.4154	194	8.66394	209	11.4915	12	24092004	24102084	-	1322	Rhbdd2	GO:0000139;GO:0000139;GO:0004252;GO:0004252;GO:0004252;GO:0005654;GO:0005794;GO:0005794;GO:0005794;GO:0006508;GO:0016020;GO:0016021;GO:0016021;GO:0016021;GO:0048471;GO:0048471;	K09652	-	T	0VDNQ;0A2T4;KOG2632;0DP6B;1AT35;1908T;1CZH7;0UTPS;137R3	rhomboid domain containing 2 [Source:RGD Symbol;Acc:1308231]	360793	D3ZQG3
ENSRNOG00000001444	0	0	0	0	0	0	0	0	0	0	0	0	1	0.115538	2	0.284494	12	24158766	24161869	+	511	Ccl26	GO:0001938;GO:0002548;GO:0002548;GO:0003674;GO:0005125;GO:0005575;GO:0005576;GO:0005576;GO:0005615;GO:0005615;GO:0005615;GO:0006935;GO:0006954;GO:0006955;GO:0006955;GO:0007186;GO:0008009;GO:0008009;GO:0008009;GO:0008009;GO:0010243;GO:0010818;GO:0030335;GO:0030593;GO:0030838;GO:0031728;GO:0043547;GO:0043547;GO:0048018;GO:0048020;GO:0048245;GO:0048247;GO:0050921;GO:0070098;GO:0070098;GO:0070374;GO:…	K21096	-	T	196MK;1D57J;0VKVF;0DVXC;0UWJE;0JIGC;1B6TH;14A99;0A9XT	C-C motif chemokine ligand 26 [Source:RGD Symbol;Acc:1587817]	685958	D3ZQG2
ENSRNOG00000001448	3147	25.4252	3144	26.0942	2780	26.0693	3652	28.4194	3214	27.3254	3161	26.3442	2399	19.2024	2516	24.7944	12	24180937	24315373	+	7376	Hip1	GO:0003779;GO:0003779;GO:0003779;GO:0005543;GO:0005543;GO:0005737;GO:0005737;GO:0005737;GO:0005794;GO:0005794;GO:0006897;GO:0006897;GO:0006897;GO:0006897;GO:0006897;GO:0006915;GO:0006915;GO:0006915;GO:0006915;GO:0006919;GO:0006919;GO:0006919;GO:0007015;GO:0016020;GO:0016021;GO:0030136;GO:0030136;GO:0030136;GO:0030136;GO:0030136;GO:0030276;GO:0030276;GO:0030276;GO:0030276;GO:0030479;GO:0031234;GO:…	K04559	-	Z;K	KOG0980;0V94Q;18ZSA;1CUDE;0UU01;09Y76;0DHKB;130S5;1AS9S	huntingtin interacting protein 1 [Source:RGD Symbol;Acc:620305]	192154	G3V8Y8
ENSRNOG00000001449	842	9.11307	1112	12.3638	857	10.7659	1033	10.7688	848	9.65833	850	9.48997	1099	11.7844	711	9.38635	12	24324590	24341938	+	5506	Pom121	GO:0016020;GO:0016021;	K14316	-	U	192IF;1CU37;09XY1;0UN0G;1AXGU;0DJB1;0IM0V;0V8VU;13JW0	POM121 transmembrane nucleoporin [Source:RGD Symbol;Acc:620680]	113975	P52591
ENSRNOG00000001450	185	7.01307	265	10.3199	172	7.56799	240	8.76321	241	9.61406	264	10.3237	227	8.52548	182	8.41555	12	24341928	24346918	-	1572	Nsun5	GO:0001510;GO:0001510;GO:0001510;GO:0003723;GO:0005654;GO:0005730;GO:0005730;GO:0008168;GO:0008168;GO:0008168;GO:0009383;GO:0009383;GO:0009383;GO:0014003;GO:0014003;GO:0016740;GO:0021987;GO:0021987;GO:0022038;GO:0022038;GO:0031641;GO:0031641;GO:0032259;GO:0045727;GO:0045727;GO:0050890;GO:0050890;GO:0070475;GO:0070475;GO:0070475;GO:0070475;	K15264	EC:2.1.1.311	D	12RME;0DR07;1CQ6I;1AU7W;0A0R1;0UTYM;0VE7M;KOG2360;191R9	NOP2/Sun RNA methyltransferase 5 [Source:RGD Symbol;Acc:1309268]	288595	G3V660
ENSRNOG00000001451	0	0	0	0	0	0	0	0	0	0	0	0	0	0	0	0	12	24367199	24438019	+	1423	Fkbp6	GO:0000413;GO:0000795;GO:0000795;GO:0000795;GO:0003755;GO:0005515;GO:0005634;GO:0005694;GO:0005737;GO:0005737;GO:0005737;GO:0005829;GO:0005829;GO:0005829;GO:0006457;GO:0006457;GO:0006457;GO:0007283;GO:0007283;GO:0007283;GO:0030154;GO:0031047;GO:0031047;GO:0031047;GO:0034587;GO:0034587;GO:0034587;GO:0034587;GO:0034587;GO:0042802;GO:0042802;GO:0043046;GO:0043046;GO:0043046;GO:0045070;GO:0045070;GO:…	K09572	EC:5.2.1.8	O	KOG0543;18ZJA;0DHEH;09W58;1AYKM;1CS4H;0UQUF;13JVK;0V73I	FKBP prolyl isomerase 6 [Source:RGD Symbol;Acc:1308926]	288597	D3ZQF4
ENSRNOG00000001452	4	0.102967	22	0.581773	29	0.866466	7	0.173561	17	0.460511	29	0.770068	69	1.75972	7	0.219791	12	24473981	24476295	+	2315	Fzd9	GO:0001503;GO:0001503;GO:0001503;GO:0004888;GO:0004888;GO:0004930;GO:0005515;GO:0005737;GO:0005737;GO:0005886;GO:0005886;GO:0005886;GO:0005886;GO:0005886;GO:0007165;GO:0007166;GO:0007166;GO:0007186;GO:0007275;GO:0007405;GO:0007405;GO:0007611;GO:0007611;GO:0009986;GO:0009986;GO:0016020;GO:0016020;GO:0016020;GO:0016021;GO:0016021;GO:0016021;GO:0016021;GO:0016055;GO:0016055;GO:0017147;GO:0017147;GO:…	K02842	-	T	1AWAX;0V4SV;0UKDJ;1CQNS;0DFWZ;12NRT;KOG3577;18ZXX;09TTI	frizzled class receptor 9 [Source:RGD Symbol;Acc:628817]	266608	Q8K4C8
ENSRNOG00000001453	2518	21.96	2472	22.1472	2226	22.533	2637	22.1515	2263	20.769	2448	22.0233	2153	18.6028	2158	22.9564	12	24478898	24537313	-	6833	Baz1b	GO:0000793;GO:0000793;GO:0003674;GO:0004713;GO:0004713;GO:0004713;GO:0004713;GO:0005515;GO:0005575;GO:0005634;GO:0005634;GO:0005634;GO:0005721;GO:0005721;GO:0006333;GO:0006333;GO:0006338;GO:0006338;GO:0006338;GO:0006338;GO:0006974;GO:0006974;GO:0008150;GO:0016572;GO:0016572;GO:0016604;GO:0018108;GO:0035173;GO:0035173;GO:0042393;GO:0042393;GO:0043596;GO:0043596;GO:0046872;	K11658	-	B	KOG1245;0URFC;18Z21;0DK29;0VBF3;1CX2J;1AZXC;12TPR;0A0IX	bromodomain adjacent to zinc finger domain, 1B [Source:RGD Symbol;Acc:1597089]	368002	G3V661
ENSRNOG00000001454	7609	168.878	7338	167.308	6495	167.317	7705	164.715	6675	155.901	6526	149.412	7511	165.158	5793	156.828	12	25093149	25109799	+	2685	Eif4h	GO:0003676;GO:0019953;GO:0048589;GO:0003676;	K24086	-	A;J	0UMYM;0VEH4;1AXF6;1912T;0A3N5;13HMI;0DR96;KOG0118;1D0DY	eukaryotic translation initiation factor 4H [Source:RGD Symbol;Acc:1359222]	288599	Q5XI72
ENSRNOG00000001455	2377	21.0382	2374	21.5851	2193	22.5286	2714	23.1369	2321	21.6177	2383	21.7569	1921	16.8447	2055	22.1854	17	18151982	18335019	+	6733	Kif13a	GO:0000166;GO:0003774;GO:0003777;GO:0003777;GO:0003777;GO:0003777;GO:0005515;GO:0005524;GO:0005524;GO:0005524;GO:0005813;GO:0005813;GO:0005871;GO:0005874;GO:0006886;GO:0006886;GO:0006886;GO:0007018;GO:0007018;GO:0007018;GO:0008017;GO:0008017;GO:0008017;GO:0008333;GO:0008333;GO:0010008;GO:0010008;GO:0030496;GO:0030496;GO:0032438;GO:0032438;GO:0032465;GO:0032465;GO:0032588;GO:0035459;GO:0035459;GO:…	K17914	-	Z	1CUEV;1953K;1B206;0UJWR;0V8TH;KOG0245;0DJN0;09Y8U;12QSJ	kinesin family member 13A [Source:RGD Symbol;Acc:1307825]	308173	D3ZM20
ENSRNOG00000001456	1546	14.8452	1882	18.5648	1406	15.6703	1874	17.3325	1973	19.9369	1781	17.6415	1873	17.8185	1615	18.9158	17	18358712	18411368	+	6206	Nup153	GO:0005643;GO:0005654;GO:0005730;GO:0005829;GO:0006913;GO:0015288;GO:0016020;GO:0017056;GO:0031965;GO:0034399;GO:0042405;GO:0042802;GO:0043495;GO:0044615;GO:0046832;GO:0046872;GO:0046930;GO:0051292;GO:0055085;	K14296	-	Y;U	0DH2U;12TUK;KOG4719;0UJ3S;1CRT1;09VUJ;192HD;0V6T9;1AUKQ	nucleoporin 153 [Source:RGD Symbol;Acc:3216]	25281	G3V662
ENSRNOG00000001457	334	13.0431	272	10.9118	278	12.6007	237	8.91453	286	11.7531	232	9.34578	302	11.6842	255	12.1464	12	25130377	25143480	-	1526	Rfc2	GO:0003677;GO:0003689;GO:0005524;GO:0005663;GO:0006260;GO:0016887;GO:0017116;GO:0019899;GO:0031390;GO:1900264;	K10755	-	L	KOG0991;0V84Q;09X69;1B1TH;12P99;0UM1G;18UCN;0DIHG;1CT7Y	replication factor C subunit 2 [Source:RGD Symbol;Acc:621198]	116468	Q641W4
ENSRNOG00000001465	770	29.0234	776	30.0477	869	38.0183	859	31.1864	718	28.4797	736	28.6173	926	34.58	554	25.4707	8	69449801	69466618	-	1581	Ids	GO:0003824;GO:0004423;GO:0005764;GO:0008484;GO:0008484;	-	-	G	0VC4P;0A18U;KOG3867;12N15	iduronate 2-sulfatase [Source:RGD Symbol;Acc:1560491]	-	-
ENSRNOG00000001466	0	0	0	0	0	0	0	0	0	0	0	0	0	0	0	0	1	258210344	258252448	+	1467	LOC100361492	GO:0004497;GO:0005506;GO:0016705;GO:0016712;GO:0020037;GO:0055114;	-	-	Q	0UIKN;1ARRJ;1CRXQ;12SZU;0DGDQ;19513;KOG0156;09TUB;0V59K	cytochrome P450, family 2, subfamily c, polypeptide 55-like [Source:RGD Symbol;Acc:2320073]	100361492	F1LM03
ENSRNOG00000001469	158555	2633.4	143871	2454.73	119536	2304.36	170386	2725.75	179219	3132.38	131131	2246.65	125081	2058.18	112974	2288.7	12	24978483	25021863	+	3588	Eln	GO:0003151;GO:0005201;GO:0005201;GO:0005576;GO:0007519;GO:0030198;GO:0030833;GO:0043149;GO:0050840;GO:0062023;GO:0062023;GO:0071953;GO:0071953;GO:0005201;GO:0005201;GO:0005576;GO:0062023;GO:0062023;	K14211	-	Z;O;W	0UW7Z;0DVKN;147W8;0A9RM;0VKP5;1B71I;1D4X0;196DQ;0IZT8	elastin [Source:RGD Symbol;Acc:67394]	25043	Q99372;D4A9U4
ENSRNOG00000001470	546	9.81221	487	8.99076	333	6.94599	440	7.61628	608	11.4982	643	11.9201	608	10.8252	385	8.43936	12	25036605	25070539	+	3316	Limk1	GO:0000166;GO:0004672;GO:0004672;GO:0005515;GO:0005524;GO:0005524;GO:0005524;GO:0006468;GO:0006468;GO:0016301;GO:0016310;GO:0046872;GO:0106310;GO:0106311;GO:0000166;GO:0004672;GO:0004672;GO:0004674;GO:0005515;GO:0005524;GO:0005524;GO:0005524;GO:0005634;GO:0005737;GO:0005737;GO:0005829;GO:0005925;GO:0006468;GO:0006468;GO:0006468;GO:0016020;GO:0016301;GO:0016310;GO:0016607;GO:0030027;GO:0031072;GO:…	K05743	EC:2.7.11.1	T	18TZV;0DHX9;0UK8J;1AS3K;12Q0J;0IEZ9;09WMT;1CSN0;0V786	LIM domain kinase 1 [Source:RGD Symbol;Acc:62055]	65172	G3V663
ENSRNOG00000001474	4	0.278468	1	0.0715168	2	0.161607	1	0.0670549	6	0.439562	5	0.359069	1	0.0689718	0	0	12	24803686	24808288	+	856	Tmem270	GO:0016020;GO:0016021;	-	-	S	0UQ54;0VAFZ;0DM26;0IW1Q;13QK5;19664;1B4A0;09ZJ0;1CVX6	transmembrane protein 270 [Source:RGD Symbol;Acc:1561903]	288604	-
ENSRNOG00000001476	346	11.4804	334	11.3847	304	11.7077	245	7.83004	171	5.97079	265	9.0703	469	15.4174	277	11.2108	12	24761210	24763005	+	1796	Cldn4	GO:0003674;GO:0005198;GO:0005198;GO:0005254;GO:0005254;GO:0005886;GO:0005886;GO:0005886;GO:0005886;GO:0005886;GO:0005887;GO:0005887;GO:0005911;GO:0005911;GO:0005923;GO:0005923;GO:0005923;GO:0005923;GO:0005923;GO:0005923;GO:0005923;GO:0007155;GO:0007565;GO:0007623;GO:0009925;GO:0015698;GO:0016020;GO:0016021;GO:0016021;GO:0016021;GO:0016324;GO:0016327;GO:0016327;GO:0016328;GO:0022604;GO:0022604;GO:…	K06087	-	T;U	18VK2;0URTW;0DEJN;0V5SV;09UTA;0IIJR;1B1UE;1CP9J;13EBH	claudin 4 [Source:RGD Symbol;Acc:1307932]	304407	Q5XIT8
ENSRNOG00000001478	76	1.153	80	1.24681	79	1.39111	104	1.51973	68	1.08562	48	0.751194	37	0.556129	55	1.01778	12	25264192	25371001	+	3928	Gtf2ird1	GO:0000122;GO:0000978;GO:0001227;GO:0003700;GO:0003700;GO:0005634;GO:0005634;GO:0005634;GO:0006366;GO:0006366;GO:0014886;GO:0000122;GO:0000978;GO:0001227;GO:0003700;GO:0003700;GO:0005634;GO:0005634;GO:0005634;GO:0006366;GO:0006366;GO:0014886;GO:0000122;GO:0000978;GO:0001227;GO:0003700;GO:0003700;GO:0005634;GO:0005634;GO:0005634;GO:0006366;GO:0006366;GO:0014886;	K03121	-	K	0IEPZ;0V6UM;0UJ5N;12PIF;1AVRJ;09VVZ;18Y08;0DH43;1CRUB	GTF2I repeat domain containing 1 [Source:RGD Symbol;Acc:620856]	246770	Q80ST5
ENSRNOG00000001479	5709	54.2515	5708	55.7223	4980	54.9284	6346	58.0855	5360	53.6007	5022	49.2291	4366	41.1048	4738	54.9189	12	25411207	25488156	+	6271	Gtf2i	GO:0006366;GO:0001102;GO:0001228;GO:0005634;GO:0005634;GO:0005654;GO:0006366;GO:0016525;GO:0100026;GO:0005634;GO:0005634;GO:0006366;GO:0006366;	K03121	-	-	-	general transcription factor II I [Source:RGD Symbol;Acc:727961]	353256	Q5U2Y1
ENSRNOG00000001480	1093	22.616	956	20.3211	514	12.3446	409	8.15146	926	20.1633	737	15.731	633	12.9765	799	20.1659	12	25497104	25506300	+	2880	Ncf1	GO:0005515;GO:0005737;GO:0005829;GO:0005886;GO:0006612;GO:0014068;GO:0016020;GO:0016175;GO:0016175;GO:0017124;GO:0019898;GO:0034614;GO:0035091;GO:0035091;GO:0042554;GO:0043020;GO:0043325;GO:0045741;GO:0045893;GO:0046330;GO:0071276;GO:1900745;GO:0005515;GO:0005737;GO:0016175;GO:0035091;	K08011	-	C	197B2;0B581;0V3EI;0WHUK;1DFP5;0E8S2;0IRR3;1BB79;13EBY	neutrophil cytosolic factor 1 [Source:RGD Symbol;Acc:61307]	114553	Q811Y3
ENSRNOG00000001483	446	10.5301	452	10.963	361	9.89287	442	10.0517	368	9.14325	400	9.74211	453	10.5963	313	9.01402	12	25561777	25592342	+	2524	Rcc1l	GO:0005085;GO:0005085;GO:0005743;GO:0005743;GO:0019843;GO:0019843;GO:0031966;GO:0031966;GO:0050790;GO:0070131;GO:0070131;GO:1990613;GO:1990613;GO:1990613;	K23495	-	Z;H;D	KOG1426;0V6UE;1AV9N;12PIB;190S5;09VVS;1CSCR;0DHN9;0UTG3	RCC1 like [Source:RGD Symbol;Acc:1307558]	360796	D4AE90
ENSRNOG00000001484	46	2.21246	53	2.61871	104	5.80586	62	2.87227	96	4.85895	83	4.11803	129	6.14701	47	2.75734	12	25601404	25638797	-	1239	Castor2	GO:0005829;GO:0005829;GO:0005829;GO:0042802;GO:0042802;GO:0061700;GO:0061700;GO:0061700;GO:1902531;GO:1903577;GO:1904262;GO:1904262;GO:1904262;	K23081	-	S	0UN4S;0DMR2;18YKJ;1CVBJ;1ATRP;09ZWC;13KIU;0V7TY;0IJ9B	cytosolic arginine sensor for mTORC1 subunit 2 [Source:RGD Symbol;Acc:1304672]	304410	G3V665
ENSRNOG00000001488	2970	165.72	2497	143.13	2090	135.357	2404	129.202	2365	138.868	2440	140.443	2692	148.816	2096	142.654	1	57470632	57489727	-	1068	Psmb1	GO:0000502;GO:0000502;GO:0004298;GO:0004298;GO:0005634;GO:0005654;GO:0005737;GO:0005839;GO:0005839;GO:0005839;GO:0051603;GO:0051603;	K02732	EC:3.4.25.1	O	131FF;KOG0179;1CYAR;09THW;0USQS;1B1G9;0V4VV;0DPCR;191QT	proteasome 20S subunit beta 1 [Source:RGD Symbol;Acc:621092]	94198	P18421
ENSRNOG00000001489	315	10.0544	277	9.08275	283	10.4845	395	12.1439	373	12.5287	384	12.6436	362	11.4475	294	11.4463	1	57491643	57508449	+	1867	Tbp	GO:0000785;GO:0000785;GO:0000791;GO:0000791;GO:0000976;GO:0000976;GO:0000978;GO:0000978;GO:0000979;GO:0000979;GO:0000995;GO:0000995;GO:0001046;GO:0001046;GO:0001091;GO:0001091;GO:0001093;GO:0001093;GO:0001103;GO:0001103;GO:0001939;GO:0001939;GO:0001940;GO:0001940;GO:0003677;GO:0003677;GO:0003677;GO:0003677;GO:0003677;GO:0005515;GO:0005634;GO:0005634;GO:0005634;GO:0005634;GO:0005654;GO:0005669;GO:…	K03120	-	K	0VAE2;KOG3302;1B2CQ;09Y2I;12S04;0US3S;1CYCQ;18VAI;0DKZK	TATA box binding protein [Source:RGD Symbol;Acc:67398]	117526	Q66HB1
ENSRNOG00000001490	478	25.1191	400	21.5938	347	21.1651	455	23.0305	376	20.793	471	25.5323	430	22.3872	377	24.1653	1	57512968	57518458	-	1134	Pdcd2	GO:0005737;GO:0006919;GO:0019899;GO:0043065;GO:1901532;GO:1902035;	K14801	-	S;O	12Q61;193AJ;09WWG;1CSXB;0UTSQ;0DI6X;0V7UN;1B27J;KOG2061	programmed cell death 2 [Source:RGD Symbol;Acc:61887]	58934	P47816
ENSRNOG00000001492	15	0.25109	8	0.137569	22	0.427442	12	0.19348	10	0.176154	14	0.241747	33	0.54728	31	0.632958	1	78025995	78060111	+	3560	Slc8a2	GO:0005432;GO:0005432;GO:0005516;GO:0005886;GO:0006811;GO:0006814;GO:0006816;GO:0006816;GO:0006816;GO:0007154;GO:0007154;GO:0015297;GO:0016020;GO:0016020;GO:0016020;GO:0016021;GO:0016021;GO:0016021;GO:0035725;GO:0046872;GO:0055085;GO:0055085;GO:0002931;GO:0005432;GO:0005432;GO:0005432;GO:0005516;GO:0005886;GO:0005887;GO:0006811;GO:0006814;GO:0006816;GO:0006816;GO:0006816;GO:0006874;GO:0007154;GO:…	K05849	-	T;P	KOG1306;0V989;0DJQD;1B07W;09VNB;1CYP0;18W5W;12S8D;0UNDV	solute carrier family 8 member A2 [Source:RGD Symbol;Acc:620194]	140447	P48768
ENSRNOG00000001493	308	9.64497	278	8.9431	175	6.36069	376	11.3411	256	8.43614	253	8.17267	179	5.55341	216	8.25047	1	78015722	78023676	+	1903	Kptn	GO:0003779;GO:0003779;GO:0007015;GO:0007015;GO:0015629;GO:0015629;GO:0030027;GO:0030027;GO:0031941;GO:0031941;GO:0034198;GO:0034198;GO:0042149;GO:0051015;GO:0051015;GO:0061462;GO:0098871;GO:0140007;GO:0140007;GO:1904262;GO:1904262;	-	-	-	-	kaptin [Source:MGI Symbol;Acc:MGI:1890380]	-	-
ENSRNOG00000001494	1477	57.2658	1405	55.9609	1171	52.6972	1476	55.121	1431	58.3859	1444	57.7531	1460	56.0821	1306	61.7636	1	77994203	78012845	+	1537	Napa	GO:0005515;GO:0006886;GO:0006886;GO:0007420;GO:0010807;GO:0016082;GO:0019905;GO:0030182;GO:0035249;GO:0035494;GO:0045176;GO:0070044;GO:0098978;	K15296	-	U	1CVEQ;1B14F;0UPJU;KOG1586;0DKK9;09YCV;0V9AB;1904R;12R3P	NSF attachment protein alpha [Source:RGD Symbol;Acc:620855]	140673	P54921
ENSRNOG00000001499	32	3.34552	5	0.537004	24	2.91233	11	1.1077	6	0.660114	26	2.80402	32	3.31452	11	1.40275	1	83991578	83993270	-	570	Mia	GO:0005515;	K16655	-	T	0VHGG;1965J;0UUZ9;0A6NA;1B5X8;13PQV;0DTN1;1D2ZK;0IVZ6	MIA SH3 domain containing [Source:RGD Symbol;Acc:620883]	81510	Q62946
ENSRNOG00000001500	610	32.4854	639	34.9585	465	28.7427	624	32.008	571	31.9999	633	34.7741	697	36.7746	497	32.2842	1	83979298	83990588	-	1119	Rab4b	GO:0003924;GO:0005525;GO:0032482;	K07880	-	U	09UJU;1CU2E;12NT2;1AXFW;0DJAB;KOG0086;0UJVY;18YF2;0V5J0	RAB4B, member RAS oncogene family [Source:RGD Symbol;Acc:620931]	50866	P51146
ENSRNOG00000001501	557	28.9894	492	26.3052	261	15.7667	374	18.7487	413	22.6197	395	21.2067	461	23.7706	393	24.9489	1	83999671	84008293	-	1145	Snrpa	GO:0000398;GO:0003676;GO:0003676;GO:0003723;GO:0003723;GO:0003723;GO:0003723;GO:0005634;GO:0005634;GO:0005681;GO:0005685;GO:0005685;GO:0006397;GO:0030619;GO:0030619;GO:0042802;GO:1900363;GO:1990446;	K11091	-	A	12TQP;1AS30;0DIIR;1CW7T;19455;KOG4206;0VAQH;0UREB;09ZU4	small nuclear ribonucleoprotein polypeptide A [Source:RGD Symbol;Acc:1307416]	292729	Q5U214
ENSRNOG00000001506	35	1.0729	11	0.3464	17	0.604863	11	0.324789	7	0.225811	9	0.284596	12	0.364444	14	0.523474	X	105134498	105145345	+	1944	Tmem35a	GO:0005783;GO:0005783;GO:0030548;GO:0030548;GO:0051131;GO:0051131;GO:2000010;GO:2000010;	-	-	S;U	0DS94;13QXF;0IGYA;1D241;18WKZ;0URVU;0VFY4;0A149;1B1NU	transmembrane protein 35A [Source:RGD Symbol;Acc:1303093]	308134	Q6JAM9
ENSRNOG00000001512	0	0	0	0	0	0	0	0	0	0	0	0	0	0	0	0	10	44658634	44659707	-	1074	AABR07029675.1	GO:0000015;GO:0000015;GO:0000015;GO:0000287;GO:0000287;GO:0004634;GO:0004634;GO:0004634;GO:0004634;GO:0004634;GO:0006096;GO:0006096;GO:0006096;GO:0006096;GO:0016829;GO:0032889;	-	-	G	KOG2670	-	287338	-
ENSRNOG00000001514	432	11.0488	520	13.6625	187	5.55124	384	9.45975	316	8.50498	281	7.41366	248	6.28407	317	9.88933	3	59153280	59163913	+	2330	Cdca7	GO:0005634;GO:0005634;GO:0005634;GO:0005634;GO:0005654;GO:0005737;GO:0005829;GO:0006355;GO:0006355;GO:0006915;GO:0042127;GO:0042127;GO:0042127;GO:0042127;	K23408	-	S;K	0VAW1;1AUFI;0IFJD;0UIYF;1CQ4V;0DFF3;12U5H;09ZZB;18YFT	cell division cycle associated 7 [Source:RGD Symbol;Acc:1309363]	311742	Q4KM91
ENSRNOG00000001515	931	34.8494	1092	41.9915	1078	46.8361	1129	40.7057	1240	48.8451	914	35.2927	855	31.708	947	43.2385	3	58965552	59067369	+	1592	Map3k20	GO:0000077;GO:0000186;GO:0000287;GO:0004672;GO:0004672;GO:0004672;GO:0004674;GO:0004709;GO:0004709;GO:0005524;GO:0005524;GO:0005524;GO:0005634;GO:0005737;GO:0005737;GO:0006468;GO:0006468;GO:0006468;GO:0007010;GO:0007050;GO:0007257;GO:0035556;GO:0042733;GO:0043065;GO:0051403;GO:0060173;GO:0071480;GO:1904291;	-	-	-	-	mitogen-activated protein kinase kinase kinase 20 [Source:RGD Symbol;Acc:1561394]	-	-
ENSRNOG00000001516	220	4.32254	232	4.68271	241	5.49603	329	6.22627	539	11.1445	577	11.6946	569	11.0761	276	6.61455	3	58632476	58924038	+	3033	Rapgef4	GO:0005085;GO:0005085;GO:0005829;GO:0007264;GO:0017156;GO:0017157;GO:0019933;GO:0030073;GO:0030552;GO:0031267;GO:0035556;GO:0098686;GO:0098693;	K04351	-	T	KOG2378;09UCE;0UGGF;12PYW;0V5BN;0DFN2;1CSJ7	Rap guanine nucleotide exchange factor 4 [Source:RGD Symbol;Acc:621886]	252857	-
ENSRNOG00000001517	434	16.3793	413	16.0122	387	16.9525	404	14.686	344	13.6621	332	12.9252	633	23.6683	215	9.89737	3	58530870	58558027	+	1579	Pdk1	GO:0000166;GO:0004672;GO:0004672;GO:0004672;GO:0004740;GO:0005524;GO:0005739;GO:0005759;GO:0005967;GO:0006468;GO:0008283;GO:0008631;GO:0010510;GO:0010906;GO:0016301;GO:0016310;GO:0016740;GO:0097411;	K12077	EC:2.7.11.2	T	KOG0787;1B35V;0DJ6E;19298;0V8RW;12NVT;09XCJ;0UQN6;1CTYA	pyruvate dehydrogenase kinase 1 [Source:RGD Symbol;Acc:69427]	116551	Q5FVT5
ENSRNOG00000001518	2481	24.7901	2356	24.1835	1546	17.9298	2684	25.8315	2078	21.8499	1764	18.1821	2210	21.8776	1395	17.002	3	58443101	58515124	+	5964	Itga6	GO:0005178;GO:0005604;GO:0005886;GO:0005886;GO:0005912;GO:0007155;GO:0007155;GO:0007155;GO:0007160;GO:0007229;GO:0008305;GO:0008305;GO:0008305;GO:0009897;GO:0009925;GO:0009986;GO:0009986;GO:0010668;GO:0010668;GO:0010811;GO:0010976;GO:0016020;GO:0016021;GO:0016323;GO:0022409;GO:0030056;GO:0030175;GO:0030335;GO:0030335;GO:0031589;GO:0031589;GO:0031668;GO:0031994;GO:0031994;GO:0033627;GO:0034676;GO:…	K06485	-	-	-	integrin subunit alpha 6 [Source:RGD Symbol;Acc:621633]	114517	Q924W2;Q924W3
ENSRNOG00000001519	0	0	0	0	0	0	3	0.172369	0	0	0	0	0	0	0	0	3	58180088	58181971	-	999	Dlx2	GO:0000122;GO:0000977;GO:0000981;GO:0000981;GO:0001228;GO:0003677;GO:0003677;GO:0003677;GO:0003677;GO:0003682;GO:0003727;GO:0005634;GO:0005634;GO:0006355;GO:0006355;GO:0006357;GO:0009954;GO:0021544;GO:0021766;GO:0021772;GO:0021879;GO:0021892;GO:0021893;GO:0030154;GO:0042475;GO:0045597;GO:0045746;GO:0045944;GO:0046533;GO:0048701;GO:0048706;GO:0048715;GO:0048755;GO:0051216;GO:1902871;GO:1990837;	K18488	-	K	0DRQC;0A45E;0VEH8;13MN0;18YQ6;1CX9G;1ASHC;0USBR;KOG0850	distal-less homeobox 2 [Source:RGD Symbol;Acc:1304853]	296499	G3V668
ENSRNOG00000001520	0	0	0	0	1	0.0250881	1	0.0208194	0	0	2	0.0445939	4	0.0856581	3	0.0790948	3	58164931	58169521	+	2757	Dlx1	GO:0000122;GO:0000122;GO:0000977;GO:0000981;GO:0000981;GO:0000981;GO:0003677;GO:0003677;GO:0003677;GO:0003677;GO:0003682;GO:0005634;GO:0005634;GO:0005634;GO:0006355;GO:0006355;GO:0006357;GO:0009954;GO:0021544;GO:0021766;GO:0021879;GO:0021892;GO:0021893;GO:0030154;GO:0030514;GO:0042475;GO:0043524;GO:0045597;GO:0045746;GO:0045944;GO:0045944;GO:0046533;GO:0048706;GO:0048715;GO:0071560;GO:0071773;GO:…	K09314	-	K	12TFX;1B31I;1D13F;18U2A;0UNE7;0VF5U;0A3ET;KOG0850;0DRUZ	distal-less homeobox 1 [Source:RGD Symbol;Acc:1309593]	296500	G3V669
ENSRNOG00000001524	988	35.9445	932	34.8325	738	31.1636	804	28.1739	676	25.8806	750	28.1468	797	28.727	698	30.9746	3	58022238	58070068	+	1638	Hat1	GO:0000785;GO:0004402;GO:0005634;GO:0005654;GO:0006325;GO:0006335;GO:0006336;GO:0006348;GO:0010485;GO:0016573;GO:0032991;GO:0042393;GO:0043967;	K11303	EC:2.3.1.48	B	1CW4D;0DM95;18UF6;1B19T;0VAMR;KOG2696;0UPN8;13I67;09ZR7	histone acetyltransferase 1 [Source:RGD Symbol;Acc:1305716]	296501	Q5M939
ENSRNOG00000001525	186	3.06361	180	3.04569	187	3.57501	183	2.90327	97	1.6813	112	1.90297	190	3.10049	83	1.66753	11	64286694	64421248	-	3618	Igsf11	GO:0005911;GO:0007156;GO:0035255;GO:0048167;GO:1900273;	K06791	-	T	0UTCQ;0DQ81;0IJM9;1CY8F;0A2KG;0VDGG;13ITW;18W7C;1AWRK	immunoglobulin superfamily, member 11 [Source:RGD Symbol;Acc:1308758]	303926	Q5U2P2
ENSRNOG00000001527	79	1.06198	54	0.745724	15	0.234044	84	1.08764	76	1.07512	63	0.873625	82	1.0921	53	0.869044	11	64827635	64855353	-	4433	Cd80	GO:0015026;GO:0031295;GO:0003674;GO:0006955;GO:0007166;GO:0009897;GO:0009897;GO:0009986;GO:0015026;GO:0015026;GO:0016020;GO:0016021;GO:0031295;GO:0031295;GO:0031295;GO:0031295;GO:0042102;GO:0042102;GO:0042130;GO:0046641;GO:0050731;GO:0071222;GO:0071222;GO:0098636;	K05412	-	T	0J3XE;0V4MA;1CPNC;0DEYP;09TN9;1B587;13WBY;193GY;0UG1T	Cd80 molecule [Source:RGD Symbol;Acc:2314]	25408	O35187
ENSRNOG00000001528	16	0.643804	3	0.124008	14	0.653849	15	0.581354	10	0.423436	23	0.954674	56	2.23243	17	0.834367	11	58624198	58717914	+	1481	Gap43	GO:0005515;GO:0005737;GO:0005886;GO:0005886;GO:0007411;GO:0010001;GO:0014069;GO:0016198;GO:0030424;GO:0031527;GO:0040008;GO:0045165;GO:0051489;GO:0071944;	K20041	-	Z;T	1D0SA;0UR7A;1936D;0VFTK;0DSDC;1B4VP;0A3RS;0IVZP;13QD1	growth associated protein 43 [Source:RGD Symbol;Acc:62071]	29423	P07936
ENSRNOG00000001531	176	8.6967	197	10	165	9.46327	157	7.47234	201	10.4518	161	8.20655	163	7.97968	156	9.40244	14	115383910	115391652	-	1206	Chac2	GO:0003839;GO:0003839;GO:0003839;GO:0005737;GO:0005737;GO:0005829;GO:0006751;GO:0006751;GO:0006751;GO:0016829;GO:0061928;GO:0061928;	K07232	EC:4.3.2.7	P	0UKBS;KOG3182;0A1NG;1AVUB;0VB8F;13N6F;18WNP;0DHZP;1CSQB	ChaC cation transport regulator 2 [Source:RGD Symbol;Acc:1309120]	360994	Q641Z5
ENSRNOG00000001544	4938	55.4486	6364	73.4113	5326	69.4155	7749	83.811	3057	36.1234	4718	54.6501	3772	41.9631	3590	49.171	11	24967937	25078740	-	5307	Cyyr1	GO:0003674;GO:0005575;GO:0008150;GO:0016020;GO:0016021;	-	-	U	0IWAY;0VETK;0UUG0;196E2;09UBF;0DT9D;13PP9;1B5TB;1D3FA	cysteine and tyrosine rich 1 [Source:RGD Symbol;Acc:1359578]	304138	Q5PQS5
ENSRNOG00000001547	675	20.788	805	25.4681	726	25.9514	899	26.6676	781	25.3112	687	21.8252	647	19.741	661	24.8304	3	62648447	62749153	+	1935	Agps	GO:0003824;GO:0005730;GO:0005777;GO:0008609;GO:0008609;GO:0008610;GO:0008610;GO:0016491;GO:0050660;GO:0055114;GO:0071949;	K00803	EC:2.5.1.26	C	KOG1233	alkylglycerone phosphate synthase [Source:RGD Symbol;Acc:620364]	84114	Q9EQR2
ENSRNOG00000001548	2676	69.1238	2354	62.4656	2192	65.72	2830	70.4115	2827	76.8459	3252	86.6533	2833	72.5011	2506	78.9582	3	62497571	62524996	-	2307	Nfe2l2	GO:0000785;GO:0000785;GO:0000976;GO:0000976;GO:0000976;GO:0000976;GO:0000978;GO:0000978;GO:0000978;GO:0000981;GO:0001102;GO:0001102;GO:0001221;GO:0001228;GO:0001228;GO:0003677;GO:0003677;GO:0003677;GO:0003677;GO:0003677;GO:0003677;GO:0003700;GO:0003700;GO:0003700;GO:0003700;GO:0003700;GO:0003700;GO:0005515;GO:0005515;GO:0005634;GO:0005634;GO:0005634;GO:0005634;GO:0005634;GO:0005634;GO:0005634;GO:…	K05638	-	K	14TS3;196UM;1DCYS;0E5ZD;1BA5P;0WD2H;0V1CS;0KDJ5;0B0JB	nuclear factor, erythroid 2-like 2 [Source:RGD Symbol;Acc:620360]	83619	O54968
ENSRNOG00000001551	1292	84.7008	1137	76.5735	946	71.9833	1189	75.0797	969	66.8501	1072	72.4958	1085	70.4711	887	70.9289	11	24286787	24294179	-	909	Atp5pf	GO:0000276;GO:0000276;GO:0000276;GO:0005615;GO:0005739;GO:0005739;GO:0005739;GO:0005743;GO:0005753;GO:0005753;GO:0005753;GO:0005753;GO:0006811;GO:0009986;GO:0010460;GO:0014850;GO:0015078;GO:0015078;GO:0015986;GO:0015986;GO:0016020;GO:0032307;GO:0042776;GO:0042776;GO:0044877;GO:0045263;GO:0045777;GO:0046034;GO:0046933;GO:0046933;GO:1900139;	K02131	-	C	KOG4634;0DV84;1D4E0;0VMTZ;0AAUI;13WHM	ATP synthase peripheral stalk subunit F6 [Source:RGD Symbol;Acc:621376]	94271	P21571
ENSRNOG00000001554	375	12.2853	278	9.35609	351	13.3469	476	15.0203	359	12.3767	397	13.4165	416	13.5022	314	12.5476	11	17076980	17130120	-	1819	RGD1563888	GO:0021895;GO:0021895;GO:0060999;GO:0060999;GO:0021895;GO:0060999;	-	-	S;L	0A0DI;0UPDD;0IGQ2;1B0FK;18UCF;0VB9P;0DN08;1CVD7;12SS6	similar to DNA segment, Chr 16, ERATO Doi 472, expressed [Source:RGD Symbol;Acc:1563888]	360692	D4ACQ8
ENSRNOG00000001555	1020	45.9788	937	43.3901	805	42.1181	898	38.9897	892	42.3132	741	34.4563	1319	58.9059	729	40.0829	11	16873646	16889201	-	1322	Btg3	GO:0005737;GO:0008285;GO:0045930;	K14443	-	T	09XMJ;0DIZ6;KOG4006;13S0Y;0V8J8;1AUB0;0UMMF;18Y1J;1CTQK	BTG anti-proliferation factor 3 [Source:RGD Symbol;Acc:2226]	54230	O88677
ENSRNOG00000001557	448	16.5411	480	18.2062	495	21.2132	481	17.1059	443	17.2124	414	15.7681	535	19.5702	365	16.4381	11	16826399	16873562	+	1614	Cxadr	GO:0001669;GO:0001669;GO:0001669;GO:0005178;GO:0005634;GO:0005737;GO:0005737;GO:0005886;GO:0005911;GO:0005911;GO:0005912;GO:0005912;GO:0005923;GO:0005923;GO:0005923;GO:0007005;GO:0007005;GO:0007005;GO:0007155;GO:0007157;GO:0007157;GO:0007507;GO:0007507;GO:0007507;GO:0008013;GO:0008013;GO:0008013;GO:0008354;GO:0008354;GO:0008354;GO:0010669;GO:0010669;GO:0014704;GO:0014704;GO:0016020;GO:0016021;GO:…	K06788	-	T	1CW8U;0IGDG;12SBB;0DMDJ;09ZV3;0VARP;0UQJT	CXADR, Ig-like cell adhesion molecule [Source:RGD Symbol;Acc:619794]	89843	Q9R066
ENSRNOG00000001559	671	32.992	582	29.397	488	27.8498	566	26.8052	486	25.1464	483	24.4978	558	27.1817	423	25.3689	3	61756148	61818998	+	1212	Mtx2	GO:0001401;GO:0001401;GO:0001401;GO:0003674;GO:0005575;GO:0005730;GO:0005737;GO:0005739;GO:0005739;GO:0005741;GO:0007005;GO:0008150;GO:0015031;GO:0016020;	K17776	-	U	0VC94;12SE6;KOG3027;0A1DI	metaxin 2 [Source:RGD Symbol;Acc:1306473]	288150	Q5U1Z9
ENSRNOG00000001566	0	0	0	0	0	0	0	0	0	0	0	0	0	0	0	0	11	28869988	28870155	-	168	AABR07033579.1	-	-	-	-	-	-	-	-
ENSRNOG00000001567	0	0	0	0	0	0	0	0	0	0	0	0	0	0	0	0	11	28776761	28777603	-	843	Krtap14	-	-	-	-	-	keratin associated protein 14 [Source:RGD Symbol;Acc:1564302]	501768	M0R933
ENSRNOG00000001570	0	0	0	0	0	0	0	0	0	0	0	0	1	0.111818	0	0	11	28672429	28672956	-	528	LOC100363136	-	-	-	S	0A8PQ;0UVZR;19698;1D3AJ;0VJJY;1B6F5;0J2YJ;13WXT;0DTYE	hypothetical protein LOC100363136 [Source:RGD Symbol;Acc:2324754]	100363136	D4ACE6
ENSRNOG00000001571	121	3.20758	77	2.09689	152	4.67683	93	2.3746	94	2.62225	71	1.94153	141	3.70312	77	2.48976	11	28525643	28527890	-	2248	Cldn8	GO:0005198;GO:0005198;GO:0005886;GO:0005886;GO:0005923;GO:0005923;GO:0005923;GO:0005923;GO:0005923;GO:0005923;GO:0007155;GO:0016020;GO:0016021;GO:0016021;GO:0016021;GO:0016323;GO:0016323;GO:0016327;GO:0016327;GO:0030054;GO:0070830;	K06087	-	S	0DR4T;0UIR2;0VECY;0A3HW;1D09V;18W95;0IJK4;13HSN;1AUFQ	claudin 8 [Source:RGD Symbol;Acc:1308575]	304124	Q499Q7
ENSRNOG00000001572	0	0	0	0	0	0	1	0.0313656	0	0	0	0	0	0	0	0	3	61685619	61687758	+	1830	Hoxd1	GO:0000978;GO:0000981;GO:0000981;GO:0000981;GO:0003677;GO:0003677;GO:0003677;GO:0005634;GO:0005634;GO:0005634;GO:0005634;GO:0005654;GO:0006355;GO:0006355;GO:0006357;GO:0019233;GO:0019233;GO:0030182;GO:0030182;GO:0048706;GO:0048706;GO:1990837;GO:1990837;	K09301	-	K	KOG0489;0URJG;18VTY;0A47S;0DRSD;13KIN;0VEQ4;1D10H;1AZEH	homeo box D1 [Source:RGD Symbol;Acc:1309179]	288151	D4ACE4
ENSRNOG00000001573	771	9.6646	840	10.8169	706	10.2719	958	11.5667	967	12.7559	963	12.4523	996	12.3693	642	9.81611	11	15436269	15558646	+	4754	Usp25	GO:0004197;GO:0004843;GO:0004843;GO:0004843;GO:0004843;GO:0005515;GO:0005634;GO:0005783;GO:0005829;GO:0006508;GO:0006511;GO:0006511;GO:0008233;GO:0008234;GO:0016579;GO:0016579;GO:0016579;GO:0016579;GO:0016787;GO:0031625;GO:0032183;GO:0032183;GO:0051117;GO:0070536;GO:0071108;GO:1904293;GO:0004197;GO:0004843;GO:0004843;GO:0004843;GO:0004843;GO:0005515;GO:0005634;GO:0005783;GO:0005829;GO:0006508;GO:…	K11849	EC:3.4.19.12	O	KOG1863;0UP7E;1CQUB;1AZ8I;0DG4S;0V5UX;12NZ2;194WI;09UVA	ubiquitin specific peptidase 25 [Source:RGD Symbol;Acc:1309003]	304150	D4ACD3
[truncated: 21,441 more rows]
