# Supplementary material for: Integration of multiomics analysis to reveal the major pathways of vitamin A deficiency aggravates acute respiratory distress syndrome in neonatal rats
Source: Sci Rep. 2023 Dec 19;13:22643. doi: 10.1038/s41598-023-47664-x (PMC10730519; doi:10.1038/s41598-023-47664-x)
Supplement: Supplementary file 4 — Supplementary Information 4. [file 41598_2023_47664_MOESM4_ESM.xlsx]

## Sheet: Sheet1
name	ID	mz	rt	ppm	formula	KEGG	VAD_Mean	VAD_Median	VAD_RSD	VAN_Mean	VAN_Median	VAN_RSD	FC	log2FC	P.value	-log10(P.value)	FDR	VIP	posneg
N-Methyl-2-pyrrolidinone	M100T349	100.076	349.3	0.759426	C5H9NO	C11118	9.65482e+07	9.39314e+07	12.39	9.06035e+07	8.92714e+07	15.89	1.07	0.09	0.382284	0.42	0.811772	0.787416	pos
1-Aminocyclopropanecarboxylic acid	M102T102	102.055	102.5	4.66417	C4H7NO2	C01234	6.15374e+07	6.08607e+07	8.97	6.61693e+07	6.4548e+07	8.79	0.93	-0.1	0.234499	0.63	0.718047	1.30429	pos
gamma-Aminobutyric acid	M104T103	104.107	102.8	4.64646	C4H9NO2	C00334	1.33881e+09	1.35906e+09	6.94	1.40559e+09	1.40186e+09	3.42	0.95	-0.07	0.160528	0.79	0.63928	1.45799	pos
Choline	M104T132	104.107	131.7	0.607965	C5H14NO	C00114	3.14251e+07	2.82043e+07	29.48	2.64698e+07	2.47621e+07	24.27	1.19	0.25	0.328205	0.48	0.780811	0.985005	pos
Benzaldehyde	M107T343	107.049	343.2	0.489255	C7H6O	C00261	2.9804e+07	3.35886e+07	36.71	2.3421e+07	2.20554e+07	39.11	1.27	0.35	0.234499	0.63	0.718047	0.851524	pos
2-Aminophenol	M110T35_2	110.02	35.1	5.53945	C6H7NO	C01987	3.19282e+07	3.12404e+07	31.62	2.88307e+07	3.28164e+07	55.23	1.11	0.15	1	0	1	0.740813	pos
Hydroquinone	M111T61	111.021	60.5	4.02832	C6H6O2	C00530	2.8353e+07	2.26116e+07	60.65	3.77399e+07	4.06166e+07	32.76	0.75	-0.41	0.328205	0.48	0.780811	1.14662	pos
Catechol	M111T795	111.02	795.5	10.8572	C6H6O2	C00090	1.42566e+09	1.40935e+09	11.92	1.50042e+09	1.45675e+09	11.22	0.95	-0.07	0.505361	0.3	0.869197	0.686915	pos
trans-1,2-Dihydrobenzene-1,2-diol	M112T396	112.05	396.3	16.9564	C6H8O2	C04221	9.73649e+06	6.83635e+06	93.53	2.51736e+07	2.31191e+07	57.59	0.39	-1.37	0.0281274	1.55	0.361802	1.70806	pos
cis-1,2-Dihydrobenzene-1,2-diol	M112T425	112.05	425	17.8488	C6H8O2	C04091	6.7184e+06	6.89627e+06	16.28	6.82716e+06	7.02201e+06	13.04	0.98	-0.02	0.505361	0.3	0.869197	0.283143	pos
Epsilon-caprolactam	M114T424	114.091	424.3	4.60097	C6H11NO	C06593	8.11045e+07	8.7453e+07	24.69	7.61636e+07	6.99358e+07	30.96	1.06	0.09	0.720901	0.14	0.93808	0.391111	pos
1-Pyrroline-2-carboxylic acid	M114T592	114.067	592.1	2.02824	C5H7NO2	C03564	1.46095e+07	1.11075e+07	55.63	2.08934e+07	1.61684e+07	59.42	0.7	-0.52	0.194872	0.71	0.680012	1.11713	pos
Beta-Guanidinopropionic acid	M114T721	114.065	720.5	28.3522	C4H9N3O2	C03065	2.12292e+07	2.05451e+07	41.95	22102745	1.88524e+07	70.86	0.96	-0.06	0.878477	0.06	0.97736	0.199357	pos
L-Prolinamide	M115T77	115.087	77.5	0.660373	C5H10N2O	C19781	2.29838e+07	2.09821e+07	54.66	2.76512e+07	2.88384e+07	67.8	0.83	-0.27	0.798446	0.1	0.958428	0.130875	pos
L-Proline	M116T303	116.07	302.9	8.40875	C5H9NO2	C00148	3.3495e+07	3.6361e+07	44.79	2.11972e+07	1.68797e+07	65.48	1.58	0.66	0.104895	0.98	0.555516	0.724705	pos
Betaine	M118T356	118.086	355.6	0.643598	C5H11NO2	C00719	2.27711e+08	2.21655e+08	16.84	2.35889e+08	2.43481e+08	13.45	0.97	-0.05	0.720901	0.14	0.93808	0.383725	pos
2-Methylserine	M119T143	119.05	143.1	0.665569	C4H9NO3	C02115	2.83253e+07	2.98648e+07	28.98	3.04978e+07	3.01108e+07	13.08	0.93	-0.11	0.720901	0.14	0.93808	0.656549	pos
L-Threonine	M120T103	120.066	102.5	0.199891	C4H9NO3	C00188	1.25775e+08	1.27898e+08	5.67	1.34801e+08	1.33019e+08	5.61	0.93	-0.1	0.0281274	1.55	0.361802	1.74894	pos
4-Hydroxybenzaldehyde	M123T143	123.044	143.1	3.86855	C7H6O2	C00633	5.3334e+07	4.9122e+07	18.21	1.40139e+08	4.67675e+07	194.9	0.38	-1.39	0.441803	0.35	0.841865	0.356107	pos
Niacinamide	M123T337	123.054	337.5	11.1821	C6H6N2O	C00153	5.12424e+07	5.27953e+07	35.61	6.15306e+07	6.11991e+07	7	0.83	-0.26	0.194872	0.71	0.680012	1.01506	pos
Taurine	M126T103	126.022	102.6	1.39658	C2H7NO3S	C00245	2.03386e+08	2.19226e+08	67.16	7.56993e+07	3.65392e+07	87.12	2.69	1.43	0.014763	1.83	0.28656	1.69186	pos
Melamine	M126T126	126.066	125.8	1.97179	C3H6N6	C08737	4.04378e+07	3.84371e+07	48.74	3.25932e+07	2.81459e+07	64.74	1.24	0.31	0.505361	0.3	0.869197	0.746432	pos
Phloroglucinol	M127T176	127.037	175.8	11.6186	C6H6O3	C02183	5.07609e+07	6.58005e+07	48.24	6.30571e+07	6.62398e+07	29.63	0.8	-0.31	0.382284	0.42	0.811772	0.959358	pos
Thymine	M127T254	127.051	253.8	3.12134	C5H6N2O2	C00178	1.68057e+07	1.43339e+07	74.53	1.58253e+07	1.52179e+07	44.51	1.06	0.09	0.878477	0.06	0.97736	0.157236	pos
Triacetate lactone	M127T274	127.038	274	10.0443	C6H6O3	C02752	4.28485e+07	4.23319e+07	39.07	3.93701e+07	3.65483e+07	43.12	1.09	0.12	0.798446	0.1	0.958428	0.330905	pos
Maltol	M127T481	127.038	480.9	10.8314	C6H6O3	C11918	1.0241e+08	9.62306e+07	42.44	7.33354e+07	6.80527e+07	51.81	1.4	0.48	0.328205	0.48	0.780811	1.1585	pos
1,1-Dimethylbiguanide	M129T78	129.102	77.7	0.144288	C4H11N5	C07151	9.60687e+06	9.24142e+06	17.67	9.31833e+06	8.87717e+06	22.43	1.03	0.04	0.720901	0.14	0.93808	0.338231	pos
Pipecolic acid	M130T128	130.05	128	17.9679	C6H11NO2	C00408	3.02721e+08	3.19575e+08	16.88	3.3324e+08	3.33594e+08	6.74	0.91	-0.14	0.382284	0.42	0.811772	1.24017	pos
L-Glutamic acid	M130T235	130.048	235.2	14.8715	C5H9NO4	C00025	3.02585e+07	2.15528e+07	78.43	2.49837e+07	1.14508e+07	110.53	1.21	0.28	0.505361	0.3	0.869197	0.538273	pos
Pyrrolidonecarboxylic acid	M130T436	130.048	435.7	18.2702	C5H7NO3	C02237	3.836e+07	36589454	43.35	2.93031e+07	2.30347e+07	63.19	1.31	0.39	0.194872	0.71	0.680012	1.00524	pos
1-Pyrroline-4-hydroxy-2-carboxylate	M130T668	130.048	667.7	15.1944	C5H7NO3	C04282	5.58182e+07	5.57922e+07	29.42	3.57915e+07	2.81343e+07	62.6	1.56	0.64	0.0829837	1.08	0.514242	1.68725	pos
N-Acetylputrescine	M131T108	131.118	108	0.0913908	C6H14N2O	C02714	6.93946e+06	5.55848e+06	53.31	8.69044e+06	5.61806e+06	74.26	0.8	-0.32	0.645377	0.19	0.917062	0.376933	pos
5-Amino-2-oxopentanoic acid	M131T163	131.054	163.3	3.08515	C5H9NO3	C01110	4.18343e+07	3.88152e+07	38.83	4.24922e+07	4.00684e+07	54.81	0.98	-0.02	0.798446	0.1	0.958428	0.220707	pos
L-Glutamic gamma-semialdehyde	M131T343	131.049	342.9	13.7182	C5H9NO3	C01165	1.25827e+08	1.29319e+08	54.84	1.09547e+08	8.21892e+07	77.22	1.15	0.2	0.505361	0.3	0.869197	0.542931	pos
L-Leucine	M132T201	132.102	200.8	2.0893	C6H13NO2	C00123	1.94096e+11	5.2435e+09	275.43	1.71425e+11	5.36929e+09	274.02	1.13	0.18	0.878477	0.06	0.97736	0.0528077	pos
Leucine	M132T286	132.099	286.1	18.7435	C6H13NO2	C16439	3.62204e+07	3.82263e+07	20.52	4.14588e+07	4.20318e+07	10.56	0.87	-0.19	0.130381	0.88	0.596061	1.36277	pos
cis-4-Hydroxy-D-proline	M132T35_2	131.974	34.8	4.92504	C5H9NO3	C03440	3.53739e+07	3.36124e+07	15.49	2.99663e+07	2.93494e+07	12.64	1.18	0.24	0.0379176	1.42	0.395454	1.66687	pos
D-allo-Isoleucine	M132T371	132.1	371	17.0702	C6H13NO2	C21092	3.30716e+07	3.28111e+07	26.59	3.43242e+07	3.22242e+07	31.81	0.96	-0.05	0.95913	0.02	0.992975	0.238456	pos
3-Methylindole	M132T401	132.081	400.6	0.220974	C9H9N	C08313	5.08888e+07	2.48048e+07	156.41	3.77252e+07	9.50102e+06	215.98	1.35	0.43	0.00699301	2.16	0.211882	1.22554	pos
Beta-Leucine	M132T543	132.1	543.3	17.1631	C6H13NO2	C02486	4.00266e+07	4.11716e+07	21.8	3.76151e+07	3.69819e+07	23.04	1.06	0.09	0.505361	0.3	0.869197	0.446961	pos
N-Carbamoylputrescine	M132T777	132.1	777.2	16.7961	C5H13N3O	C00436	2.64245e+07	2.52944e+07	47.87	3.60114e+07	3.75283e+07	74.55	0.73	-0.45	0.645377	0.19	0.917062	0.129973	pos
L-Asparagine	M133T88	133.061	88.2	1.17314	C4H8N2O3	C00152	3.37305e+07	3.70616e+07	58.9	5.26094e+07	3.9075e+07	48.83	0.64	-0.64	0.278632	0.55	0.750541	1.38686	pos
L-Aspartic acid	M134T103	134.045	102.5	1.313	C4H7NO4	C00049	1.30609e+08	1.14611e+08	30.87	1.01405e+08	9.43377e+07	31.4	1.29	0.37	0.0498834	1.3	0.433373	1.40823	pos
Dopamine	M136T143	136.076	143.3	29.6453	C8H11NO2	C03758	1.67375e+08	1.54703e+08	39.33	1.64416e+08	1.59644e+08	31.55	1.02	0.03	0.95913	0.02	0.992975	0.0226287	pos
Adenine	M136T390	136.062	389.9	0.00693607	C5H5N5	C00147	1.61631e+07	1.14151e+07	82.9	1.64577e+07	1.9023e+07	54.74	0.98	-0.03	0.720901	0.14	0.93808	0.290918	pos
p-Aminobenzoic acid	M137T126	137.046	125.9	3.17483	C7H7NO2	C00568	9.88263e+09	9.96186e+09	10.34	9.76195e+09	9.51788e+09	10.95	1.01	0.02	0.798446	0.1	0.958428	0.2061	pos
2-Hydroxyphenethylamine	M137T194	137.079	193.6	2.31123	C8H11NO	C02735	1.40907e+07	1.34427e+07	20.05	1.0626e+07	9.97902e+06	82.47	1.33	0.41	0.234499	0.63	0.718047	1.41353	pos
allopurinol	M137T338	137.048	338	9.96027	C5H4N4O	C06816	4.53309e+07	4.4101e+07	11.41	4.3489e+07	4.33682e+07	12.15	1.04	0.06	0.720901	0.14	0.93808	0.561325	pos
1-Methylnicotinamide	M137T91	137.071	91	1.4591	C7H9N2O	C02918	5.02504e+07	4.69981e+07	57.79	7.03164e+07	7.0167e+07	23.37	0.71	-0.48	0.382284	0.42	0.811772	1.44981	pos
Isophorone	M139T716	139.112	715.7	0.295216	C9H14O	C14743	2.10685e+07	2.00822e+07	27.32	2.11338e+07	1.8714e+07	27.91	1	0	1	0	1	0.0790607	pos
Acetylphosphate	M140T442	139.981	441.9	9.72239	C2H5O5P	C00227	1.64692e+07	1.60895e+07	12.82	1.62005e+07	1.54845e+07	10.92	1.02	0.02	0.878477	0.06	0.97736	0.219392	pos
Phosphonoacetate	M141T46	140.995	46.4	0.900409	C2H5O5P	C05682	2.67842e+07	2.94688e+07	25.41	3.1981e+07	3.36306e+07	21.67	0.84	-0.26	0.160528	0.79	0.63928	1.17071	pos
O-Phosphoethanolamine	M142T207	141.96	207.1	8.7666	C2H8NO4P	C00346	6.15172e+07	6.8485e+07	44.55	2.35404e+07	2.59031e+07	32.64	2.61	1.39	0.014763	1.83	0.28656	2.25572	pos
3-Hydroxymethylglutaric acid	M145T104	145.049	104.5	28.5006	C6H10O5	C03761	2.46256e+08	2.976e+08	46	4.3625e+08	3.7907e+08	74.85	0.56	-0.82	0.234499	0.63	0.718047	0.789735	pos
4-Oxoglutaramate	M145T444	145.048	444.1	11.4229	C5H7NO4	C05572	2.36084e+07	1.26751e+07	91.88	1.40309e+07	1.14464e+07	56.58	1.68	0.75	0.278632	0.55	0.750541	0.628789	pos
(2R,5S)-2,5-Diaminohexanoate	M146T117_2	146.118	116.6	0.364473	C6H14N2O2	C05161	2.85028e+07	2.53502e+07	31.06	2.34015e+07	2.298e+07	13.65	1.22	0.28	0.104895	0.98	0.555516	1.30837	pos
4-Guanidinobutanoic acid	M146T226	146.081	226.2	0.954462	C5H11N3O2	C01035	2.69204e+07	2.58717e+07	15.17	2.55534e+07	2.62943e+07	10.45	1.05	0.08	0.720901	0.14	0.93808	0.617537	pos
8-Hydroxyquinoline	M146T401	146.06	400.6	0.0432401	C9H7NO	C19434	1.50914e+08	1.53832e+08	25.42	2.05933e+08	1.16264e+08	106.43	0.73	-0.45	0.328205	0.48	0.780811	0.20651	pos
Spermidine	M146T70	146.165	70.1	0.441084	C7H19N3	C00315	6.75789e+08	5.75371e+08	58.82	4.68628e+08	4.15777e+08	31.18	1.44	0.53	0.0498834	1.3	0.433373	1.32687	pos
4-Hydroxycinnamic acid	M147T194	147.044	193.6	28.114	C9H8O3	C00811	4.75163e+07	4.99001e+07	45.54	5.68649e+07	6.0831e+07	41.42	0.84	-0.26	0.382284	0.42	0.811772	0.658131	pos
L-Lysine	M147T89	147.076	88.8	8.83481	C6H14N2O2	C00047	3.67562e+09	3.31766e+09	31.68	2.56975e+09	2.52796e+09	55.58	1.43	0.52	0.104895	0.98	0.555516	1.46122	pos
N-Methyl-D-aspartic acid	M148T120	148.06	119.9	1.1887	C5H9NO4	C12269	7.61379e+07	7.70023e+07	19.15	7.30567e+07	6.84223e+07	32.58	1.04	0.06	0.573737	0.24	0.893853	0.489601	pos
3-Methyladenine	M149T451	149.024	451.4	3.44544	C6H7N5	C00913	5.46483e+06	5.25466e+06	46.78	8.24794e+06	7.92118e+06	73.03	0.66	-0.59	0.234499	0.63	0.718047	0.759921	pos
L-2-Hydroxyglutaric acid	M149T61	148.977	61.1	2.92343	C5H8O5	C03196	5.42315e+07	5.76926e+07	18.75	5.46592e+07	6.0033e+07	39.8	0.99	-0.01	0.441803	0.35	0.841865	0.328787	pos
Acetaminophen	M151T197	151.061	197.1	0.00905055	C8H9NO2	C06804	3.71371e+07	4.28189e+07	37.45	3.16516e+07	3.28229e+07	31.97	1.17	0.23	0.441803	0.35	0.841865	0.523361	pos
Guanine	M152T288	152.056	287.8	3.78808	C5H5N5O	C00242	2.1137e+07	2.19371e+07	27.42	2.58338e+07	2.75139e+07	17.13	0.82	-0.29	0.234499	0.63	0.718047	1.47158	pos
Xanthine	M153T127	153.041	126.6	1.15002	C5H4N4O2	C00385	9.15072e+08	9.16876e+08	21.05	1.24385e+09	1.22524e+09	13.34	0.74	-0.44	0.004662	2.33	0.179044	2.2334	pos
FAPy-adenine	M153T269	153.066	268.8	0.747403	C5H7N5O	C06502	4.02055e+07	4.01485e+07	19.5	4.4724e+07	4.35025e+07	12.39	0.9	-0.15	0.160528	0.79	0.63928	1.12135	pos
Perillyl alcohol	M153T491	153.091	491.2	0.243816	C10H16O	C02452	4.93896e+06	4.6001e+06	42.55	3.22668e+06	2.4934e+06	59.02	1.53	0.61	0.0379176	1.42	0.395454	1.53134	pos
2,3-Butanediol	M155T65	154.989	65.5	6.95861	C4H10O2S2	C00265	4.51897e+07	4.48772e+07	14.88	4.49685e+07	4.52489e+07	12.68	1	0.01	1	0	1	0.0568275	pos
L-Histidine	M156T88_2	156.077	87.6	0.0740514	C6H9N3O2	C00135	2.18978e+08	2.32345e+08	16.81	2.16365e+08	2.16786e+08	7.89	1.01	0.02	0.382284	0.42	0.811772	0.0218446	pos
Uracil 5-carboxylate	M157T59	156.965	59.1	2.52671	C5H4N2O4	C03030	4.76033e+07	4.78086e+07	1.19	4.89366e+07	4.86591e+07	4.7	0.97	-0.04	0.130381	0.88	0.596061	1.22412	pos
4,5-Dihydroorotic acid	M159T176	158.961	175.8	1.33466	C5H6N2O4	C00337	9.16233e+07	3.93233e+07	89.74	1.67276e+08	1.62346e+08	49.65	0.55	-0.87	0.104895	0.98	0.555516	1.54213	pos
N-methyl-L-glutamic Acid	M162T122	162.076	122.5	0.0224428	C6H11NO4	C01046	1.94214e+08	1.59326e+08	33.89	1.41356e+08	1.43101e+08	12.59	1.37	0.46	0.130381	0.88	0.596061	1.70319	pos
L-Carnitine	M162T142	162.112	141.8	1.53582	C7H15NO3	C00318	1.19019e+08	1.25332e+08	19.87	1.17542e+08	1.11893e+08	30.65	1.01	0.02	0.798446	0.1	0.958428	0.262322	pos
Acetylcysteine	M164T59	163.94	59.4	0.284289	C5H9NO3S	C06809	3.16335e+07	2.77307e+07	53.73	4.29669e+07	3.90897e+07	38.06	0.74	-0.44	0.160528	0.79	0.63928	1.2717	pos
3,4-Dihydroxyphenylpropanoate	M165T143	165.054	143.3	23.2287	C9H10O4	C10447	5.10662e+08	5.13908e+08	3.45	4.83729e+08	4.81463e+08	5.9	1.06	0.08	0.0498834	1.3	0.433373	1.67301	pos
Isoeugenol	M165T835	165.091	835	1.54368	C10H12O2	C10469	4.55056e+07	4.50237e+07	8.3	4.73039e+07	4.90041e+07	13.97	0.96	-0.06	0.278632	0.55	0.750541	0.419505	pos
D-Phenyllactic acid	M166T126	166.072	125.9	0.229812	C9H10O3	C05607	3.80937e+07	3.52979e+07	25.84	4.68404e+07	4.66214e+07	12.11	0.81	-0.3	0.160528	0.79	0.63928	1.59432	pos
L-Methionine S-oxide	M166T132	166.053	131.8	2.26434	C5H11NO3S	C02989	1.27442e+08	1.30245e+08	15.64	8.79648e+07	8.6385e+07	12.44	1.45	0.53	0.000621601	3.21	0.0728684	2.58321	pos
7-Methylguanine	M166T329	166.072	328.8	0.000989214	C6H7N5O	C02242	8.11427e+06	8.25138e+06	7.54	8.18307e+06	8.12576e+06	14.36	0.99	-0.01	0.95913	0.02	0.992975	0.0229799	pos
3-(2-Hydroxyphenyl)propanoic acid	M167T825	167.07	825.3	1.21673	C9H10O3	C01198	4.56116e+07	5.67948e+07	46.32	4.54472e+07	4.79167e+07	58.87	1	0.01	1	0	1	0.155117	pos
D-synephrine	M168T343	168.091	343.2	3.45966	C9H13NO2	C01869	3.95117e+07	3.33232e+07	44.24	3.20687e+07	3.18884e+07	16.11	1.23	0.3	0.382284	0.42	0.811772	1.10019	pos
(S)-4-Hydroxymandelate	M169T74	169.046	73.6	0.180095	C8H8O4	C03198	6.6116e+07	6.65653e+07	19.89	4.99579e+07	4.94777e+07	25.59	1.32	0.4	0.0281274	1.55	0.361802	1.83601	pos
2-Keto-6-acetamidocaproate	M170T371	170.081	370.8	23.7181	C8H13NO4	C05548	3.15008e+07	3.01055e+07	24.25	2.34333e+07	2.07354e+07	38.61	1.34	0.43	0.014763	1.83	0.28656	1.70455	pos
N-Butyryl-L-homoserine lactone	M172T118	172.097	117.5	0.441612	C8H13NO3	C11837	2.24443e+07	1.13063e+07	74.4	2.48324e+07	2.42137e+07	35.58	0.9	-0.15	0.505361	0.3	0.869197	0.798589	pos
Tetrahydrodipicolinate	M172T319	172.06	318.7	0.722421	C7H9NO4	C03972	4.38202e+07	2.85419e+07	75.82	5.6267e+07	2.10207e+07	94.77	0.78	-0.36	0.878477	0.06	0.97736	0.132066	pos
3-Dehydroshikimate	M172T64	171.992	64.3	4.23933	C7H8O5	C02637	3.26228e+07	3.08402e+07	23.5	3.81937e+07	3.68535e+07	12.59	0.85	-0.23	0.194872	0.71	0.680012	1.50457	pos
Iminoarginine	M173T109	173.092	109.4	0.915836	C6H12N4O2	C21026	1.64665e+07	1.72657e+07	16.16	1.78544e+07	1.82434e+07	11.88	0.92	-0.12	0.234499	0.63	0.718047	0.830256	pos
(2S,5S)-trans-Carboxymethylproline	M174T117	174.087	117.1	0.0228592	C7H11NO4	C17366	1.02164e+07	9.99351e+06	13.38	9.02506e+06	9.46096e+06	42.59	1.13	0.18	0.382284	0.42	0.811772	0.944253	pos
L-Arginine	M175T87	175.119	87	1.43373	C6H14N4O2	C00062	1.03233e+09	8.70646e+08	70.38	6.87008e+08	6.5202e+08	35.35	1.5	0.59	0.160528	0.79	0.63928	1.12991	pos
Formiminoglutamic acid	M175T97	175.071	97.3	1.0053	C6H10N2O4	C00439	2.05538e+07	2.03525e+07	10	2.37638e+07	2.40017e+07	9.19	0.86	-0.21	0.0104118	1.98	0.252261	2.01671	pos
Citrulline	M176T103	176.103	102.8	0.999416	C6H13N3O3	C00327	4.55805e+07	3.48767e+07	62.65	4.27846e+07	2.92677e+07	66.76	1.07	0.09	0.798446	0.1	0.958428	0.237698	pos
N-Acetyl-L-aspartic acid	M176T140	176.055	140.2	3.27171	C6H9NO5	C01042	1.46755e+07	1.48228e+07	20.15	1.50124e+07	1.43361e+07	36.46	0.98	-0.03	0.720901	0.14	0.93808	0.0438722	pos
Indole-3-acetate	M176T601	176.071	601.2	0.431645	C10H9NO2	C00954	6.90158e+06	7.02243e+06	9.31	7.1218e+06	7.2068e+06	6.79	0.97	-0.05	0.328205	0.48	0.780811	0.609022	pos
Ascorbate	M177T117	177.039	116.7	0.0375093	C6H8O6	C00072	8.21594e+06	7.57413e+06	17.9	7.19376e+06	6.35084e+06	19.39	1.14	0.19	0.130381	0.88	0.596061	1.29112	pos
S-Carboxymethyl-L-cysteine	M180T122	180.032	122.1	0.168933	C5H9NO4S	C03727	6.11852e+06	6.22841e+06	46.89	5.62576e+06	6.13392e+06	47.41	1.09	0.12	0.573737	0.24	0.893853	0.27039	pos
L-Homophenylalanine	M180T428	180.102	427.9	0.00277007	C10H13NO2	C17235	1.793e+07	1.71236e+07	34.73	1.61959e+07	1.50705e+07	30.86	1.11	0.15	0.720901	0.14	0.93808	0.507256	pos
Acetylcholine chloride	M181T35	180.989	35.4	6.87589	C7H16NO2. Cl	C08201	1.6989e+07	1.71941e+07	19.89	1.66908e+07	1.60759e+07	30.07	1.02	0.03	0.878477	0.06	0.97736	0.298068	pos
(S)-beta-Tyrosine	M182T323	182.081	323.1	0.0248639	C9H11NO3	C21308	1.61716e+07	1.69463e+07	29.57	1.45837e+07	1.54292e+07	24.1	1.11	0.15	0.130381	0.88	0.596061	0.385948	pos
Sorbitol	M183T67	182.984	67.5	3.59023	C6H14O6	C00794	8.69062e+07	8.54875e+07	7.5	8.94349e+07	8.85074e+07	8.94	0.97	-0.04	0.505361	0.3	0.869197	0.517303	pos
Epinephrine	M183T76	182.983	76.1	13.6089	C9H13NO3	C00788	7.13313e+06	7.10506e+06	10.35	7.23727e+06	7.17774e+06	11.74	0.99	-0.02	0.645377	0.19	0.917062	0.174766	pos
5-Guanidino-3-methyl-2-oxopentanoate	M187T114	187.108	114.1	0.00948659	C7H13N3O3	C20234	1.54385e+07	1.30278e+07	46.78	1.42339e+07	1.4389e+07	32.79	1.08	0.12	1	0	1	0.196989	pos
Undecanoic acid	M187T440	186.959	440.4	12.5322	C11H22O2	C17715	1.67695e+07	1.72844e+07	16.11	1.51951e+07	1.45152e+07	18.56	1.1	0.14	0.278632	0.55	0.750541	0.949873	pos
N-Alpha-acetyllysine	M188T431	188.074	431.3	16.8357	C8H16N2O3	C12989	2.45616e+07	2.34263e+07	35.64	2.31705e+07	1.54159e+07	65.02	1.06	0.08	0.278632	0.55	0.750541	0.571673	pos
N8-Acetylspermidine	M188T77	188.175	77.3	2.32917	C9H21N3O	C01029	1.00336e+07	9.73041e+06	33.52	1.05558e+07	1.0493e+07	23.85	0.95	-0.07	0.798446	0.1	0.958428	0.463799	pos
N1-Acetylspermidine	M188T86	188.175	85.9	2.12568	C9H21N3O	C00612	1.01302e+07	1.0712e+07	59.57	5.64873e+06	3.82482e+06	63.29	1.79	0.84	0.0829837	1.08	0.514242	1.36662	pos
Homo-L-arginine	M189T88	189.134	87.9	1.45928	C7H16N4O2	C01924	3.30868e+07	3.08909e+07	20.98	2.72259e+07	2.4908e+07	15.77	1.22	0.28	0.0829837	1.08	0.514242	1.58216	pos
Diaminopimelic acid	M190T446	190.108	446.4	0.26699	C7H14N2O4	C00666	9.39839e+06	9.66435e+06	32.97	7.37245e+06	7.07367e+06	29.29	1.27	0.35	0.278632	0.55	0.750541	1.17779	pos
Isocitric acid	M192T121	192.032	120.9	0.00148823	C6H8O7	C00311	4.60605e+07	5.07701e+07	27.99	4.48703e+07	5.09505e+07	40.15	1.03	0.04	0.645377	0.19	0.917062	0.301045	pos
5-Hydroxyindoleacetic acid	M192T447	192.065	447.3	0.543806	C10H9NO3	C05635	7.7127e+06	7.98209e+06	20.87	7.62335e+06	6.9402e+06	38.29	1.01	0.02	0.234499	0.63	0.718047	0.200391	pos
3-Carbamoyl-2-phenylpropionaldehyde	M193T126	193.068	126	2.68299	C10H11NO3	C16587	3.08291e+07	2.76965e+07	29.82	2.74232e+07	2.42169e+07	42.89	1.12	0.17	0.505361	0.3	0.869197	0.731369	pos
3,4-Methylenedioxyamphetamine	M194T314	194.117	314.4	1.70846	C11H15NO2	C07577	4.68006e+07	4.33477e+07	36.45	4.5952e+07	5.15667e+07	43.26	1.02	0.03	0.95913	0.02	0.992975	0.204775	pos
Neocnidilide	M195T701	195.137	701.5	0.833611	C12H18O2	C17002	8.6098e+07	8.47977e+07	25.84	8.47037e+07	8.32711e+07	9.08	1.02	0.02	0.645377	0.19	0.917062	0.0928381	pos
Tyrosine methylester	M196T365	196.097	365	0.897517	C10H13NO3	C03404	1.19991e+07	1.19652e+07	29.74	1.38054e+07	1.30801e+07	35.23	0.87	-0.2	0.573737	0.24	0.893853	0.623288	pos
N-Acetylhistidine	M198T92	198.085	91.9	12.0247	C8H11N3O3	C02997	4.52817e+07	5.66271e+07	50.88	4.76681e+07	4.86708e+07	29.11	0.95	-0.07	0.798446	0.1	0.958428	0.46843	pos
Dodecanoic acid	M201T44	200.97	44.1	7.8942	C12H24O2	C02679	6.52382e+07	6.59198e+07	22.07	5.96243e+07	6.09951e+07	25.62	1.09	0.13	0.382284	0.42	0.811772	0.673534	pos
Thiabendazole	M202T404	202.044	403.5	0.0629698	C10H7N3S	C07131	1.20495e+09	1.06079e+09	38.39	1.4562e+09	1.4349e+09	18.52	0.83	-0.27	0.160528	0.79	0.63928	1.21679	pos
N-Acetyl-D-galactosamine	M204T102	204.086	101.6	17.8062	C8H15NO6	C01132	1.01493e+08	1.09085e+08	44.84	1.12404e+08	1.29334e+08	62.32	0.9	-0.15	0.573737	0.24	0.893853	0.0488609	pos
N-Acetyl-D-glucosamine	M204T120	204.086	120.2	18.2962	C8H15NO6	C00140	5.05199e+07	5.2365e+07	15.35	4.23923e+07	4.03864e+07	15.98	1.19	0.25	0.0379176	1.42	0.395454	1.6783	pos
O-Acetylcarnitine	M204T286	204.124	286.1	0.489899	C9H18NO4	C02571	1.11117e+07	1.14528e+07	40.99	1.31261e+07	1.39225e+07	62.21	0.85	-0.24	0.645377	0.19	0.917062	0.10146	pos
L-Tryptophan	M205T401	205.097	400.6	0.370556	C11H12N2O2	C00078	5.53054e+09	5.75825e+09	15.29	5.42771e+09	5.29487e+09	9.88	1.02	0.03	0.878477	0.06	0.97736	0.126982	pos
Xanthurenic acid	M206T446	206.048	446.2	16.501	C10H7NO4	C02470	4.6853e+06	4.71935e+06	6.67	5.07364e+06	4.92572e+06	17.31	0.92	-0.11	0.441803	0.35	0.841865	0.855308	pos
Indolelactic acid	M206T552	206.081	551.6	1.82453	C11H11NO3	C02043	2.77032e+06	2.79456e+06	21.47	3.23888e+06	3.2607e+06	13.19	0.86	-0.23	0.104895	0.98	0.555516	1.32145	pos
Methyl jasmonate	M207T738	207.138	738.2	19.9577	C13H20O3	C11512	1.8117e+07	1.80764e+07	13.58	1.91668e+07	2.04238e+07	28.27	0.95	-0.08	0.278632	0.55	0.750541	0.0717781	pos
L-Kynurenine	M209T338	209.092	338.3	1.31999	C10H12N2O3	C00328	3.65353e+07	3.54454e+07	18.29	2.80618e+07	2.91805e+07	18.5	1.3	0.38	0.0104118	1.98	0.252261	1.92096	pos
N-a-Acetylcitrulline	M217T562	217.107	562.3	1.84241	C8H15N3O4	C15532	9.17124e+06	9.84375e+06	84.61	5.40228e+06	6.1626e+06	62.51	1.7	0.76	0.278632	0.55	0.750541	0.383101	pos
Propionylcarnitine	M218T273	218.139	273	0.348402	C10H19NO4	C03017	4.81721e+08	3.41737e+08	47.43	3.86115e+08	4.09065e+08	42.22	1.25	0.32	0.798446	0.1	0.958428	0.773824	pos
N-Acetylserotonin	M218T570	218.211	569.9	1.51114	C12H14N2O2	C00978	2.38945e+07	2.2402e+07	47.9	2.24396e+07	2.24027e+07	31.84	1.06	0.09	1	0	1	0.00375082	pos
8-Methoxykynurenate	M220T464	220.064	464.2	16.0138	C11H9NO4	C05830	2.36344e+07	2.27728e+07	29.68	2.48823e+07	2.50769e+07	17.25	0.95	-0.07	0.573737	0.24	0.893853	0.533906	pos
Pyrimidodiazepine	M221T354_1	221.092	353.9	0.196612	C9H11N5O2	C02587	2.999e+07	2.06436e+07	61.65	4.98137e+07	5.19175e+07	50.93	0.6	-0.73	0.130381	0.88	0.596061	1.32329	pos
Hydroxykynurenine	M224T39	223.986	38.8	9.89836	C10H12N2O4	C02794	2.66003e+07	2.87572e+07	30.21	1.99013e+07	2.47172e+07	57.52	1.34	0.42	0.278632	0.55	0.750541	1.0959	pos
Porphobilinogen	M226T694	226.18	694.3	3.45282	C10H14N2O4	C00931	1.2022e+08	1.05253e+08	74.25	2.05113e+08	1.8929e+08	51.16	0.59	-0.77	0.130381	0.88	0.596061	1.4612	pos
Deoxyuridine	M228T783	228.195	782.5	2.6483	C9H12N2O5	C00526	4.66296e+07	4.95807e+07	44.19	4.74717e+07	3.16435e+07	92.85	0.98	-0.03	0.441803	0.35	0.841865	0.236823	pos
Ergothioneine	M230T105	230.096	105.4	0.869204	C9H16N3O2S	C05570	6.02413e+06	5.26649e+06	59.64	8.99334e+06	9.9475e+06	30.59	0.67	-0.58	0.0829837	1.08	0.514242	1.44341	pos
Quadrone	M231T641	231.141	640.8	29.1338	C15H20O3	C09537	3.77034e+06	4.13828e+06	40.16	6.06701e+06	5.85473e+06	21.29	0.62	-0.69	0.004662	2.33	0.179044	1.75168	pos
Butyryl-L-carnitine	M232T372	232.154	372.1	0.00341129	C11H21NO4	C02862	3.28297e+08	3.40764e+08	17.22	2.8932e+08	2.83503e+08	22.38	1.13	0.18	0.194872	0.71	0.680012	1.00991	pos
L-Formylkynurenine	M237T348	237.087	347.5	2.0077	C11H12N2O4	C02700	9.03525e+06	8.3884e+06	38.98	8.64445e+06	8.86455e+06	18.87	1.05	0.06	1	0	1	0.0167022	pos
1-Hexadecanol	M243T382	243.182	382.1	1.06006	C16H34O	C00823	1.78648e+08	1.64024e+08	23.77	2.54629e+08	1.65726e+08	66.6	0.7	-0.51	0.95913	0.02	0.992975	0.921687	pos
Lumichrome	M243T571	243.087	571.2	4.83778	C12H10N4O2	C01727	3.27483e+07	3.54153e+07	27.56	3.13116e+07	3.13675e+07	25.23	1.05	0.06	0.878477	0.06	0.97736	0.245633	pos
Uridine	M245T181_2	245.076	181.4	3.98244	C9H12N2O6	C00299	2.72915e+07	2.77554e+07	26.94	3.67411e+07	3.46333e+07	19.85	0.74	-0.43	0.0206682	1.68	0.325992	1.91627	pos
beta-Alanyl-L-arginine	M245T322	245.149	321.9	0.0596632	C9H19N5O3	C05340	6.107e+07	64541851	35.07	5.48548e+07	5.7146e+07	42.8	1.11	0.15	0.573737	0.24	0.893853	0.49104	pos
Biotin	M245T467	245.095	467.5	0.00169338	C10H16N2O3S	C00120	2.85554e+06	2.50025e+06	40.75	2.80506e+06	2.64938e+06	17.32	1.02	0.03	0.720901	0.14	0.93808	0.227751	pos
Alprenolol	M250T751	250.177	751.1	11.4119	C15H23NO2	D07156	6.73188e+07	4.61709e+07	72.8	2.7954e+07	2.72376e+07	22.35	2.41	1.27	0.130381	0.88	0.596061	1.53825	pos
Nicotinate D-ribonucleoside	M256T120	256.082	119.6	0.027218	C11H14NO6	C05841	6.19613e+06	7.26804e+06	57.8	6.93622e+06	8.13177e+06	55.21	0.89	-0.16	0.645377	0.19	0.917062	0.295188	pos
(5-L-Glutamyl)-L-glutamate	M259T163	259.092	163.1	13.254	C10H16N2O7	C05282	1.71192e+07	1.59752e+07	23	1.80471e+07	1.84336e+07	18.61	0.95	-0.08	0.645377	0.19	0.917062	0.492277	pos
Mannitol 1-phosphate	M262T86	262.069	85.9	0.0571938	C6H15O9P	C00644	2.76056e+07	2.71557e+07	8.84	3.37725e+07	2.88037e+07	32.27	0.82	-0.29	0.278632	0.55	0.750541	1.26009	pos
7-Mercaptoheptanoylthreonine	M263T459	263.103	458.7	10.6266	C11H21NO4S	C16594	1.10571e+07	1.09056e+07	25.58	1.71663e+07	2.23095e+07	57.53	0.64	-0.63	0.382284	0.42	0.811772	0.641678	pos
Adenosine	M268T250	268.104	249.8	0.213387	C10H13N5O4	C00212	7.50431e+08	7.51446e+08	7.99	7.23494e+08	7.21608e+08	3.92	1.04	0.05	0.573737	0.24	0.893853	0.965648	pos
Medicarpin	M270T258	270.091	257.8	0.0318179	C16H14O4	C10503	1.4979e+07	1.52908e+07	13.69	1.43319e+07	1.39145e+07	10.65	1.05	0.06	0.573737	0.24	0.893853	0.572114	pos
Saccharopine	M276T108	276.119	107.9	0.133353	C11H20N2O6	C00449	6.1142e+07	6.56766e+07	29.14	5.36551e+07	5.13225e+07	55.88	1.14	0.19	0.878477	0.06	0.97736	0.824866	pos
4-Hydroxycinnamoylagmatine	M276T188	276.144	188	0.707231	C14H20N4O2	C04498	3.27117e+08	3.39926e+08	14.21	3.43719e+08	3.47666e+08	13.13	0.95	-0.07	0.505361	0.3	0.869197	0.636413	pos
Stearidonic acid	M277T838	277.216	837.6	1.35634	C18H28O2	C16300	1.76986e+08	1.76388e+08	18.27	1.34973e+08	1.43357e+08	22.36	1.31	0.39	0.0379176	1.42	0.395454	1.80161	pos
Gamma-Linolenic acid	M278T455	278.185	454.7	0.161682	C18H30O2	C06426	1.23995e+07	1.23386e+07	18.02	8.11446e+06	8.93326e+06	58.03	1.53	0.61	0.104895	0.98	0.555516	1.65756	pos
1-Methyladenosine	M282T338	282.119	338	2.21829	C11H15N5O4	C02494	4.20281e+07	4.65582e+07	39.81	2.77138e+07	2.9966e+07	34.97	1.52	0.6	0.0206682	1.68	0.325992	0.857197	pos
Oleic acid	M282T798	282.278	797.8	0.5769	C18H34O2	C00712	2.92457e+09	2.93219e+09	39.92	3.14003e+09	3.20192e+09	32.5	0.93	-0.1	0.645377	0.19	0.917062	0.409104	pos
Guanosine	M284T288	284.098	287.8	4.49141	C10H13N5O5	C00387	5.31945e+07	4.91213e+07	85.08	5.93458e+07	6.63739e+07	56.53	0.9	-0.16	0.441803	0.35	0.841865	0.336848	pos
Stearic acid	M284T438	284.185	437.7	0.908971	C18H36O2	C01530	1.01182e+07	1.01119e+07	7.93	9.96389e+06	9.92193e+06	6.56	1.02	0.02	0.720901	0.14	0.93808	0.315436	pos
Octadecanamide	M284T784	284.295	784.2	0.267328	C18H37NO	C13846	5.61517e+07	5.81067e+07	20.58	5.70244e+07	5.5717e+07	14.06	0.98	-0.02	1	0	1	0.293931	pos
Fisetin	M286T755	286.273	755.1	4.98714	C15H10O6	C10041	1.06424e+08	106901264	34.67	1.47073e+08	1.47535e+08	15.7	0.72	-0.47	0.0281274	1.55	0.361802	1.7342	pos
Dehydroepiandrosterone	M288T747	288.289	747.1	4.00972	C19H28O2	C01227	1.50685e+10	1.56018e+10	23.69	4.7213e+09	4.8915e+09	40.05	3.19	1.67	0.0001554	3.81	0.0434554	2.70182	pos
Ophthalmate	M290T126	290.134	125.9	2.40181	C11H19N3O6	C21016	4.287e+07	4.44503e+07	24.63	4.16801e+07	4.28225e+07	14.64	1.03	0.04	0.798446	0.1	0.958428	0.130923	pos
Aspartame	M295T428	295.128	427.6	1.41519	C14H18N2O5	C11045	7.14759e+07	7.20745e+07	21.9	6.87273e+07	6.71821e+07	42.93	1.04	0.06	0.720901	0.14	0.93808	0.472997	pos
13-L-Hydroperoxylinoleic acid	M295T701	295.225	701.2	7.11321	C18H32O4	C04717	1.97391e+08	1.39358e+08	56.26	3.74405e+08	3.43566e+08	58.03	0.53	-0.92	0.0379176	1.42	0.395454	1.72668	pos
9-OxoODE	M295T790	295.225	789.5	4.66085	C18H30O3	C14766	9.49393e+07	9.94745e+07	46.35	7.83216e+07	9.95979e+07	58.72	1.21	0.28	0.278632	0.55	0.750541	0.675603	pos
N7-Methylguanosine	M298T329	298.113	328.8	6.03797	C11H16N5O5	C20674	4.10474e+07	3.74275e+07	65.52	2.33996e+07	2.23685e+07	35.1	1.75	0.81	0.160528	0.79	0.63928	1.36141	pos
5'-Methylthioadenosine	M298T390	298.096	389.9	2.93865	C11H15N5O3S	C00170	9.16223e+08	7.21528e+08	45.94	1.33989e+09	1.41885e+09	42.49	0.68	-0.55	0.160528	0.79	0.63928	1.29049	pos
D-4'-Phosphopantothenate	M299T325	299.081	325.5	2.44749	C9H18NO8P	C03492	6.62014e+06	6.52192e+06	12.57	2.84989e+06	2.43952e+06	62.28	2.32	1.22	0.0010878	2.96	0.0948118	2.38892	pos
3-Dehydrosphinganine	M300T682	300.288	681.9	4.62147	C18H37NO2	C02934	1.11945e+07	1.07844e+07	25.79	1.16938e+07	1.24372e+07	16.73	0.96	-0.06	0.720901	0.14	0.93808	0.475397	pos
Sphingosine	M300T774	300.288	774	4.91528	C18H37NO2	C00319	5.33217e+07	5.35943e+07	2.78	5.22145e+07	5.27628e+07	7.95	1.02	0.03	0.95913	0.02	0.992975	0.65831	pos
Isotretinoin	M301T746	301.215	745.6	5.00023	C20H28O2	D00348	1.07521e+08	9.92314e+07	24.05	1.17399e+08	1.1011e+08	30.04	0.92	-0.13	0.573737	0.24	0.893853	0.48098	pos
9-cis-Retinoic acid	M301T802	301.215	802.1	4.23618	C20H28O2	C15493	8.82644e+07	8.66687e+07	21.24	5.31229e+07	4.74064e+07	37.59	1.66	0.73	0.00699301	2.16	0.211882	2.3319	pos
11alpha,17beta-Dihydroxy-17-methylandrost-4-en-3-one	M301T824	301.215	823.8	9.40857	C20H30O3	C14555	1.59733e+08	1.61881e+08	3.59	1.62536e+08	1.63338e+08	3.22	0.98	-0.03	0.328205	0.48	0.780811	0.799644	pos
Sphinganine	M302T707	302.304	706.6	0.486989	C18H39NO2	C00836	4.18937e+07	4.1116e+07	30.97	3.17158e+07	3.45587e+07	34.52	1.32	0.4	0.160528	0.79	0.63928	1.16635	pos
N-Acetylaspartylglutamic acid	M305T201	305.098	201.4	0.0091686	C11H16N2O8	C12270	3.00031e+07	3.26786e+07	32.96	2.79053e+07	2.64227e+07	61.06	1.08	0.1	0.645377	0.19	0.917062	0.652202	pos
Glutathione	M307T176_2	307.085	176	4.23335	C10H17N3O6S	C00051	2.77486e+09	2.98096e+09	34.51	2.76862e+09	2.79685e+09	7.61	1	0	0.194872	0.71	0.680012	0.381023	pos
N-Acetylneuraminic acid	M310T114	310.114	113.5	1.27914	C11H19NO9	C19910	8.20041e+07	4.80836e+07	66.6	6.57026e+07	6.06683e+07	33.62	1.25	0.32	0.720901	0.14	0.93808	0.255813	pos
9(S)-HPOT	M311T730	311.221	730.4	2.17209	C18H30O4	C16321	1.61508e+07	8.4843e+06	86.32	2.03023e+07	1.69376e+07	73.75	0.8	-0.33	0.573737	0.24	0.893853	0.613522	pos
Decanoyl-L-carnitine	M316T706_2	316.246	705.6	4.45542	C17H33NO4	C03299	4.18802e+07	4.17794e+07	21.35	2.12137e+07	2.32986e+07	25.02	1.97	0.98	0.0018648	2.73	0.120628	2.65717	pos
12-Keto-leukotriene B4	M317T632	317.212	631.6	1.02884	C20H30O4	C05949	4.70133e+07	4.86812e+07	56.61	6.25561e+07	5.6955e+07	35.38	0.75	-0.41	0.234499	0.63	0.718047	1.20214	pos
Prostaglandin-c2	M317T657	317.21	656.7	9.24948	C20H30O4	C05955	3.65807e+07	3.62867e+07	14.55	2.95583e+07	2.9555e+07	6.35	1.24	0.31	0.004662	2.33	0.179044	2.26475	pos
Delta-12-Prostaglandin J2	M317T784	317.21	783.8	9.56464	C20H30O4	C05958	2.19958e+08	2.14507e+08	33.64	2.42501e+08	2.20646e+08	51.35	0.91	-0.14	0.95913	0.02	0.992975	0.0845385	pos
5-KETE	M319T702	319.228	702.1	4.07232	C20H30O3	C14732	2.92226e+07	1.51513e+07	104.84	1.70418e+07	9.11283e+06	99.53	1.71	0.78	0.95913	0.02	0.992975	0.210837	pos
Prostaglandin B1	M319T788	319.229	788.4	19.8416	C20H32O4	C00959	2.25154e+08	2.24368e+08	30.14	1.09198e+08	9.50251e+07	37.76	2.06	1.04	0.0018648	2.73	0.120628	2.46191	pos
Prostaglandin A1	M319T823	319.229	823.5	19.8416	C20H32O4	C04685	1.26389e+08	1.1707e+08	18.16	1.16193e+08	1.19572e+08	7.77	1.09	0.12	0.645377	0.19	0.917062	0.900016	pos
12-KETE	M319T835_1	319.219	835	22.7931	C20H30O3	C14807	7.64621e+08	7.65006e+08	10.11	7.50553e+08	7.48616e+08	13.63	1.02	0.03	0.645377	0.19	0.917062	0.380202	pos
20-HETE	M321T744	321.242	744	1.17046	C20H32O3	C14748	4.86009e+07	4.16926e+07	79.01	6.99255e+07	7.50301e+07	52.77	0.7	-0.52	0.234499	0.63	0.718047	1.05049	pos
gamma-L-Glutamyl-L-cysteinyl-beta-alanine	M322T208	322.104	208.3	9.54972	C11H19N3O6S	C04544	7.75009e+06	7.36276e+06	11.81	8.706e+06	7.15473e+06	55.94	0.89	-0.17	0.573737	0.24	0.893853	0.098017	pos
CMP	M324T110	324.058	110	0.716194	C9H14N3O8P	C00055	1.60065e+08	1.54588e+08	19.97	1.66522e+08	1.36562e+08	42.13	0.96	-0.06	0.645377	0.19	0.917062	0.10016	pos
10-Nitrolinoleic acid	M325T789	325.216	788.9	29.8264	C18H31NO4	C13800	2.13815e+08	2.31081e+08	41.98	1.31803e+08	1.18406e+08	65.19	1.62	0.7	0.0281274	1.55	0.361802	1.44878	pos
Docosahexaenoic acid	M329T776	329.246	776.3	4.17924	C22H32O2	C06429	4.27189e+07	4.81414e+07	40.17	4.65867e+07	4.69374e+07	14.74	0.92	-0.13	0.878477	0.06	0.97736	0.711025	pos
Ethyl icosapentate	M330T810	330.263	810.4	21.8008	C22H34O2	C16184	2.98373e+08	3.77146e+08	62.7	5.74958e+08	5.76917e+08	15.24	0.52	-0.95	0.0010878	2.96	0.0948118	1.92131	pos
Prostaglandin I2	M335T632_1	335.22	631.5	2.65584	C20H32O5	C01312	7.48029e+07	6.97873e+07	37.14	6.84543e+07	6.84278e+07	51.34	1.09	0.13	1	0	1	0.674424	pos
Prostaglandin H2	M335T651	335.22	650.8	6.56285	C20H32O5	C00427	9.31619e+06	7.99465e+06	40.19	1.4716e+07	1.33456e+07	44.92	0.63	-0.66	0.104895	0.98	0.555516	1.46335	pos
Prostaglandin F3a	M335T784	335.224	783.8	4.77293	C20H32O5	C06476	2.37611e+08	2.29259e+08	12.3	1.72192e+08	1.57128e+08	28.13	1.38	0.46	0.00699301	2.16	0.211882	2.13427	pos
Prostaglandin E1	M337T733	337.235	733.1	6.62445	C20H34O5	C04741	5.19663e+06	5.04112e+06	38.94	5.65667e+06	5.31723e+06	35.59	0.92	-0.12	0.505361	0.3	0.869197	0.491431	pos
Prostaglandin F2a	M337T771	337.236	771.2	9.29319	C20H34O5	C00639	8.48083e+07	7.9904e+07	70.65	1.45073e+07	9.20244e+06	117.58	5.85	2.55	0.0018648	2.73	0.120628	2.3812	pos
Erucic acid	M338T840	338.34	839.6	1.20349	C22H42O2	C08316	8.79976e+07	8.74623e+07	47.94	8.39274e+07	7.53583e+07	32.58	1.05	0.07	0.798446	0.1	0.958428	0.181613	pos
Fructose 1,6-bisphosphate	M341T115_1	341.002	115	4.91493	C6H14O12P2	C00354	1.2864e+08	1.07185e+08	91.4	4.51752e+07	2.80201e+07	67.88	2.85	1.51	0.0498834	1.3	0.433373	1.44442	pos
L-Alanyl-gamma-D-glutamyl-L-lysine	M346T439	346.195	438.9	2.89895	C14H26N4O6	C21160	7.31e+06	7.5289e+06	35.32	8.63743e+06	9.03782e+06	30.56	0.85	-0.24	0.104895	0.98	0.555516	0.720473	pos
Corticosterone	M347T659	347.232	659.5	29.4171	C21H30O4	C02140	1.17404e+07	1.07964e+07	50.37	1.28287e+07	1.12088e+07	52.98	0.92	-0.13	0.720901	0.14	0.93808	0.312459	pos
21-Deoxycortisol	M347T716	347.22	716.2	5.69092	C21H30O4	C05497	1.74553e+07	1.71874e+07	31.09	2.0071e+07	1.71023e+07	46.37	0.87	-0.2	0.95913	0.02	0.992975	0.381435	pos
AMP	M348T242_1	348.068	241.7	5.38974	C10H14N5O7P	C00020	2.26884e+08	2.13682e+08	40.06	1.25584e+08	8.00987e+07	101.14	1.81	0.85	0.0281274	1.55	0.361802	1.83129	pos
2-Hydroxy-6-pentadecylbenzoic acid	M348T701_2	348.274	701.2	20.3863	C22H36O3	C10759	4.84123e+08	4.58248e+08	78.37	5.41021e+08	4.08955e+08	97.58	0.89	-0.16	0.720901	0.14	0.93808	0.328646	pos
S-(Formylmethyl)glutathione	M350T319	350.104	319.3	7.49497	C12H19N3O7S	C14871	1.6759e+07	1.60864e+07	66.41	1.19363e+07	8.63346e+06	92.25	1.4	0.49	0.234499	0.63	0.718047	0.937827	pos
(5Z,13E)-6,9alpha-Epoxy-11alpha-hydroxy-15-oxoprosta-5,13-dienoate	M351T613	351.217	613	1.20723	C20H30O5	C04835	1.01138e+07	1.06117e+07	25.64	1.00315e+07	9.60931e+06	43.74	1.01	0.01	0.798446	0.1	0.958428	0.241452	pos
Prostaglandin D2	M353T684	353.236	684.2	9.34221	C20H32O5	C00696	9.59075e+07	6.02824e+07	106.75	1.10898e+08	1.19238e+08	33.06	0.86	-0.21	0.130381	0.88	0.596061	1.02299	pos
(13E)-11a-Hydroxy-9,15-dioxoprost-13-enoic acid	M353T752	353.229	751.7	10.1238	C20H32O5	C04654	4.212e+07	3.00289e+07	67.06	4.30882e+07	3.72302e+07	62.83	0.98	-0.03	1	0	1	0.203152	pos
11b-PGF2a	M354T702	354.261	701.7	1.19686	C20H34O5	C05959	2.49154e+07	2.19289e+07	26.32	2.61256e+07	2.32313e+07	23.17	0.95	-0.07	0.382284	0.42	0.811772	0.404239	pos
(4Z,7Z,10Z,13Z,16Z,19Z)-Docosahexaenoic acid ethyl ester	M356T840	356.279	839.6	20.9656	C24H36O2	C16185	8.61669e+07	9.38727e+07	28.17	7.88864e+07	6.51154e+07	43.31	1.09	0.13	0.505361	0.3	0.869197	0.519819	pos
Resolvin D2	M359T745	359.219	745.5	1.3847	C22H32O5	C18179	2.08978e+07	1.9971e+07	44.09	4.2425e+07	4.50378e+07	31.25	0.49	-1.02	0.0104118	1.98	0.252261	2.04856	pos
Nitrendipine	M361T557	361.137	556.6	3.49847	C18H20N2O6	C07713	1.62873e+08	1.59387e+08	22.57	2.04019e+08	2.02927e+08	13.44	0.8	-0.32	0.014763	1.83	0.28656	1.84438	pos
Chelirubine	M362T249	362.085	249.3	1.27811	C21H16NO5	C06327	1.78957e+07	1.78809e+07	38.89	1.87331e+07	1.67632e+07	51.64	0.96	-0.07	0.798446	0.1	0.958428	0.0668547	pos
S-Lactoylglutathione	M380T193_1	380.111	192.6	4.14616	C13H21N3O8S	C03451	2.20567e+08	2.38731e+08	43.86	1.6363e+08	1.342e+08	52.71	1.35	0.43	0.278632	0.55	0.750541	1.06105	pos
S-Adenosylhomocysteine	M385T126	385.127	126	5.65009	C14H20N6O5S	C00021	4.8347e+07	4.79784e+07	20.8	4.35554e+07	4.41701e+07	13.85	1.11	0.15	0.505361	0.3	0.869197	0.864578	pos
Deoxycholic acid	M393T821	393.285	821.2	0.754295	C24H40O4	C04483	4.62668e+07	3.62025e+07	41.23	3.79243e+07	3.34928e+07	35.35	1.22	0.29	0.0649573	1.19	0.470909	0.914042	pos
S-Adenosylmethionine	M398T797_1	398.24	796.6	2.06192	C15H22N6O5S	C00019	1.28398e+08	1.37978e+08	44.63	1.73374e+08	1.63879e+08	31.61	0.74	-0.43	0.234499	0.63	0.718047	1.32706	pos
3beta,5beta-Ketodiol	M399T838	399.325	837.6	8.59951	C27H44O3	C16493	2.31358e+07	2.26567e+07	8.9	2.28231e+07	2.31346e+07	8.04	1.01	0.02	0.95913	0.02	0.992975	0.227493	pos
Palmitoyl-L-carnitine	M400T803_3	400.343	803	0.00170752	C23H45NO4	C02990	5.47416e+09	5.28457e+09	34.11	3612678802	3.23348e+09	46.17	1.52	0.6	0.0649573	1.19	0.470909	1.52743	pos
Sodium deoxycholate	M415T804_1	415.208	803.8	4.765	C24H39O4. Na	C11171	8.03799e+07	8.83885e+07	41.08	7.7557e+07	7.08412e+07	35.87	1.04	0.05	0.573737	0.24	0.893853	0.282642	pos
Methylprednisolone acetate	M417T716_2	417.234	716.3	15.3967	C24H32O6	C08179	7.92269e+06	4.70197e+06	88.54	1.54488e+07	1.24887e+07	74.79	0.51	-0.96	0.130381	0.88	0.596061	1.4682	pos
ADP	M428T104_1	428.033	104.2	9.75627	C10H15N5O10P2	C00008	2.74624e+07	2.5775e+07	17.35	2.28594e+07	2.37211e+07	35.67	1.2	0.26	0.130381	0.88	0.596061	1.0538	pos
Gentamicin C1a	M432T463_1	432.275	463.4	6.16737	C19H39N5O7	C00908	9.42298e+06	8.45015e+06	35.92	1.07588e+07	1.01641e+07	26.47	0.88	-0.19	0.505361	0.3	0.869197	0.925824	pos
Ecdysone	M464T742	464.307	742	13.9993	C27H44O6	C00477	3.69107e+07	3.48517e+07	48.72	3.11664e+07	2.78077e+07	26.85	1.18	0.24	0.878477	0.06	0.97736	0.490527	pos
26-Hydroxyecdysone	M480T674	480.276	673.9	3.47136	C27H44O7	C16499	2.71164e+06	2.7973e+06	53	2.36612e+06	2.39899e+06	29.65	1.15	0.2	0.720901	0.14	0.93808	0.21657	pos
1-palmitoylglycerophosphocholine	M496T769_1	496.333	768.8	14.3049	C24H51NO7P	C04102	8.1002e+08	8.0967e+08	25.2	8.00374e+08	7.76066e+08	12.18	1.01	0.02	1	0	1	0.0955026	pos
Taurocholic acid	M516T613_2	516.297	613.2	0.969423	C26H45NO7S	C05122	8.77067e+06	8.88024e+06	12.87	9.85296e+06	1.00205e+07	10.4	0.89	-0.17	0.0281274	1.55	0.361802	1.47356	pos
5-Oxoavermectin ''1b'' aglycone	M568T828	568.339	828.4	2.07428	C33H44O8	C11962	3.67711e+07	3.67546e+07	43.56	4.68438e+07	4.08692e+07	53.49	0.78	-0.35	0.573737	0.24	0.893853	0.842862	pos
Protoporphyrinogen IX	M568T839_2	568.339	839.3	2.25023	C34H40N4O4	C01079	2.60436e+08	2.70948e+08	48.26	3.40551e+08	3.29319e+08	46.31	0.76	-0.39	0.234499	0.63	0.718047	0.83141	pos
Avermectin B1b aglycone	M570T590_2	570.336	590.3	6.52948	C33H46O8	C11963	5.50787e+07	5.81301e+07	21.73	5.93137e+07	5.54425e+07	24.07	0.93	-0.11	0.798446	0.1	0.958428	0.537092	pos
Avermectin A1b aglycone	M585T762_2	585.341	761.9	2.35077	C34H48O8	C11964	1.42498e+07	1.51261e+07	27.18	1.74523e+07	1.7096e+07	18.14	0.82	-0.29	0.160528	0.79	0.63928	1.3637	pos
Oxidized glutathione	M595T323	595.148	322.6	5.26592	C20H32N6O12S2	C00127	3.62364e+06	4.55467e+06	45.85	5.38261e+06	5.49008e+06	34.68	0.67	-0.57	0.104895	0.98	0.555516	1.5014	pos
5-Oxoavermectin ''2a'' aglycone	M600T736_2	600.334	735.9	7.16273	C34H48O9	C11970	1.01455e+07	8.22138e+06	48.34	1.94025e+07	1.93631e+07	39.1	0.52	-0.94	0.014763	1.83	0.28656	2.00752	pos
Maltotetraose	M667T105_2	667.224	104.8	5.38176	C24H42O21	C02052	1.43026e+08	1.29929e+08	50.57	1.66407e+08	1.70649e+08	41.09	0.86	-0.22	0.720901	0.14	0.93808	0.73864	pos
Ethylmethylacetic acid	M101T389	101.061	389.1	1.74152	C5H10O2	C18319	692885	725131	13.6	662739	655350	6.98	1.05	0.06	0.130381	0.88	0.482359	0.49622	neg
(R)-3-Hydroxybutyric acid	M103T96_2	103.04	95.8	0	C4H8O3	C01089	4.17332e+08	3.13221e+08	72.88	2.59858e+08	2.57625e+08	11.82	1.61	0.68	0.00699301	2.16	0.119563	1.37058	neg
Glyceric acid	M105T77	105.019	77	0.723676	C3H6O4	C00258	2.75349e+07	2.39478e+07	41.95	2.1138e+07	2.03999e+07	15.15	1.3	0.38	0.278632	0.55	0.656656	1.11738	neg
Hypotaurine	M108T90	108.013	89.8	0.703622	C2H7NO2S	C00519	2.34522e+07	2.42714e+07	8.65	2.67909e+07	2.6365e+07	6.86	0.88	-0.19	0.0029526	2.53	0.0748856	1.93798	neg
Cytosine	M110T220	110.036	220.4	0.690683	C4H5N3O	C00380	312982	281361	27.42	214078	184324	42.81	1.46	0.55	0.00699301	2.16	0.119563	1.72809	neg
Uracil	M111T255	111.019	254.9	11.7097	C4H4N2O2	C00106	1.25294e+07	1.2424e+07	10.05	1.359e+07	1.354e+07	17.02	0.92	-0.12	0.382284	0.42	0.744196	0.814825	neg
2-Furoate	M111T72	111.008	71.8	2.9187	C5H4O3	C01546	3.65556e+08	2.98409e+08	65.27	2.56333e+08	2.03549e+08	79.19	1.43	0.51	0.194872	0.71	0.567387	0.848938	neg
Creatinine	M113T122	112.986	122.3	11.457	C4H7N3O	C00791	1.11096e+08	6.51335e+07	91.47	9.28005e+07	6.72372e+07	74.39	1.2	0.26	0.95913	0.02	0.991028	0.206155	neg
2-Heptanone	M113T378	112.985	378.2	11.3245	C7H14O	C08380	1.43398e+07	7.33322e+06	90.14	1.94037e+07	1.81389e+07	48.48	0.74	-0.44	0.278632	0.55	0.656656	0.947014	neg
Oxalacetic acid	M113T91	112.986	91.4	16.0197	C4H4O5	C00036	8.11442e+08	5.34533e+08	105.3	6.63625e+08	5.75898e+08	45.87	1.22	0.29	1	0	1	0.16256	neg
Dihydrouracil	M114T122	113.989	122.4	12.4702	C4H6N2O2	C00429	2.36997e+06	2.35581e+06	7.98	2.26983e+06	2.25057e+06	11.13	1.04	0.06	0.441803	0.35	0.781977	0.665772	neg
D-Proline	M114T597	114.055	596.7	4.59425	C5H9NO2	C00763	1.91005e+06	817666	97.46	2.83528e+06	2.27717e+06	85.24	0.67	-0.57	0.441803	0.35	0.781977	0.92862	neg
Maleic acid	M115T84	115.004	84.4	0.208689	C4H4O4	C01384	6.49934e+07	6.24826e+07	15.03	7.70336e+07	6.1891e+07	43.59	0.84	-0.25	0.95913	0.02	0.991028	0.614596	neg
L-Norvaline	M116T115	116.072	115.2	1.5163	C5H11NO2	C01826	1.33979e+08	1.32906e+08	16.74	1.05149e+08	1.04675e+08	18.13	1.27	0.35	0.00699301	2.16	0.119563	1.7356	neg
L-Valine	M116T333	116.071	332.8	0.914053	C5H11NO2	C00183	5.97573e+06	5.72367e+06	40.55	5.85425e+06	4.79163e+06	53.67	1.02	0.03	0.720901	0.14	0.91833	0.155371	neg
Guanidinoacetate	M117T121	117.055	120.9	12.5882	C3H7N3O2	C00581	2.92456e+07	2.67742e+07	17.86	2.54122e+07	2.6423e+07	21.6	1.15	0.2	0.382284	0.42	0.744196	1.10039	neg
5-Aminopentanoic acid	M117T33	116.928	33.1	9.1747	C5H11NO2	C00431	4.23018e+06	4.06634e+06	16.05	5.11752e+06	4.81153e+06	18.16	0.83	-0.27	0.0498834	1.3	0.311768	1.54991	neg
3-Methylthiopropionic acid	M120T545	120.013	545.4	17.9018	C4H8O2S	C08276	621502	617796	36.54	2.72766e+06	2449882	45.92	0.23	-2.13	0.000621601	3.21	0.0354826	2.43414	neg
Erythritol	M121T496	121.03	496.4	10.6511	C4H10O4	C00503	9.3551e+06	9.42694e+06	7.25	9.99044e+06	1.00289e+07	11.14	0.94	-0.09	0.234499	0.63	0.611932	0.954889	neg
Adipic acid	M127T116	127.04	115.7	5.43135	C6H10O4	C06104	1.19301e+06	1.22711e+06	15.4	1.44143e+06	1.42049e+06	33.73	0.83	-0.27	0.328205	0.48	0.701854	0.802032	neg
Pyroglutamic acid	M128T311	128.037	311.1	12.309	C5H7NO3	C01879	2.17707e+07	2.16262e+07	60.03	1.92914e+07	2.18665e+07	32.36	1.13	0.17	0.798446	0.1	0.942565	0.0250204	neg
DL-Glutamate	M128T339	128.034	339.3	5.5454	C5H9NO4	C00302	2.74304e+06	2.98603e+06	36.71	2.54825e+06	2.95432e+06	34.43	1.08	0.11	0.720901	0.14	0.91833	0.19006	neg
Ketoleucine	M129T320	129.056	319.8	2.13861	C6H10O3	C00233	7.57341e+06	7.62391e+06	6.97	6.50818e+06	6.5709e+06	9.31	1.16	0.22	0.004662	2.33	0.0969824	2.02732	neg
Adipate semialdehyde	M129T379	129.055	379.5	5.60998	C6H10O3	C06102	1.97653e+06	1.91852e+06	35.86	3.39498e+06	2.69341e+06	91.97	0.58	-0.78	0.573737	0.24	0.85555	0.788824	neg
Mesaconate	M129T76	129.019	75.8	1.36413	C5H6O4	C01732	3.68e+07	3.77901e+07	26.99	4.60124e+07	4.62514e+07	9.23	0.8	-0.32	0.0206682	1.68	0.200919	1.38588	neg
L-threo-3-Methylmalate	M129T85	129.019	84.5	5.34806	C5H8O5	C06029	3.35839e+07	3.40923e+07	45.89	3.06127e+07	28135255	48.93	1.1	0.13	0.720901	0.14	0.91833	0.244778	neg
Creatine	M130T100	130.062	100	0.768863	C4H9N3O2	C00300	1.1574e+08	1.1372e+08	45.23	1.47244e+08	1.38263e+08	42.68	0.79	-0.35	0.441803	0.35	0.781977	0.78214	neg
L-Isoleucine	M130T267	130.085	267.3	6.23999	C6H13NO2	C00407	1.09428e+07	1.05337e+07	30.5	8.60829e+06	8.87084e+06	57.26	1.27	0.35	0.234499	0.63	0.611932	0.983712	neg
6-Hydroxyhexanoic acid	M131T249	131.071	249.5	1.34278	C6H12O3	C06103	6.76958e+06	7.00282e+06	24.89	7.9046e+06	8.44921e+06	27.55	0.86	-0.22	0.160528	0.79	0.525745	0.649948	neg
Glutaric acid	M131T397	130.993	396.9	3.1932	C5H8O4	C00489	1.40857e+06	1.14527e+06	63.77	2.50352e+06	2.62477e+06	45.96	0.56	-0.83	0.0649573	1.19	0.353541	1.4389	neg
D-Asparagine	M131T94	131.083	93.7	18.5286	C4H8N2O3	C01905	2.70172e+07	2.66349e+07	14.81	2.47172e+07	2.51942e+07	11.11	1.09	0.13	0.278632	0.55	0.656656	0.898479	neg
L-Malic acid	M133T116	133.015	116.3	5.83393	C4H6O5	C00149	2.04497e+07	2.03819e+07	20.63	3.2056e+07	3.00345e+07	19.05	0.64	-0.65	0.0018648	2.73	0.0604817	2.2623	neg
Hypoxanthine	M135T165	135.032	164.8	9.44958	C5H4N4O	C00262	7.28917e+08	7.62714e+08	43.43	6.9006e+08	7.50008e+08	33.04	1.06	0.08	0.798446	0.1	0.942565	0.0478682	neg
Gamma-terpinene	M135T406	135.118	405.5	0.558682	C10H16	C09900	1.21531e+06	1.23485e+06	11.23	1.28663e+06	1.27348e+06	4.46	0.94	-0.08	0.278632	0.55	0.656656	0.921635	neg
Phenyl acetate	M135T838	134.896	838.1	18.5678	C8H8O2	C00548	7.84332e+06	7.78488e+06	11.89	7.79784e+06	8.08496e+06	18.58	1.01	0.01	0.95913	0.02	0.991028	0.148157	neg
Urocanic acid	M137T106	137.036	106.5	0.5546	C6H6N2O2	C00785	2.81536e+06	2.9234e+06	16.45	3.16809e+06	3.03384e+06	12.35	0.89	-0.17	0.278632	0.55	0.656656	1.0818	neg
3-Hydroxybenzoic acid	M137T368	137.025	367.5	1.28444	C7H6O3	C00587	2.77714e+06	2.63446e+06	42.76	1.49531e+06	1.47654e+06	14.43	1.86	0.89	0.00699301	2.16	0.119563	1.99207	neg
4-Nitrophenol	M138T607	138.019	607.2	1.62296	C6H5NO3	C00870	1.88035e+07	1.8811e+07	56.22	2.07107e+07	1.96002e+07	48.01	0.91	-0.14	0.573737	0.24	0.85555	0.530858	neg
1-Naphthylamine	M143T195	143.071	194.7	13.979	C10H9N	C14790	5.01762e+06	4.79578e+06	19.43	3.98174e+06	3.97221e+06	17.5	1.26	0.33	0.0281274	1.55	0.234461	1.61483	neg
1H-Indole-3-carboxaldehyde	M144T583	144.045	583.3	0.609836	C9H7NO	C08493	2.13666e+07	2.0706e+07	17.46	2.03485e+07	1.99484e+07	10.59	1.05	0.07	0.720901	0.14	0.91833	0.406467	neg
D-Glutamine	M145T136	145.062	136.2	0.165447	C5H10N2O3	C00819	3.21254e+06	3.43768e+06	50.42	2.74794e+06	2.18002e+06	72.25	1.17	0.23	0.573737	0.24	0.85555	0.45828	neg
Oxoglutaric acid	M145T86	145.014	86.1	0.165501	C5H6O5	C00026	2.42646e+07	2.44604e+07	12.39	3.1098e+07	3.16457e+07	15.84	0.78	-0.36	0.014763	1.83	0.169446	1.96227	neg
L-Glutamine	M145T90	145.062	90.1	0.523914	C5H10N2O3	C00064	3.21791e+08	3.33374e+08	14.99	2.9865e+08	2.91236e+08	14.92	1.08	0.11	0.645377	0.19	0.887222	0.715476	neg
trans-Cinnamate	M147T616	146.966	616.4	8.98543	C9H8O2	C00423	1.17482e+07	1.15764e+07	31.78	1.17406e+07	1.17215e+07	31.37	1	0	0.720901	0.14	0.91833	0.0500222	neg
2-Hydroxyglutarate	M147T85	147.03	84.5	2.88377	C5H8O5	C02630	3.12397e+07	3.29779e+07	31.19	2.39627e+07	1.90171e+07	44.77	1.3	0.38	0.234499	0.63	0.611932	1.0795	neg
L-Methionine	M148T131	148.044	130.8	0.675475	C5H11NO2S	C00073	9.59634e+07	8.98444e+07	67.74	1.20233e+08	1.13463e+08	27.74	0.8	-0.33	0.234499	0.63	0.611932	1.09518	neg
Mandelic acid	M151T357	151.04	357.4	0.503178	C8H8O3	C01984	1.24388e+06	1.19518e+06	13.21	1.19583e+06	1.24193e+06	14.08	1.04	0.06	0.798446	0.1	0.942565	0.453569	neg
Vanillin	M151T608	151.04	607.8	1.32415	C8H8O3	C00755	3.6899e+06	3.68673e+06	11.65	4.36217e+06	4.24626e+06	10.67	0.85	-0.24	0.0104118	1.98	0.145196	1.76731	neg
3-Hydroxyanthranilate	M152T699	152.035	698.7	2.13109	C7H7NO3	C00632	1.44951e+07	1.41936e+07	20.21	1.53339e+07	1.56695e+07	10.18	0.95	-0.08	0.160528	0.79	0.525745	0.743219	neg
Pelargonic acid	M157T322	157.088	322.2	4.12896	C9H18O2	C01601	2358911	2.28273e+06	10.22	2.13447e+06	2.03377e+06	22.38	1.11	0.14	0.130381	0.88	0.482359	1.03201	neg
Oxoadipic acid	M159T157	158.978	156.7	7.82026	C6H8O5	C00322	3.32644e+08	3.43606e+08	15.52	3.04918e+08	2.96341e+08	20.88	1.09	0.13	0.278632	0.55	0.656656	0.817954	neg
Aminoadipic acid	M160T106	160.061	106.5	0.149942	C6H11NO4	C00956	1.22471e+07	1.12292e+07	28.47	1.25739e+07	1.19462e+07	21.99	0.97	-0.04	0.441803	0.35	0.781977	0.197248	neg
(R)-3,3-Dimethylmalate	M162T665	162.056	664.7	20.3637	C6H10O5	C01088	4.32847e+06	4.00422e+06	26.67	4.68933e+06	4.33196e+06	28.12	0.92	-0.12	0.441803	0.35	0.781977	0.53384	neg
L-Phenylalanine	M164T333	164.072	332.6	0.146278	C9H11NO2	C00079	1.02553e+08	9.15137e+07	32.99	7.68519e+07	7.95758e+07	51.91	1.33	0.42	0.278632	0.55	0.656656	1.03911	neg
D-Phenylalanine	M164T533	164.069	533.3	10.8948	C9H11NO2	C02265	2.19343e+06	2.19156e+06	23.07	2.46101e+06	2.32386e+06	21.29	0.89	-0.17	0.382284	0.42	0.744196	0.794991	neg
3-Methylxanthine	M165T599	165.092	599.3	19.1958	C6H6N4O2	C16357	4.26593e+06	4.56036e+06	19.94	4.41934e+06	4.0763e+06	39.1	0.97	-0.05	0.798446	0.1	0.942565	0.0172025	neg
Terephthalic acid	M165T772	165.019	771.7	1.06654	C8H6O4	C06337	3.66713e+06	3.85865e+06	23.16	4.09713e+06	3.79575e+06	30.08	0.9	-0.16	0.645377	0.19	0.887222	0.513942	neg
7-Methylxanthine	M166T738	166.051	738.5	13.2489	C6H6N4O2	C16353	1.60165e+07	1.3903e+07	39.03	1.5482e+07	1.54858e+07	8.05	1.03	0.05	0.441803	0.35	0.781977	0.0648224	neg
Uric acid	M168T106	168.024	105.6	7.79629	C5H4N4O3	C00366	1.65686e+07	1.8413e+07	45.01	1.95911e+07	1.63269e+07	50.56	0.85	-0.24	0.95913	0.02	0.991028	0.616921	neg
Azelaic acid	M169T502	169.087	501.9	4.67214	C9H16O4	C08261	1.9775e+06	2.0085e+06	6.85	2.07059e+06	2.14199e+06	7.6	0.96	-0.07	0.160528	0.79	0.525745	0.921742	neg
Capric acid	M171T796	171.139	796.4	0.140237	C10H20O2	C01571	2.5792e+07	2.4934e+07	16.4	3.72606e+07	3.28161e+07	54.68	0.69	-0.53	0.798446	0.1	0.942565	0.958294	neg
N-Acetylleucine	M172T339	172.098	339.2	1.02267	C8H15NO3	C02710	501425	508691	19.72	480209	517499	31.92	1.04	0.06	0.95913	0.02	0.991028	0.410707	neg
N-Acetylornithine	M173T111_2	173.093	110.8	1.15545	C7H14N2O3	C00437	411091	280662	116.3	7.20987e+06	6.97038e+06	31.14	0.06	-4.13	0.0001554	3.81	0.0201606	2.58913	neg
Dehydroascorbate	M173T114	173.009	113.6	0.716726	C6H6O6	C05422	2.35277e+07	2.03872e+07	36.91	1.31751e+07	1.39377e+07	16.16	1.79	0.84	0.0003108	3.51	0.0260902	2.1117	neg
Suberic acid	M173T143	173.082	142.9	1.29419	C8H14O4	C08278	4.63746e+06	4.31318e+06	38.11	4.7991e+06	4.97867e+06	18.33	0.97	-0.05	0.95913	0.02	0.991028	0.441467	neg
Shikimic acid	M173T388	172.992	388.1	28.7106	C7H10O5	C00493	5.52293e+06	4.93788e+06	32.95	5.13548e+06	4.9635e+06	18.58	1.08	0.1	1	0	1	0.373715	neg
4-Quinolinecarboxylic acid	M173T520	173.118	520.2	8.07521	C10H7NO2	C06414	1.11208e+07	1.27061e+07	53	1.48558e+07	1.30894e+07	30.89	0.75	-0.42	0.382284	0.42	0.744196	1.18751	neg
1H-Indole-3-acetamide	M174T118	174.077	118	12.0636	C10H10N2O	C02693	3.23652e+06	3.24848e+06	15.14	2.41624e+06	2.29348e+06	22.33	1.34	0.42	0.00699301	2.16	0.119563	1.91274	neg
Guanidinosuccinic acid	M175T296	174.955	296.1	0.504176	C5H9N3O4	C03139	2.40826e+07	2.1256e+07	40.46	2.32227e+07	2.69571e+07	30.7	1.04	0.05	0.798446	0.1	0.942565	0.0327117	neg
N-Formyl-L-methionine	M176T163	176.039	163.2	0	C6H11NO3S	C03145	5.73793e+06	6.01183e+06	16.11	5.08623e+06	5.45093e+06	34.14	1.13	0.17	0.505361	0.3	0.818845	0.741164	neg
Hippuric acid	M178T338	178.051	338	0.561637	C9H9NO3	C01586	4.03582e+06	4.60145e+06	36.46	4.12647e+06	4.16581e+06	19.92	0.98	-0.03	0.798446	0.1	0.942565	0.37744	neg
Nicotinuric acid	M179T369	179.046	369	0.648526	C8H8N2O3	C05380	1.52571e+06	1.58497e+06	38.35	2.45124e+06	2.60929e+06	28.36	0.62	-0.68	0.0206682	1.68	0.200919	1.495	neg
Caffeate	M179T416	179.035	416.2	0.134052	C9H8O4	C01197	2.76449e+06	2.40826e+06	36.24	2.10836e+06	2.08377e+06	12.12	1.31	0.39	0.328205	0.48	0.701854	1.22305	neg
Theophylline	M179T690	179.119	690	12.8057	C7H8N4O2	C07130	7.3169e+06	3.43835e+06	119.81	9.51661e+06	1.25672e+07	73.52	0.77	-0.38	0.878477	0.06	0.966027	0.266036	neg
D-Mannose	M179T93	179.056	93.1	0.424448	C6H12O6	C00159	1.38058e+08	1.05594e+08	51.12	2.21521e+08	2.11917e+08	23.44	0.62	-0.68	0.0649573	1.19	0.353541	1.8455	neg
L-Tyrosine	M180T162	180.066	161.7	1.79934	C9H11NO3	C00082	2.33384e+08	2.24144e+08	14.26	2.09948e+08	2.10259e+08	10.09	1.11	0.15	0.160528	0.79	0.525745	1.19827	neg
Hydroxyphenyllactic acid	M181T167	181.05	167.2	0.552332	C9H10O4	C03672	8.10778e+06	8.05399e+06	2.36	8.24868e+06	8.09614e+06	5.43	0.98	-0.02	0.505361	0.3	0.818845	0.611075	neg
Mannitol	M181T93_3	181.072	93.2	0.132544	C6H14O6	C00392	2.08923e+07	1.99681e+07	18.21	1.82706e+07	1.67034e+07	34.22	1.14	0.19	0.0498834	1.3	0.311768	0.964369	neg
4-Pyridoxic acid	M182T341	182.046	341.2	0.417477	C8H9NO4	C00847	5.33911e+06	5.84425e+06	61.41	9.10282e+06	9.08477e+06	31.41	0.59	-0.77	0.0649573	1.19	0.353541	1.55225	neg
2,4-Dinitrophenol	M183T464	183.005	464.2	0.131144	C6H4N2O5	C02496	1.18418e+07	1.09105e+07	24.78	1.02899e+07	7.63267e+06	73.81	1.15	0.2	0.0498834	1.3	0.311768	0.973081	neg
10-Hydroxydecanoic acid	M187T589	187.135	589.5	4.14675	C10H20O3	C02774	3.29416e+07	2.77194e+07	41.9	1.97318e+07	1.85154e+07	54.1	1.67	0.74	0.0498834	1.3	0.311768	1.41915	neg
(2S)-2-{[1-(R)-Carboxyethyl]amino}pentanoate	M188T131	188.093	130.5	1.46736	C8H15NO4	C06326	2.87921e+07	2.68639e+07	53.16	1.91472e+07	1.97075e+07	28.93	1.5	0.59	0.194872	0.71	0.567387	1.14263	neg
Citric acid	M191T32	191.02	31.9	1.96838	C6H8O7	C00158	4.16504e+06	3.91709e+06	24.09	3.54211e+06	3.3929e+06	22.57	1.18	0.23	0.234499	0.63	0.611932	0.984834	neg
Methyl beta-D-galactoside	M194T806	194.082	806.2	3.57225	C7H14O6	C03619	1.97092e+07	1.91636e+07	23.17	2.10809e+07	2.19193e+07	28.55	0.93	-0.1	0.645377	0.19	0.887222	0.34571	neg
1,7-Dimethyluric acid	M195T58_2	195.05	58	10.8895	C7H8N4O3	C16356	1.48255e+06	1.45463e+06	36.54	983749	940612	58.91	1.51	0.59	0.130381	0.88	0.482359	1.30813	neg
Gluconic acid	M195T85	195.051	84.6	0.123045	C6H12O7	C00257	4.4431e+08	4.37695e+08	23.1	3.75728e+08	3.69006e+08	26.93	1.18	0.24	0.278632	0.55	0.656656	0.995756	neg
Tryptophanamide	M203T372	203.111	371.7	25.1101	C11H13N3O	C00977	3.40961e+06	3.18586e+06	51.86	1.69021e+06	1.69576e+06	16.27	2.02	1.01	0.0104118	1.98	0.145196	1.69033	neg
Ibuprofen	M205T462	205.124	461.9	0.370508	C13H18O2	C01588	8.75598e+06	8.51238e+06	28.76	8.02234e+06	7.92691e+06	22.37	1.09	0.13	0.645377	0.19	0.887222	0.428901	neg
N-Acetyl-L-phenylalanine	M206T384	206.083	384.1	2.30975	C11H13NO3	C03519	4.89016e+06	3.80178e+06	45.75	3.28239e+06	3.24893e+06	2.75	1.49	0.58	0.00699301	2.16	0.119563	1.54876	neg
L-Arogenate	M208T497	208.062	497.3	4.75822	C10H13NO5	C00826	2.07075e+07	1.9821e+07	29.64	1.91738e+07	16639828	41.95	1.08	0.11	0.505361	0.3	0.818845	0.48498	neg
L-Aspartyl-4-phosphate	M212T394	212.002	394.5	27.7174	C4H8NO7P	C03082	2.8385e+06	2.08639e+06	73.44	2.18603e+06	1.59722e+06	69.79	1.3	0.38	0.573737	0.24	0.85555	0.804703	neg
1-Deoxy-D-xylulose 5-phosphate	M213T486	213.015	486.4	8.09332	C5H11O7P	C11437	760384	672391	61.07	1.1012e+06	1.01102e+06	53.08	0.69	-0.53	0.0829837	1.08	0.391266	1.12227	neg
12-Hydroxydodecanoic acid	M215T604	215.165	604.4	0.817975	C12H24O3	C08317	1.52333e+07	1.60114e+07	39.33	2.2277e+07	1.19175e+07	144.51	0.68	-0.55	0.441803	0.35	0.781977	0.0259993	neg
Pantothenic acid	M218T165	218.104	165	0.806956	C9H17NO5	C00864	1.18297e+08	1.18389e+08	54.94	1.14527e+08	1.18943e+08	56.73	1.03	0.05	0.798446	0.1	0.942565	0.157471	neg
5-Hydroxy-L-tryptophan	M219T333	219.078	333.4	0.346909	C11H12N2O3	C00643	3.76823e+06	3.5495e+06	39.84	3.11351e+06	3.47919e+06	29.5	1.21	0.28	0.441803	0.35	0.781977	0.569374	neg
N-Acetylmannosamine	M220T103	220.083	103.1	0.10905	C8H15NO6	C00645	4.27619e+07	3.89996e+07	30.05	4.98773e+07	4.35614e+07	47.56	0.86	-0.22	0.382284	0.42	0.744196	0.313107	neg
Thymidine	M223T760	223.028	759.5	2.27602	C10H14N2O5	C00214	2.30574e+07	2.60084e+07	42.33	2.9004e+07	3.01272e+07	13.08	0.79	-0.33	0.194872	0.71	0.567387	1.19439	neg
Deoxycytidine	M226T134	226.083	133.6	2.6539	C9H13N3O4	C00881	1.38283e+07	1.10369e+07	55.59	7.75679e+06	7.63497e+06	19.84	1.78	0.83	0.014763	1.83	0.169446	1.63617	neg
Carnosine	M226T401	226.109	400.6	9.28765	C9H14N4O3	C00386	8.41827e+06	7.9554e+06	18.44	9.09858e+06	8.57783e+06	51.47	0.93	-0.11	1	0	1	0.117727	neg
Lamivudine	M228T243	228.052	242.6	29.2741	C8H11N3O3S	C07065	2.47571e+06	2.33623e+06	50.58	2.15554e+06	1.22537e+06	128.66	1.15	0.2	0.0829837	1.08	0.391266	0.910662	neg
Dodecanedioic acid	M229T491	229.144	490.9	2.61844	C12H22O4	C02678	2.42141e+07	2.43125e+07	12.18	2.82274e+07	2.81204e+07	15.33	0.86	-0.22	0.104895	0.98	0.436251	1.48606	neg
Ribose 1-phosphate	M229T80	229.012	79.9	0.873318	C5H11O8P	C00620	6.9879e+07	7.11454e+07	21.6	5.521e+07	51030890	31.28	1.27	0.34	0.160528	0.79	0.525745	1.26225	neg
L-Cystine	M239T567	239.128	567.4	0.903653	C6H12N2O4S2	C00491	3225188	3.56527e+06	61.86	3.55633e+06	3.8533e+06	49.13	0.91	-0.14	0.798446	0.1	0.942565	0.328395	neg
Equol	M241T764	241.181	764.3	11.9068	C15H14O3	C14131	5.7922e+07	5.70427e+07	8.3	4.63888e+07	4.61444e+07	14.31	1.25	0.32	0.0010878	2.96	0.0453025	2.05289	neg
Cytidine	M242T131	242.078	130.9	0.512231	C9H13N3O5	C02961	2.29672e+08	2.64568e+08	62.19	3.03387e+08	3.17765e+08	51.06	0.76	-0.4	0.441803	0.35	0.781977	0.665275	neg
Azacitidine	M243T158	243.081	158	29.1097	C8H12N4O5	C11262	2.05986e+07	8.04635e+06	166.88	1.16159e+07	1.37594e+07	48.03	1.77	0.83	0.720901	0.14	0.91833	0.11325	neg
Palmitic acid	M255T813	255.233	813.4	0.0135829	C16H32O2	C00249	4.05858e+07	9.26787e+06	113.92	1.05307e+08	1.04652e+08	34.33	0.39	-1.38	0.014763	1.83	0.169446	1.94342	neg
Glucose 6-phosphate	M259T78	259.022	78.4	0.550246	C6H13O9P	C00092	2.66197e+09	2.79081e+09	14.82	2.37204e+09	2.37135e+09	19.2	1.12	0.17	0.194872	0.71	0.567387	0.98691	neg
Inosine	M267T282	267.074	282.1	0.0898629	C10H12N4O5	C00294	6.00864e+08	6.2621e+08	56.76	3.61818e+08	3.56876e+08	52.16	1.66	0.73	0.160528	0.79	0.525745	1.22019	neg
2,7-Dihydroxy-4'-methoxyisoflavanone	M267T335	267.074	334.9	29.5433	C16H14O5	C16190	3.54539e+06	3.66036e+06	39.04	977536	1.06501e+06	49.53	3.63	1.86	0.0001554	3.81	0.0201606	2.40524	neg
Retinol	M267T556	267.16	556.2	8.6788	C20H30O	C00473	2.05097e+06	1.97169e+06	16.27	1.67713e+06	1.74247e+06	16.71	1.22	0.29	0.0498834	1.3	0.311768	1.57057	neg
Pentostatin	M267T747	267.114	747.3	16.0081	C11H16N4O4	C02267	4.57811e+07	46050090	34.85	5.05285e+07	4.97151e+07	41.66	0.91	-0.14	0.645377	0.19	0.887222	0.228034	neg
Formononetin	M267T788	267.197	787.9	19.1269	C16H12O4	C00858	4.48193e+07	4.44199e+07	10.14	4.17537e+07	3.94762e+07	14.83	1.07	0.1	0.194872	0.71	0.567387	0.869595	neg
Epiandrosterone	M271T678	271.227	677.5	3.57966	C19H30O2	C07635	4.62343e+06	4.79247e+06	18.61	6.04887e+06	6.06529e+06	11.43	0.76	-0.39	0.0029526	2.53	0.0748856	1.91117	neg
16-Hydroxy hexadecanoic acid	M271T745	271.227	745.2	2.30065	C16H32O3	C18218	4.75282e+06	4.76994e+06	12.62	4.8073e+06	4.70463e+06	8.38	0.99	-0.02	1	0	1	0.157951	neg
Arbutin	M272T133	272.089	133.3	3.30774	C12H16O7	C06186	1.62108e+07	1.6374e+07	13.51	1.53504e+07	1.44235e+07	35.22	1.06	0.08	0.878477	0.06	0.966027	0.547393	neg
Dibutyl phthalate	M277T590	277.145	589.7	2.76684	C16H22O4	C14214	5.06963e+06	5.18007e+06	7.98	4.81016e+06	4.66856e+06	13.82	1.05	0.08	0.505361	0.3	0.818845	0.758855	neg
Bovinic acid	M279T809	279.231	809	5.09971	C18H32O2	C04056	1.27256e+08	1.22854e+08	10.03	1.00105e+08	1.0252e+08	12.55	1.27	0.35	0.0003108	3.51	0.0260902	2.20469	neg
Linoleic acid	M280T787	280.199	786.7	4.0438	C18H32O2	C01595	1.22345e+07	1.16517e+07	9.88	1.0229e+07	9.97433e+06	13.37	1.2	0.26	0.0206682	1.68	0.200919	1.87047	neg
4-Hydroxyphenylacetylglutamic acid	M281T132	281.098	132.5	29.1722	C13H15NO6	C05595	3.09783e+07	2.93432e+07	40.73	1.17835e+06	856677	72.11	26.29	4.72	0.0001554	3.81	0.0201606	2.73759	neg
Xanthosine	M283T306	283.068	306.5	2.55769	C10H12N4O6	C01762	1.03563e+07	1.01988e+07	37.01	1.13324e+07	1.0749e+07	35.42	0.91	-0.13	0.505361	0.3	0.818845	0.385213	neg
Biochanin A	M283T641	283.191	640.7	8.92901	C16H12O5	C00814	3.16758e+06	1.86449e+06	100.24	2.26298e+06	1.77075e+06	54.42	1.4	0.49	0.645377	0.19	0.887222	0.197022	neg
Hexadecanedioate	M285T746	285.207	746	1.13602	C16H30O4	C19615	1.55295e+08	1.38444e+08	32.35	1.05683e+08	9.39999e+07	32.62	1.47	0.56	0.0379176	1.42	0.270195	1.68476	neg
9,10-Epoxyoctadecenoic acid	M295T834_2	295.226	834.3	4.48469	C18H32O3	C14825	2.05135e+10	2.3649e+10	60.83	2.0066e+10	1.17689e+10	81.75	1.02	0.03	1	0	1	0.157565	neg
5'-S-Methyl-5'-thioinosine	M297T401	297.065	400.6	3.11042	C11H14N4O4S	C19787	730257	480875	62.86	841012	831818	43.93	0.87	-0.2	0.573737	0.24	0.85555	0.646297	neg
all-trans-Retinoic acid	M299T722	299.198	722.5	1.97696	C20H28O2	C00777	9.66724e+06	9.46794e+06	10.92	1.0016e+07	9.82441e+06	17.27	0.97	-0.05	0.95913	0.02	0.991028	0.28687	neg
2',3'-Cyclic CMP	M304T121	304.033	120.9	1.3672	C9H12N3O7P	C02354	330788	266929	57.88	198450	198525	24.34	1.67	0.74	0.0498834	1.3	0.311768	1.49994	neg
UMP	M305T119	305.012	118.6	16.7531	C9H13N2O9P	C00105	7.82568e+06	8.07764e+06	24.19	7.10696e+06	7.0863e+06	45.22	1.1	0.14	0.441803	0.35	0.781977	0.636944	neg
(-)-Epigallocatechin	M306T71	306.076	71.3	7.51447	C15H14O7	C12136	6.80062e+06	4.21513e+06	86.33	1.15319e+07	1.22083e+07	59.38	0.59	-0.76	0.234499	0.63	0.611932	0.92343	neg
13(S)-HPOT	M309T762	309.205	762.4	6.22241	C18H30O4	C04785	5.10023e+07	5.19579e+07	31.2	5.18737e+07	4.75706e+07	37.43	0.98	-0.02	1	0	1	0.0290232	neg
trans-Cinnamoyl beta-D-glucoside	M310T102	310.113	102.1	25.1527	C15H18O7	C04164	6.67399e+07	5.99266e+07	44.59	9.04595e+07	9.48257e+07	67.53	0.74	-0.44	0.798446	0.1	0.942565	0.282128	neg
9,10-12,13-Diepoxyoctadecanoate	M311T685	311.224	684.5	2.8147	C18H32O4	C14836	1.39557e+07	1.08558e+07	71.69	2.00515e+07	1.98636e+07	80.42	0.7	-0.52	0.878477	0.06	0.966027	0.310855	neg
Arachidic acid	M311T789	311.168	788.6	1.59398	C20H40O2	C06425	1.40341e+08	1.56045e+08	30.18	1.3171e+08	1.40077e+08	13.67	1.07	0.09	0.328205	0.48	0.701854	0.111195	neg
9(S)-HPODE	M311T792	311.221	791.6	6.42631	C18H32O4	C14827	4.53497e+08	1.05852e+08	111.95	6.07092e+08	1.3806e+08	139.65	0.75	-0.42	1	0	1	0.0982457	neg
9,10,13-TriHOME	M311T819	311.221	818.8	4.85184	C18H34O5	C14835	2.09646e+07	2.3166e+07	26.08	2.02685e+07	1.7902e+07	70.54	1.03	0.05	0.505361	0.3	0.818845	0.645937	neg
12,13-DHOME	M313T747	313.236	747.5	7.10007	C18H34O4	C14829	4.91478e+06	3.96772e+06	46.22	2.92941e+06	3221388	32.52	1.68	0.75	0.0649573	1.19	0.353541	1.60489	neg
Isorhamnetin	M315T744	315.057	743.6	19.2767	C16H12O7	C10084	9.55613e+06	5.71797e+06	63.69	1.00067e+07	8.82149e+06	57.06	0.95	-0.07	0.878477	0.06	0.966027	0.0988993	neg
15-Deoxy-d-12,14-PGJ2	M315T816	315.196	816.3	0.710668	C20H28O3	C14717	1.71648e+07	1.61614e+07	22.84	1.43801e+07	1.37971e+07	18.34	1.19	0.26	0.130381	0.88	0.482359	1.2181	neg
11-Dehydrocorticosterone	M325T806_1	325.183	806.2	8.57978	C21H28O4	C05490	2.0202e+08	2.14809e+08	25.22	1.99477e+08	2.01859e+08	38.6	1.01	0.02	0.95913	0.02	0.991028	0.241019	neg
Cyclic AMP	M328T324	328.045	323.5	0.435001	C10H12N5O6P	C00575	1.43414e+06	780142	89.11	1.1399e+06	816654	92.73	1.26	0.33	0.878477	0.06	0.966027	0.347491	neg
Aflatoxin G2	M330T282	330.068	282	16.8232	C17H14O7	C16754	4.80245e+07	4.8519e+07	10.43	5.14249e+07	5.20574e+07	11.23	0.93	-0.1	0.382284	0.42	0.744196	0.945859	neg
Prostaglandin B2	M333T701	333.209	701.2	5.93021	C20H30O4	C05954	5.13163e+07	4.93346e+07	17.91	4.74203e+07	4.10609e+07	33.69	1.08	0.11	0.382284	0.42	0.744196	0.645106	neg
12-Keto-tetrahydro-leukotriene B4	M335T733_2	335.225	732.7	5.29794	C20H32O4	C02165	7.17036e+08	8.71452e+08	52.16	9.27779e+08	1.00408e+09	34.49	0.77	-0.37	0.160528	0.79	0.525745	0.757586	neg
Hepoxilin B3	M335T803	335.223	803.3	0	C20H32O4	C14810	5.41296e+09	5.90484e+09	40.16	5.25439e+09	4.49508e+09	50.02	1.03	0.04	0.328205	0.48	0.701854	0.247372	neg
14,15-DiHETrE	M337T778_1	337.238	777.5	0.889579	C20H34O4	C14775	2.01092e+08	2.14892e+08	80.19	8.37005e+07	8.49916e+07	68.03	2.4	1.26	0.278632	0.55	0.656656	0.528096	neg
11,12-DiHETrE	M337T830_2	337.241	830.3	7.34193	C20H34O4	C14774	4.04353e+07	3.93871e+07	31.34	3.78129e+07	3.92262e+07	25.06	1.07	0.1	0.720901	0.14	0.91833	0.324809	neg
Trehalose	M341T111	341.108	111.4	3.01316	C12H22O11	C01083	1.49922e+07	1.44911e+07	14.52	1.73609e+07	1.70789e+07	10.82	0.86	-0.21	0.0649573	1.19	0.353541	1.57479	neg
Mannobiose	M342T180	342.12	180.4	10.2304	C12H22O11	C01728	1.19059e+07	9.63023e+06	49.09	1.40783e+07	1.1566e+07	61.44	0.85	-0.24	0.798446	0.1	0.942565	0.309078	neg
dGMP	M346T131	346.056	130.5	0.647295	C10H14N5O7P	C00362	2.15695e+07	2.14728e+07	24.61	2.57609e+07	2.56808e+07	13.59	0.84	-0.26	0.130381	0.88	0.482359	1.33317	neg
3'-AMP	M346T297	346.055	296.6	2.88972	C10H14N5O7P	C01367	1.97328e+07	1.91258e+07	28.95	1.85824e+07	1.71423e+07	37.52	1.06	0.09	0.441803	0.35	0.781977	0.382038	neg
Lipoxin B4	M351T623_1	351.216	623.3	4.5556	C20H32O5	C06315	1.03553e+07	1.0163e+07	8.05	1.00579e+07	1.03666e+07	13.82	1.03	0.04	1	0	1	0.440006	neg
20-Hydroxy-leukotriene B4	M352T663	352.221	663.1	11.6404	C20H32O5	C04853	6.22079e+06	6.01822e+06	19.71	5.41957e+06	4.76979e+06	42.79	1.15	0.2	0.194872	0.71	0.567387	0.898133	neg
Chlorogenic acid	M353T364	353.092	364.3	12.1102	C16H18O9	C00852	826260	123585	217.41	220623	89987.8	127.38	3.75	1.91	0.382284	0.42	0.744196	0.638628	neg
Prostaglandin D1	M353T641_2	353.233	640.5	0.849298	C20H34O5	C06438	6.13859e+07	6.47644e+07	81.42	9.05548e+07	7.42894e+07	57.96	0.68	-0.56	0.382284	0.42	0.744196	1.19828	neg
Prostaglandin F1a	M355T608	355.243	608.4	16.3268	C20H36O5	C06475	1.32698e+06	868735	92.83	1.17407e+06	846338	80.23	1.13	0.18	0.878477	0.06	0.966027	0.19547	neg
1-O-Feruloyl-beta-D-glucose	M356T339	356.12	338.9	26.3963	C16H20O9	C17759	1.0124e+06	893502	55.73	1.13968e+06	975303	43.25	0.89	-0.17	0.573737	0.24	0.85555	0.509024	neg
GMP	M362T102	362.051	101.9	0.762324	C10H14N5O8P	C00144	354515	348664	15.99	272122	254947	27.59	1.3	0.38	0.0498834	1.3	0.311768	1.61259	neg
11-Dehydro-thromboxane B2	M367T628_1	367.21	627.8	6.60108	C20H32O6	C05964	1.13966e+07	1.21221e+07	59.16	7.70876e+06	5.59569e+06	69.45	1.48	0.56	0.382284	0.42	0.744196	0.826885	neg
6-Keto-prostaglandin F1a	M369T531_2	369.228	530.6	0.335836	C20H34O6	C05961	4.16194e+08	3.1143e+08	51.5	3.15301e+08	2.99956e+08	31.61	1.32	0.4	0.441803	0.35	0.781977	0.831622	neg
Deoxycorticosterone acetate	M371T809	371.066	809.1	0.94737	C23H32O4	C14554	1.12521e+07	1.15968e+07	24.72	8.17262e+06	8.47161e+06	19.32	1.38	0.46	0.0206682	1.68	0.200919	1.66314	neg
Riboflavin	M375T449_1	375.131	449.3	0.0887673	C17H20N4O6	C00255	3.12199e+06	3.36011e+06	45.02	3.04808e+06	3.10393e+06	36.63	1.02	0.03	0.878477	0.06	0.966027	0.293235	neg
Daidzin	M397T757	397.227	757.2	0.00682116	C21H20O9	C10216	6.17182e+06	5.85568e+06	22.29	7.58347e+06	7.73803e+06	17.94	0.81	-0.3	0.0829837	1.08	0.391266	1.34592	neg
Trehalose 6-phosphate	M422T752	422.083	752.4	0.947681	C12H23O14P	C00689	3.96427e+07	3.57164e+07	49.39	2.61803e+07	2.3826e+07	38.84	1.51	0.6	0.0829837	1.08	0.391266	1.42529	neg
Alpha-Tocotrienol	M423T821	423.33	820.6	6.85045	C29H44O2	C14153	1.67595e+08	1.58581e+08	44.65	2.0298e+08	2.22218e+08	26.67	0.83	-0.28	0.130381	0.88	0.482359	0.832673	neg
alpha-Tocopherol	M429T566	429.194	566.1	25.3848	C29H50O2	C02477	5.06277e+06	5.45251e+06	22.42	3891643	3.91511e+06	20.5	1.3	0.38	0.0498834	1.3	0.311768	1.51419	neg
FMN	M455T388_2	455.091	388.2	13.6236	C17H21N4O9P	C00061	6.74351e+06	6.74015e+06	34.87	5.29117e+06	5.23227e+06	46.85	1.27	0.35	0.328205	0.48	0.701854	0.863244	neg
Glycocholic acid	M464T611	464.305	611.4	3.4982	C26H43NO6	C01921	987524	990870	19.8	939822	904725	11.54	1.05	0.07	0.645377	0.19	0.887222	0.318961	neg
Leukotriene D4	M495T642	495.254	642	1.56687	C25H40N2O6S	C05951	1.56238e+06	1.57953e+06	21.33	970227	941644	28.42	1.61	0.69	0.004662	2.33	0.0969824	2.0647	neg
Maltotriose	M503T102	503.159	101.9	5.4138	C18H32O16	C01835	3.9178e+07	3.82523e+07	41.59	3.35482e+07	2.93418e+07	45.14	1.17	0.22	0.645377	0.19	0.887222	0.561534	neg
Leukotriene C4	M624T597_2	624.301	596.7	7.32986	C30H47N3O9S	C02166	1.26175e+08	1.0892e+08	51.48	9.18745e+07	7.22601e+07	82.97	1.37	0.46	0.194872	0.71	0.567387	1.01518	neg
